# Supplementary material for: Tunable backbone-degradable robust tissue adhesives via in situ radical ring-opening polymerization
Source: Nat Commun. 2023 Sep 28;14:6063. doi: 10.1038/s41467-023-41610-1 (PMC10539349; doi:10.1038/s41467-023-41610-1)
Supplement: Supplementary file 10 — Source data [file 41467_2023_41610_MOESM10_ESM.zip]

Archive with 44 entries (44 files):
- Fig. 1h.xlsx
- Fig. 1i.xlsx
- Fig. 2c.xlsx
- Fig. 2e.xlsx
- Fig. 2f.xlsx
- Fig. 2g.xlsx
- Fig. 2h.xlsx
- Fig. 2j.xlsx
- Fig. 3b.xlsx
- Fig. 3c.xlsx
- Fig. 3d.xlsx
- Fig. 3e.xlsx
- Fig. 3f .xlsx
- Fig. 4a.xlsx
- Fig. 4b.xlsx
- Fig. 4c.xlsx
- Fig. 4d.xlsx
- Fig. 4e.xlsx
- Fig. 4f.xlsx
- Fig. 5a.xlsx
- Fig. 5b.xlsx
- Fig. 5h.xlsx
- Supplementary Fig. 10.xlsx
- Supplementary Fig. 11.xlsx
- Supplementary Fig. 12.xlsx
- Supplementary Fig. 15.xlsx
- Supplementary Fig. 16.xlsx
- Supplementary Fig. 17.xlsx
- Supplementary Fig. 18.xlsx
- Supplementary Fig. 19.xlsx
- Supplementary Fig. 2.xlsx
- Supplementary Fig. 20.xls
- Supplementary Fig. 21.xlsx
- Supplementary Fig. 23.xls
- Supplementary Fig. 24.xls
- Supplementary Fig. 25.xlsx
- Supplementary Fig. 26.xlsx
- Supplementary Fig. 29.xlsx
- Supplementary Fig. 4.xlsx
- Supplementary Fig. 5.xlsx
- Supplementary Fig. 6.xlsx
- Supplementary Fig. 7.xlsx
- Supplementary Fig. 8.xlsx
- Supplementary Fig. 9.xlsx
