# Supplementary material for: Tunable backbone-degradable robust tissue adhesives via in situ radical ring-opening polymerization
Source: Nat Commun. 2023 Sep 28;14:6063. doi: 10.1038/s41467-023-41610-1 (PMC10539349; doi:10.1038/s41467-023-41610-1)
Supplement: Supplementary file 10 — Source data [file 41467_2023_41610_MOESM10_ESM.zip › Fig. 1h.xlsx]

## Sheet: Sheet1
	Bone（Flexural）			Skin (Shear)
BDRA	18.45	16.515	15.93	125.89	126.96	144.32
Baiyun	5.364	2.223	2.466	56.98	60.53	49.78
Dermabond	1.53	0.46	0.38002	54.98	68.9	84
Coseal	0.03889	0.12857	0.41064	15.32	21.52	16.6
Fibingluraas	0.02814	0.08985	0.03487	4.6118	6.854	7.814
