# Supplementary material for: Tunable backbone-degradable robust tissue adhesives via in situ radical ring-opening polymerization
Source: Nat Commun. 2023 Sep 28;14:6063. doi: 10.1038/s41467-023-41610-1 (PMC10539349; doi:10.1038/s41467-023-41610-1)
Supplement: Supplementary file 10 — Source data [file 41467_2023_41610_MOESM10_ESM.zip › Fig. 1i.xlsx]

## Sheet: Sheet1
	PP				PE			PTFE
BDRA		308	477	480	245	279	270	109.67	124.3	108.19
PR100		2	8	5	38	70	81	1.697	1.028	1.306
DP100Plus		290	136	105.9	303	314	286	29.98	30.2	26.1
6310NS		25.715	30.31	18.73	42.53	43.62	72.67	50.58	44.95	49.9
