# Supplementary material for: Tunable backbone-degradable robust tissue adhesives via in situ radical ring-opening polymerization
Source: Nat Commun. 2023 Sep 28;14:6063. doi: 10.1038/s41467-023-41610-1 (PMC10539349; doi:10.1038/s41467-023-41610-1)
Supplement: Supplementary file 10 — Source data [file 41467_2023_41610_MOESM10_ESM.zip › Fig. 2c.xlsx]

## Sheet: Sheet1
	Contact angle							Shear strength
Ox bone	0	0	0	0	0	0		2011.4	2225	2017
Ti	0	2.72	5.16	6.48	13.69	2.2		4060	5160	3490
SUS	2.53	7.4	9.7	12.25	15.23	16.76		2500	3050	3010
PET	19.1	28.48	30.2	33.3	35.8	35.44		382.63	402.17	593.94
PP	36.62	38.94	39.76	40.51	44.02	44.73		352	297.79	238
PE	38.34	46.43	51.37	53.02	53.98	54.51		126.14	131.59	134.86
PTFE	47.06	48.38	52.79	52.99	53.71	57.52		109.67	124.3	108.19
TPU	50.32	53.16	54.5	56.03	57.12	59.05		105.4	163.32	115.55
