# Supplementary material for: Tunable backbone-degradable robust tissue adhesives via in situ radical ring-opening polymerization
Source: Nat Commun. 2023 Sep 28;14:6063. doi: 10.1038/s41467-023-41610-1 (PMC10539349; doi:10.1038/s41467-023-41610-1)
Supplement: Supplementary file 10 — Source data [file 41467_2023_41610_MOESM10_ESM.zip › Fig. 2e.xlsx]

## Sheet: Sheet1
P(MDO1-BA1)	29.09	48.116	40.32
P(MDO1-HEA1)	41.7	61.95	52.84
PHEA	5.9	1.084	0.88
