# Supplementary material for: Tunable backbone-degradable robust tissue adhesives via in situ radical ring-opening polymerization
Source: Nat Commun. 2023 Sep 28;14:6063. doi: 10.1038/s41467-023-41610-1 (PMC10539349; doi:10.1038/s41467-023-41610-1)
Supplement: Supplementary file 10 — Source data [file 41467_2023_41610_MOESM10_ESM.zip › Fig. 2f.xlsx]

## Sheet: Sheet1
	Dry				Wet
PHEMA	4.596	3.999	4.4425		0.4895	0.1934	0.38157
P(MDO1-HEMA2)	3.31	2.83	3.31		1.76	2.25	2.299
