# Supplementary material for: Tunable backbone-degradable robust tissue adhesives via in situ radical ring-opening polymerization
Source: Nat Commun. 2023 Sep 28;14:6063. doi: 10.1038/s41467-023-41610-1 (PMC10539349; doi:10.1038/s41467-023-41610-1)
Supplement: Supplementary file 10 — Source data [file 41467_2023_41610_MOESM10_ESM.zip › Fig. 2g.xlsx]

## Sheet: Sheet1
Hours	MDO-HEMA
2	0.4117	0.37	0.09875
3	0.15	0.265	0.808
4	0.529	0.6864	1.11
5	1.78	1.32	1.44
10	1.64	1.31	2.18
30	2.032	1.65	1.96
60	1.83	1.37	2.23
120	1.74	1.8305	1.702
