# Supplementary material for: Tunable backbone-degradable robust tissue adhesives via in situ radical ring-opening polymerization
Source: Nat Commun. 2023 Sep 28;14:6063. doi: 10.1038/s41467-023-41610-1 (PMC10539349; doi:10.1038/s41467-023-41610-1)
Supplement: Supplementary file 10 — Source data [file 41467_2023_41610_MOESM10_ESM.zip › Fig. 2h.xlsx]

## Sheet: Sheet1
Time（min）	PHEMA			BDRA（MDO1-HEMA1）			PCL
0	0			0			0
10	22.1198	20.9894	23.6866	1.82414	1.82648	1.08794	0.264271	0.50025	0.521648
20	31.8894	32.0365	31.6576	1.91768	2.10046	1.99456	0.687104	0.450225	0.678143
30	30.5177	36.0788	35.1269	3.58744	2.11353	2.099	0.579557	0.871935	0.759219
60	34.4561	37.5761	35.3379	2.41667	2.23642	4.88009	2.54597	1.23203	0.111669
120	40.1001	38.6917	36.5407	3.72222	4.52609	3.87618	1.03725	2.72074	0
300	38.9167	39.6045	34.307	0.888889	7.64111	2.8444	1.41443	0.667351	0.335008
