# Supplementary material for: Tunable backbone-degradable robust tissue adhesives via in situ radical ring-opening polymerization
Source: Nat Commun. 2023 Sep 28;14:6063. doi: 10.1038/s41467-023-41610-1 (PMC10539349; doi:10.1038/s41467-023-41610-1)
Supplement: Supplementary file 10 — Source data [file 41467_2023_41610_MOESM10_ESM.zip › Fig. 2j.xlsx]

## Sheet: Sheet1
Time（h）	PHEMA			P（MDO1-HEMA1）
0	1.81	1.92	3.288	1.837	2.003	1.968
1	2.287	2.334	2.1853	1.868	1.7249	1.5836
2	1.3683	2.639	1.48	1.76869	1.465	1.5811
3	1.6026	1.5946	1.4223	1.54	1.494	1.419
4	1.03765	1.1176	1.577	1.538	1.409	1.2355
6	0.5979	0.8094	0.6273	1.147	1.013	1.36
8	0.108	0.0054	0	0.909	1.11	1.35
