# Supplementary material for: Tunable backbone-degradable robust tissue adhesives via in situ radical ring-opening polymerization
Source: Nat Commun. 2023 Sep 28;14:6063. doi: 10.1038/s41467-023-41610-1 (PMC10539349; doi:10.1038/s41467-023-41610-1)
Supplement: Supplementary file 10 — Source data [file 41467_2023_41610_MOESM10_ESM.zip › Fig. 3b.xlsx]

## Sheet: Sheet1
Time（week）	PHEMA			P（MDO1-HEMA1）			PCL			CA
0	100	100	100	100	100	100	100	100	100	100	100	100
1	92.485	92.9511	93.5303	81.0413	83.3333	83.7591	98.8915	99.5105	99.13	96.2547	93.6464	93.7209
4	93.4846	91.4467	94.4066	62.6702	66.3838	68.3556	99.051	99.0162	99.0321	92.7435	93.9062	92.8926
8	91.9617	91.3161	91.9131	62.7421	63.9942	62.9401	99.3811	99.3884	99.3193	89.6942	88.9428	92.6226
12	90.5738	90.2248	90.1495	58.8352	55.7273	58.6407	98.0802	98.2565	98.0173	92.1805	90.2424	92.2394
16	91.8457	92.1644	91.3858	58.1492	57.5836	55.2632	99.3799	99.2139	98.9572	90.5321	91.5015	92.8795
