# Supplementary material for: Tunable backbone-degradable robust tissue adhesives via in situ radical ring-opening polymerization
Source: Nat Commun. 2023 Sep 28;14:6063. doi: 10.1038/s41467-023-41610-1 (PMC10539349; doi:10.1038/s41467-023-41610-1)
Supplement: Supplementary file 10 — Source data [file 41467_2023_41610_MOESM10_ESM.zip › Fig. 3c.xlsx]

## Sheet: Sheet1
Time（week）	PHEMA				P（MDO1-HEMA1）				PCL				CA
0	100	100	100		100	100	100		100	100	100		100	100	100
1	98.5012	91.3592	92.1949		69.4708	69.1772	70.4606		98.7109	98.6574	98.4729		94.603	94.9871	93.8162
2	93.343	90.9861	94.76		68.4654	68.3949	68.7752		98.6848	98.7031	98.6361		94.0185	91.5537	91.812
4	96.8992	97.493	93.6608		65.3821	69.0032	68.3343		98.3487	98.3984	98.4663		91.4853	96.2009	89.9846
8	94.8658	98.003	97.5773		68.1229	64.9191	58.7082		98.0298	98.5245	98.125		90.0036	92.6	91.4266
