# Supplementary material for: Tunable backbone-degradable robust tissue adhesives via in situ radical ring-opening polymerization
Source: Nat Commun. 2023 Sep 28;14:6063. doi: 10.1038/s41467-023-41610-1 (PMC10539349; doi:10.1038/s41467-023-41610-1)
Supplement: Supplementary file 10 — Source data [file 41467_2023_41610_MOESM10_ESM.zip › Fig. 3d.xlsx]

## Sheet: Sheet1
	Time（h）	P（MDO3-HEMA1）			P（MDO1-HEMA1）			P（MDO1-HEMA3）
	0	100	100	100	100	100	100	100	100	100
	2	93.1677	94.3662	94.7489	88.2435	88.7558	82.5959	86.8097	88.4777	87.8957
	4	94.7614	94.401	94.7166	86.3429	85.5998	77.812	88.3014	87.454	88.1451
	8	95.6757	95.4519	94.8332	78.4201	80.7481	86.5496	88.303	88.3014	87.454
	12	94.8454	94.5535	95.2204	82.4601	82.0915	78.9831	88.0653	88.6476	87.8328
	24	95.3184	94.5276	95.2893	81.6905	71.5167	76.1961	87.3724	87.6676	87.7676
