# Supplementary material for: Tunable backbone-degradable robust tissue adhesives via in situ radical ring-opening polymerization
Source: Nat Commun. 2023 Sep 28;14:6063. doi: 10.1038/s41467-023-41610-1 (PMC10539349; doi:10.1038/s41467-023-41610-1)
Supplement: Supplementary file 10 — Source data [file 41467_2023_41610_MOESM10_ESM.zip › Fig. 3e.xlsx]

## Sheet: Sheet1
Time（h）	P(MDO1-HEA1)			P(MDO1-HEMA1)			P(MDO1-BA1)
0	100	100	100	100	100	100	100	100	100
2	71.2264	87.6752	87.2762	88.2435	88.7558	82.5959	99.4016	98.0597	98.8043
4	62.2306	78.4044	79.5864	94.9143	85.5998	77.812	99.8335	99.7751	99.2613
8	7.27903	12.6628	8.66189	78.4201	80.7481	86.5496	99.3007	99.661	99.632
12	0.356102	1.85789	0.104134	82.4601	82.0915	78.9831	99.8469	98.3345	98.8868
24	0	0	0	81.6905	71.5167	76.1961	99.3355	99.0551	99.3722
