# Supplementary material for: Tunable backbone-degradable robust tissue adhesives via in situ radical ring-opening polymerization
Source: Nat Commun. 2023 Sep 28;14:6063. doi: 10.1038/s41467-023-41610-1 (PMC10539349; doi:10.1038/s41467-023-41610-1)
Supplement: Supplementary file 10 — Source data [file 41467_2023_41610_MOESM10_ESM.zip › Fig. 3f .xlsx]

## Sheet: Sheet1
	Contact					Extract
Control	79.5066	106.072	111.765			118.053	91.136	86.6634	101.22	102.927
BDRA	88.5199	90.4175	82.3529	107.337	92.7894	103.907	116.1	105.282	81.13	108.186
Vetbond	43.4535	33.9658	35.8634	32.0683	35.8634	41.6118	41.2052	40.5546	33.3984	50.0691
Baiyun	45.351	73.814	64.3264	60.5313	49.1461	40.8799	43.9701	35.1874	39.904	29.5763
