# Supplementary material for: Tunable backbone-degradable robust tissue adhesives via in situ radical ring-opening polymerization
Source: Nat Commun. 2023 Sep 28;14:6063. doi: 10.1038/s41467-023-41610-1 (PMC10539349; doi:10.1038/s41467-023-41610-1)
Supplement: Supplementary file 10 — Source data [file 41467_2023_41610_MOESM10_ESM.zip › Fig. 4a.xlsx]

## Sheet: Sheet1
Temperature	Storage modulus	Tan(δ)
-79.76	3526.87	0.029589
-79.71	3525.7	0.029511
-79.65	3525.83	0.029514
-79.57	3524.04	0.029652
-79.51	3525.02	0.029567
-79.45	3523.22	0.030023
-79.37	3524.06	0.029302
-79.29	3526.36	0.029659
-79.2	3523.5	0.029401
-79.14	3523.44	0.029679
-79.07	3522.64	0.029922
-79	3525.22	0.029445
-78.91	3525.52	0.029523
-78.83	3524.77	0.029355
-78.74	3523.96	0.029526
-78.65	3521.95	0.028977
-78.56	3524.28	0.029324
-78.47	3525.3	0.028989
-78.4	3523.52	0.029294
-78.31	3525.44	0.029094
-78.24	3530.38	0.029379
-78.14	3527.58	0.029308
-78.05	3527.4	0.029053
-77.95	3528.52	0.029448
-77.84	3528.57	0.029341
-77.74	3531.76	0.029056
-77.63	3529.85	0.029172
-77.51	3530.46	0.029139
-77.39	3528.74	0.029318
-77.27	3530.18	0.029234
-77.14	3528.18	0.029111
-77.02	3527.38	0.029012
-76.9	3526.78	0.029121
-76.77	3525.44	0.029227
-76.63	3529.64	0.028936
-76.5	3528.85	0.029346
-76.38	3525.64	0.029206
-76.25	3525.7	0.029027
-76.12	3526.43	0.028871
-75.99	3525.4	0.029122
-75.87	3526.26	0.028666
-75.75	3525.53	0.029091
-75.63	3523.39	0.028801
-75.51	3525.4	0.02909
-75.39	3527.6	0.028947
-75.26	3525.93	0.028912
-75.14	3520.8	0.029102
-75.01	3520.29	0.02891
-74.88	3525.78	0.029064
-74.75	3524.87	0.028859
-74.62	3525.63	0.028847
-74.49	3525.41	0.028929
-74.35	3525.27	0.02903
-74.22	3522.29	0.029149
-74.09	3522.48	0.029054
-73.95	3521.89	0.028896
-73.82	3523.56	0.029041
-73.68	3522.86	0.028894
-73.55	3519.62	0.028798
-73.41	3521.06	0.028759
-73.27	3519.83	0.028687
-73.12	3521.66	0.028733
-72.98	3520.51	0.028605
-72.84	3516.84	0.028741
-72.7	3516.15	0.028733
-72.57	3515.07	0.028712
-72.42	3515.63	0.028525
-72.28	3514.24	0.029053
-72.13	3514.78	0.028773
-71.96	3513.47	0.028638
-71.79	3511.76	0.028519
-71.63	3510.05	0.028732
-71.48	3512.6	0.028675
-71.32	3512.15	0.028909
-71.17	3510.51	0.028672
-71.02	3508.72	0.028682
-70.88	3510.64	0.028677
-70.73	3507.87	0.028718
-70.59	3507.84	0.028864
-70.46	3505.49	0.028642
-70.32	3506.66	0.028699
-70.17	3505.1	0.028866
-70.03	3503.63	0.028398
-69.89	3504.06	0.028735
-69.75	3502.56	0.028568
-69.61	3498.99	0.028844
-69.47	3502.34	0.028788
-69.33	3499.54	0.028732
-69.18	3501.42	0.028754
-69.04	3499.61	0.028854
-68.9	3496.27	0.028678
-68.74	3492.93	0.028638
-68.59	3494.81	0.028532
-68.43	3494.11	0.02868
-68.27	3491.33	0.028808
-68.12	3492.14	0.028793
-67.97	3491.76	0.028588
-67.82	3488.38	0.028795
-67.66	3483.4	0.028416
-67.49	3480.59	0.028751
-67.33	3481.87	0.028782
-67.16	3479	0.028626
-67.01	3475.42	0.028698
-66.85	3475.48	0.028739
-66.7	3475.11	0.028605
-66.54	3471.45	0.028527
-66.38	3472.96	0.028805
-66.22	3470.27	0.028558
-66.06	3468.21	0.028669
-65.89	3469.4	0.028688
-65.72	3468.7	0.028806
-65.56	3466.59	0.028585
-65.4	3466.96	0.028763
-65.24	3464.93	0.028866
-65.09	3465.8	0.028545
-64.95	3466.25	0.028837
-64.79	3465.55	0.028737
-64.64	3463.04	0.028469
-64.5	3464.23	0.028756
-64.36	3459.23	0.028833
-64.21	3456.36	0.028598
-64.04	3455.14	0.028493
-63.87	3454.9	0.028679
-63.7	3455.81	0.028537
-63.54	3453.26	0.028805
-63.4	3453.58	0.028625
-63.25	3451.98	0.028797
-63.1	3448.29	0.028525
-62.95	3447.72	0.028563
-62.8	3445.64	0.028581
-62.66	3445.6	0.028903
-62.5	3446.33	0.028958
-62.33	3444.33	0.028781
-62.17	3442.9	0.028636
-62.01	3441.53	0.028818
-61.86	3442.03	0.028925
-61.7	3442.65	0.02903
-61.55	3440.32	0.028725
-61.4	3435.68	0.028951
-61.26	3433.48	0.028785
-61.12	3434.8	0.028736
-60.98	3432.6	0.029173
-60.84	3432.15	0.029065
-60.68	3428.94	0.029106
-60.53	3428.92	0.028755
-60.39	3425.65	0.029029
-60.24	3424.82	0.029156
-60.09	3422.97	0.028885
-59.92	3422.38	0.029041
-59.77	3421.4	0.029149
-59.63	3418.18	0.029203
-59.49	3418.03	0.028741
-59.34	3420.52	0.029041
-59.2	3420.19	0.029164
-59.07	3418.61	0.029119
-58.94	3420.21	0.02931
-58.79	3416.44	0.028897
-58.65	3409.95	0.029278
-58.51	3410.37	0.029309
-58.37	3404.2	0.029254
-58.23	3404.74	0.029037
-58.08	3401.09	0.029644
-57.94	3401.5	0.029546
-57.81	3399.53	0.029254
-57.68	3398.01	0.029572
-57.54	3397.66	0.029542
-57.4	3391.96	0.029268
-57.27	3393.19	0.029348
-57.14	3390	0.029323
-57.01	3387.44	0.029233
-56.88	3386.58	0.029566
-56.75	3382.98	0.029385
-56.6	3379.32	0.029706
-56.46	3375.68	0.029559
-56.31	3378.76	0.029556
-56.16	3378.38	0.029511
-56.01	3377.19	0.029585
-55.88	3368.04	0.029561
-55.75	3365.16	0.029741
-55.6	3365.01	0.029611
-55.47	3369.9	0.029908
-55.35	3364.81	0.029811
-55.23	3359.41	0.030067
-55.09	3355.01	0.030128
-54.96	3357.13	0.030172
-54.81	3355.23	0.029826
-54.65	3347.97	0.029951
-54.49	3344.89	0.0303
-54.34	3346.03	0.030327
-54.19	3347.04	0.030286
-54.05	3342.23	0.030259
-53.9	3339.1	0.030418
-53.76	3334.74	0.030687
-53.62	3330.43	0.03045
-53.49	3331.57	0.030864
-53.35	3329.91	0.030651
-53.19	3324.14	0.030326
-53.03	3316.45	0.030866
-52.88	3319.97	0.030991
-52.74	3315.39	0.03118
-52.59	3307.47	0.031187
-52.44	3309.09	0.03128
-52.3	3310.18	0.031239
-52.16	3300.36	0.031311
-52.02	3298.47	0.031606
-51.88	3299.92	0.031695
-51.71	3293.95	0.031636
-51.55	3287.82	0.031862
-51.4	3289.34	0.032052
-51.24	3283.01	0.032144
-51.07	3278.92	0.032464
-50.91	3275.94	0.032252
-50.76	3268.84	0.032182
-50.59	3267.96	0.032569
-50.41	3264.76	0.032501
-50.24	3266.81	0.032898
-50.06	3261.03	0.0328
-49.88	3253	0.032784
-49.71	3250.16	0.032928
-49.55	3244.13	0.033238
-49.38	3242.09	0.033382
-49.2	3244.25	0.034167
-49.04	3230.62	0.034169
-48.88	3228	0.03409
-48.73	3229.04	0.033708
-48.57	3226.7	0.034195
-48.41	3217.56	0.03423
-48.25	3215.34	0.034538
-48.08	3212.91	0.034763
-47.91	3208.98	0.035072
-47.75	3205.47	0.035716
-47.59	3199.33	0.035473
-47.41	3196.9	0.035793
-47.23	3191.39	0.035409
-47.06	3188.5	0.035479
-46.87	3187.89	0.035843
-46.72	3178.08	0.035897
-46.55	3180.74	0.036212
-46.39	3180.65	0.036225
-46.23	3177.27	0.036777
-46.07	3169.88	0.036932
-45.92	3165.39	0.036974
-45.76	3159.64	0.037035
-45.59	3156.74	0.03754
-45.44	3153.23	0.037188
-45.29	3153.41	0.03774
-45.12	3146.43	0.037529
-44.96	3138.31	0.037345
-44.8	3135.23	0.038191
-44.62	3132.43	0.038455
-44.45	3130.99	0.038853
-44.28	3123.19	0.038972
-44.11	3120.66	0.039262
-43.95	3118.28	0.039433
-43.79	3109.92	0.039762
-43.63	3103.54	0.039763
-43.48	3102.66	0.039969
-43.34	3093.53	0.040513
-43.21	3091.27	0.040479
-43.06	3087.49	0.040362
-42.91	3079.54	0.040749
-42.76	3077.09	0.041169
-42.62	3074.49	0.041265
-42.49	3069.18	0.041734
-42.35	3065.04	0.04171
-42.21	3059.28	0.04166
-42.07	3054.94	0.042139
-41.94	3053.66	0.042371
-41.8	3051.13	0.042776
-41.66	3043.79	0.042964
-41.52	3042.13	0.043139
-41.38	3036.52	0.04296
-41.24	3031.82	0.043712
-41.1	3025.29	0.044087
-40.95	3020.07	0.043705
-40.81	3019.07	0.044524
-40.68	3015.16	0.044709
-40.53	3009.38	0.045039
-40.39	3003.82	0.045134
-40.25	2999.21	0.045363
-40.12	2993.86	0.045183
-39.98	2989.45	0.04573
-39.84	2983.88	0.04629
-39.69	2980.13	0.046535
-39.55	2976.14	0.046328
-39.41	2976.06	0.047297
-39.27	2970.3	0.047388
-39.13	2959.58	0.047801
-39	2958.36	0.048384
-38.87	2949.64	0.048305
-38.74	2947.63	0.048543
-38.6	2943.99	0.04905
-38.45	2935.91	0.049799
-38.3	2931.16	0.049453
-38.17	2923.77	0.049712
-38.03	2921.16	0.050162
-37.9	2914.94	0.050852
-37.77	2906.77	0.050789
-37.63	2904.35	0.051449
-37.49	2897.18	0.051459
-37.34	2891.16	0.051821
-37.19	2882.74	0.052166
-37.03	2882.65	0.052397
-36.88	2878.32	0.053102
-36.74	2870.74	0.053343
-36.61	2866.3	0.054
-36.46	2858.88	0.054118
-36.32	2852.08	0.054653
-36.17	2848.77	0.055039
-36.01	2842.65	0.055191
-35.85	2834.5	0.055559
-35.7	2828.05	0.056115
-35.56	2822.14	0.056479
-35.41	2815.11	0.056881
-35.26	2811.56	0.057462
-35.12	2805.62	0.057848
-34.97	2797.7	0.058134
-34.82	2792.63	0.058517
-34.65	2788.73	0.058887
-34.48	2779.28	0.059299
-34.32	2775.62	0.059711
-34.16	2768.36	0.060319
-34	2760.73	0.060811
-33.86	2754.18	0.061458
-33.72	2746.32	0.061615
-33.58	2739.58	0.062606
-33.44	2735.15	0.062659
-33.29	2729.17	0.06333
-33.15	2723.14	0.063624
-33.01	2716.24	0.064193
-32.85	2712.01	0.064516
-32.7	2703.16	0.065189
-32.54	2696.22	0.065628
-32.37	2689.47	0.066264
-32.2	2683.02	0.066576
-32.03	2676.12	0.067281
-31.88	2666.76	0.067601
-31.73	2659.31	0.068095
-31.58	2655.43	0.068844
-31.43	2647.11	0.069454
-31.28	2641.17	0.070273
-31.13	2634.87	0.070696
-30.99	2623.7	0.070965
-30.84	2617.12	0.072116
-30.7	2610.1	0.072312
-30.56	2603.46	0.073016
-30.41	2595.97	0.073572
-30.27	2587.79	0.074677
-30.12	2578.73	0.074534
-29.96	2573.78	0.074883
-29.79	2563.78	0.076129
-29.62	2554.21	0.076847
-29.45	2544.51	0.077554
-29.3	2536.68	0.078348
-29.16	2523.77	0.079103
-29.01	2516.62	0.080413
-28.86	2507.31	0.080589
-28.7	2501.04	0.08176
-28.55	2491.95	0.082771
-28.41	2485.49	0.083205
-28.27	2475.64	0.083909
-28.13	2466.39	0.084677
-27.98	2456.64	0.085408
-27.83	2446.35	0.085944
-27.68	2439.48	0.08685
-27.52	2429.3	0.088197
-27.35	2416.61	0.089039
-27.2	2404.88	0.089932
-27.04	2393.69	0.090864
-26.89	2382.3	0.091539
-26.74	2368	0.092964
-26.6	2356.39	0.094546
-26.47	2347.73	0.09492
-26.32	2336.51	0.095958
-26.17	2326.34	0.097274
-26.02	2312.99	0.098145
-25.87	2298.77	0.099
-25.71	2286.49	0.101341
-25.56	2272.62	0.102275
-25.4	2267	0.103381
-25.25	2254.07	0.104139
-25.1	2244.19	0.104573
-24.97	2230.49	0.106409
-24.83	2219.03	0.107063
-24.69	2210.66	0.108508
-24.55	2198.22	0.109738
-24.4	2190.35	0.110433
-24.26	2181.31	0.111468
-24.12	2176.35	0.11224
-23.97	2170.08	0.112718
-23.82	2162.81	0.113035
-23.66	2150.97	0.114397
-23.51	2138.64	0.115405
-23.36	2123.33	0.116785
-23.21	2105.59	0.11877
-23.06	2095.64	0.119927
-22.91	2080.26	0.121906
-22.75	2067.74	0.123265
-22.59	2058.46	0.124575
-22.45	2046.58	0.125952
-22.3	2033.54	0.127141
-22.15	2020.83	0.128635
-22.01	2010.13	0.13056
-21.86	1997.1	0.131224
-21.7	1986.47	0.133163
-21.56	1972.87	0.133994
-21.41	1962.07	0.135608
-21.26	1952.47	0.137023
-21.12	1939.96	0.138224
-20.98	1927.4	0.13961
-20.84	1917.27	0.1407
-20.68	1906.67	0.142138
-20.54	1892.68	0.143267
-20.4	1881.24	0.144555
-20.25	1869.03	0.146247
-20.09	1858.38	0.147758
-19.93	1845.16	0.148511
-19.78	1832.59	0.150991
-19.64	1814.65	0.153086
-19.5	1799.92	0.15427
-19.36	1787.49	0.156409
-19.21	1772.43	0.15782
-19.06	1761.31	0.159342
-18.91	1751.75	0.160524
-18.75	1742.56	0.161554
-18.6	1730.13	0.163105
-18.45	1716.9	0.16511
-18.29	1697.01	0.16744
-18.13	1686.36	0.16922
-18.01	1673.46	0.171039
-17.54	1643.11	0.17444
-17.44	1633.12	0.175442
-17.3	1617.18	0.177765
-17.15	1600.66	0.179548
-17.01	1586.15	0.182036
-16.86	1572.1	0.183967
-16.7	1554.12	0.186409
-16.55	1531.59	0.189458
-16.41	1514.47	0.192215
-16.26	1497.23	0.194703
-16.11	1475.61	0.198091
-15.95	1456.46	0.201494
-15.8	1444.38	0.202743
-15.64	1429.99	0.205214
-15.5	1414.86	0.208081
-15.36	1403.74	0.209508
-15.21	1393.62	0.211305
-15.06	1382.07	0.21308
-14.92	1373.52	0.214088
-14.77	1365.91	0.215965
-14.62	1351.45	0.217806
-14.46	1338.19	0.22009
-14.32	1322.67	0.222831
-14.16	1315.8	0.224262
-13.98	1307.08	0.225705
-13.83	1293.09	0.227513
-13.68	1277.81	0.230625
-13.54	1261.15	0.233478
-13.4	1242	0.236533
-13.26	1224.23	0.24108
-13.11	1206.01	0.244364
-12.95	1188.32	0.247297
-12.8	1176.32	0.250247
-12.65	1161.18	0.253001
-12.52	1148.57	0.255848
-12.41	1135.47	0.258615
-12.27	1119.71	0.261703
-12.11	1103.18	0.265398
-11.91	1086.76	0.269534
-11.72	1071.74	0.272995
-11.54	1059.89	0.275677
-11.41	1045.07	0.279094
-11.27	1036.04	0.281696
-11.11	1022.75	0.284349
-10.94	1008.21	0.288023
-10.78	993.821	0.291828
-10.62	980.001	0.295717
-10.46	966.608	0.299393
-10.32	954.553	0.301699
-10.18	941.505	0.305316
-10.04	924.442	0.310502
-9.92	907.931	0.314705
-9.8	897.151	0.318441
-9.69	885.051	0.32215
-9.59	870.5	0.326473
-9.46	853.404	0.330749
-9.29	833.66	0.337852
-9.1	813.108	0.344501
-8.92	798.95	0.349726
-8.74	787.475	0.353664
-8.57	775.002	0.357746
-8.38	763.026	0.361821
-8.22	753.237	0.36578
-8.09	743.614	0.368933
-7.95	734.407	0.372371
-7.79	723.862	0.376058
-7.65	708.805	0.383146
-7.5	685.928	0.391742
-7.34	667.36	0.400399
-7.17	649.898	0.407899
-7.01	634.911	0.415052
-6.87	622.109	0.420587
-6.76	611.889	0.426174
-6.65	598.582	0.432762
-6.52	587.286	0.438074
-6.38	577.162	0.443537
-6.24	567.069	0.4481
-6.09	557.141	0.453938
-5.96	543.542	0.460788
-5.79	532.206	0.468247
-5.6	522.674	0.472436
-5.4	518.439	0.474575
-5.2	513.443	0.477203
-5.01	506.484	0.4805
-4.85	497.327	0.487541
-4.7	483.188	0.495612
-4.58	469.333	0.504226
-4.46	454.333	0.515029
-4.33	438.348	0.527266
-4.2	424.309	0.538043
-4.07	410.234	0.549439
-3.93	398.955	0.558519
-3.77	389.198	0.568408
-3.64	377.469	0.576804
-3.51	366.241	0.587531
-3.38	352.435	0.601059
-3.23	338.273	0.615262
-3.07	325.797	0.62929
-2.9	311.297	0.644865
-2.74	299.182	0.660818
-2.59	288.359	0.673534
-2.43	275.165	0.691375
-2.27	264.635	0.705318
-2.1	254.473	0.720738
-1.93	247.982	0.728741
-1.79	240.51	0.74135
-1.65	231.19	0.756071
-1.5	220.992	0.773198
-1.36	214.007	0.786234
-1.22	204.072	0.805052
-1.08	195.143	0.822014
-0.92	187.096	0.839071
-0.76	181.123	0.852239
-0.61	174.389	0.867446
-0.47	168.186	0.881127
-0.35	164.023	0.89059
-0.21	159.087	0.903751
-0.06	153.224	0.919878
0.08	146.633	0.937488
0.22	141.312	0.95188
0.35	136.908	0.965923
0.5	132.351	0.981137
0.64	127.41	0.998454
0.79	123.113	1.01275
0.95	117.645	1.03108
1.1	111.826	1.05455
1.26	106.405	1.07516
1.42	100.765	1.10119
1.58	97.3288	1.11515
1.74	92.5396	1.14064
1.9	86.7417	1.17069
2.05	81.6983	1.19796
2.21	77.4765	1.22343
2.38	72.7788	1.25164
2.53	69.4405	1.27549
2.68	66.7881	1.29383
2.82	64.3022	1.31417
2.97	61.8299	1.33185
3.13	58.418	1.36021
3.29	55.4725	1.38578
3.44	52.7794	1.40704
3.58	50.4648	1.43193
3.72	48.6528	1.44793
3.87	46.7956	1.47128
4.03	44.8494	1.48895
4.19	43.3358	1.50789
4.34	41.9349	1.52496
4.48	41.1859	1.53858
4.64	40.2288	1.54751
4.8	38.8847	1.56519
4.95	37.2721	1.58743
5.11	36.1964	1.59736
5.26	35.3518	1.61432
5.39	34.2151	1.63221
5.59	32.0202	1.65817
5.67	31.605	1.66519
5.86	30.516	1.6837
5.96	29.49	1.69889
6.17	27.7661	1.72577
6.32	26.9445	1.74601
6.47	26.229	1.75199
6.63	25.2755	1.77129
6.82	24.4685	1.78734
6.99	23.7049	1.79789
7.16	23.1237	1.81337
7.33	22.6416	1.82384
7.49	22.0719	1.83081
7.65	21.3769	1.84312
7.81	21.0264	1.8536
7.98	20.7068	1.85789
8.13	20.0603	1.86921
8.3	19.2055	1.88714
8.41	18.5513	1.89119
8.57	18.0731	1.90839
8.68	17.5469	1.91329
8.83	17.2603	1.92604
8.98	16.8632	1.93471
9.14	16.4634	1.93943
9.28	16.1094	1.9455
9.43	15.7186	1.9528
9.57	15.2354	1.96305
9.71	14.8109	1.97272
9.86	14.3501	1.97879
10	13.9138	1.98403
10.14	13.4807	1.99387
10.28	13.1302	1.99634
10.42	12.7851	2.00216
10.56	12.5237	2.00523
10.71	12.1427	2.01452
10.85	11.7751	2.01478
10.96	11.4464	2.02447
11.07	11.1182	2.02312
11.19	10.8362	2.02808
11.33	10.5209	2.02622
11.46	10.2011	2.03102
11.59	9.86967	2.03309
11.73	9.54021	2.03255
11.9	9.34341	2.02674
12.07	9.19679	2.03364
12.24	9.06256	2.03076
12.41	8.90484	2.02779
12.57	8.73032	2.02877
12.73	8.45626	2.03124
12.88	8.23554	2.02396
13.04	8.02792	2.02211
13.18	7.82508	2.02188
13.33	7.57542	2.01856
13.47	7.36913	2.01156
13.61	7.16451	2.00529
13.75	7.00557	1.99771
13.88	6.83117	1.99464
14.01	6.6352	1.9879
14.17	6.50181	1.98044
14.33	6.40697	1.9757
14.49	6.29614	1.97169
14.65	6.18471	1.96384
14.81	6.06786	1.95975
14.97	5.95589	1.95274
15.12	5.85453	1.94667
15.28	5.74518	1.93966
15.43	5.61496	1.93231
15.58	5.49685	1.92326
15.72	5.36625	1.91406
15.86	5.23263	1.89803
16	5.12707	1.88942
16.15	5.03216	1.88097
16.31	4.92269	1.87261
16.45	4.82501	1.85984
16.6	4.73033	1.84947
16.74	4.61982	1.83433
16.88	4.50571	1.82154
17.02	4.40134	1.80963
17.16	4.32355	1.79602
17.31	4.25094	1.78724
17.47	4.16584	1.77692
17.63	4.09202	1.76153
17.78	4.0159	1.7493
17.93	3.93981	1.73931
18.06	3.85019	1.72343
18.18	3.76111	1.70729
18.31	3.66834	1.68786
18.46	3.60412	1.67245
18.61	3.55394	1.66628
18.77	3.50328	1.6528
18.93	3.44343	1.64195
19.08	3.37666	1.6245
19.24	3.33262	1.61081
19.4	3.26905	1.60284
19.56	3.21466	1.5894
19.72	3.15158	1.57209
19.87	3.09373	1.55506
20.02	3.04071	1.54451
20.17	2.99285	1.53114
20.33	2.9431	1.51672
20.48	2.90399	1.5051
20.63	2.85011	1.49246
20.78	2.79396	1.47774
20.93	2.7464	1.45774
21.08	2.70354	1.45069
21.23	2.66741	1.43757
21.39	2.63234	1.42287
21.54	2.59562	1.41181
21.7	2.5592	1.39825
21.86	2.50882	1.3841
22	2.46671	1.37101
22.15	2.42666	1.35613
22.3	2.39434	1.34292
22.45	2.36362	1.32708
22.6	2.32461	1.3162
22.74	2.29198	1.29864
22.88	2.25405	1.29197
23.02	2.22762	1.2765
23.18	2.19366	1.26675
23.32	2.16726	1.25661
23.47	2.1303	1.24484
23.62	2.09903	1.22983
23.78	2.06599	1.21293
23.93	2.03976	1.20272
24.08	2.00645	1.18912
24.24	1.97509	1.17739
24.39	1.95647	1.16622
24.54	1.93148	1.15772
24.69	1.90797	1.14403
24.85	1.88582	1.13329
25	1.86827	1.12542
25.15	1.8437	1.11494
25.31	1.81679	1.10169
25.45	1.79163	1.09557
25.6	1.77116	1.08208
25.74	1.75663	1.06882
25.89	1.73308	1.05921
26.03	1.70695	1.04823
26.17	1.69188	1.03299
26.32	1.66889	1.02578
26.48	1.65082	1.01367
26.63	1.63509	1.00279
26.78	1.61237	0.993329
26.92	1.58514	0.982506
27.07	1.57559	0.974825
27.21	1.56044	0.960697
27.36	1.53627	0.95091
27.51	1.52109	0.939806
27.66	1.50605	0.934839
27.82	1.48983	0.923434
27.97	1.46878	0.909848
28.12	1.45639	0.901957
28.27	1.44015	0.892428
28.43	1.42741	0.881596
28.59	1.41169	0.872719
28.74	1.39687	0.862167
28.89	1.38699	0.854288
29.04	1.36836	0.846161
29.19	1.35749	0.840302
29.35	1.34346	0.830233
29.5	1.33064	0.824844
29.64	1.32414	0.80898
29.79	1.30692	0.805432
29.94	1.29454	0.795686
30.08	1.29156	0.782742
30.22	1.27153	0.778527
30.37	1.25571	0.764055
30.53	1.24856	0.756237
30.69	1.23694	0.751095
30.85	1.23173	0.745997
31	1.21891	0.738314
31.16	1.2074	0.730141
31.31	1.1993	0.723581
31.46	1.19357	0.716086
31.61	1.17517	0.70885
31.77	1.17337	0.699775
31.92	1.16378	0.695046
32.06	1.15061	0.690461
32.21	1.14597	0.678517
32.35	1.13807	0.671732
32.51	1.13021	0.669187
32.66	1.1288	0.65606
32.8	1.11448	0.65241
32.95	1.10104	0.64724
33.09	1.09954	0.6411
33.24	1.08873	0.633837
33.39	1.08056	0.621087
33.54	1.07898	0.620784
33.7	1.06389	0.617773
33.85	1.05877	0.604553
34.01	1.04623	0.606223
34.15	1.0486	0.595404
34.3	1.03324	0.594678
34.45	1.03267	0.578427
34.6	1.02445	0.576608
34.75	1.01617	0.567703
34.9	1.01513	0.565593
35.05	1.0105	0.556632
35.2	1.00081	0.550848
35.35	0.996268	0.543713
35.5	0.989235	0.540811
35.66	0.98335	0.53381
35.8	0.97672	0.527714
35.95	0.972022	0.521795
36.11	0.971162	0.522503
36.26	0.96205	0.512204
36.38	0.963573	0.503904
36.55	0.943273	0.50228
36.7	0.948371	0.498514
36.85	0.94304	0.4921
37	0.941348	0.48197
37.16	0.934006	0.479857
37.32	0.93277	0.480163
37.48	0.922066	0.470762
37.61	0.914472	0.457126
37.79	0.91397	0.458019
37.93	0.909668	0.453551
38.08	0.90593	0.450035
38.23	0.907917	0.447856
38.4	0.89646	0.441901
38.53	0.896957	0.440826
38.69	0.89369	0.428715
38.82	0.880284	0.424969
38.99	0.886667	0.417573
39.14	0.883951	0.413506
39.29	0.884006	0.406347
39.45	0.871122	0.41035
39.6	0.865774	0.402651
39.75	0.867173	0.3983
39.9	0.863393	0.393638
40.05	0.85606	0.38703
40.19	0.855164	0.381175
40.34	0.848283	0.380903
40.49	0.851069	0.373911
40.64	0.849696	0.367507
40.79	0.841742	0.369943
40.94	0.843272	0.36455
41.05	0.829628	0.360684
41.22	0.835816	0.353459
41.37	0.829978	0.349681
41.49	0.824708	0.34324
41.66	0.823109	0.340623
41.81	0.825383	0.338206
41.96	0.821351	0.333028
42.11	0.810464	0.329838
42.28	0.816551	0.323956
42.41	0.807243	0.326651
42.55	0.809687	0.317346
42.69	0.804432	0.314153
42.84	0.809226	0.310556
42.99	0.805617	0.308293
43.09	0.793042	0.306077
43.29	0.805802	0.295344
43.45	0.801153	0.296275
43.59	0.797647	0.291495
43.74	0.785451	0.28903
43.89	0.797119	0.289688
43.98	0.782488	0.283625
44.18	0.784109	0.280495
44.33	0.786494	0.274596
44.47	0.781646	0.270597
44.6	0.783559	0.25802
44.8	0.780018	0.266045
44.93	0.782956	0.264501
45.08	0.778297	0.260065
45.23	0.773771	0.261055
45.38	0.775196	0.253061
45.52	0.772127	0.24979
45.67	0.769404	0.243255
45.82	0.768685	0.244107
45.96	0.764347	0.239389
46.11	0.769249	0.236779
46.25	0.761898	0.231461
46.4	0.765145	0.230301
46.5	0.747307	0.214764
46.7	0.760452	0.223177
46.85	0.762769	0.223081
46.99	0.754411	0.218573
47.14	0.757801	0.221476
47.28	0.750757	0.215203
47.43	0.74843	0.215284
47.58	0.750396	0.213049
47.73	0.753927	0.207554
47.88	0.748424	0.206284
48.03	0.751195	0.198682
48.18	0.748965	0.199766
48.33	0.74977	0.198425
48.45	0.741769	0.19464
48.62	0.747819	0.19174
48.78	0.747356	0.191671
48.93	0.742902	0.180229
49.09	0.739907	0.178776
49.24	0.743403	0.184231
49.39	0.741314	0.184275
49.54	0.740507	0.181552
49.7	0.738421	0.181137
49.85	0.737018	0.175729
50.01	0.73106	0.167991
50.16	0.733167	0.166967
50.31	0.735799	0.167546
50.46	0.730191	0.167344
50.61	0.734164	0.161099
50.77	0.735589	0.161548
50.92	0.734674	0.159051
51.07	0.730887	0.154597
51.23	0.728839	0.159049
51.39	0.728453	0.15271
51.54	0.727176	0.156493
51.7	0.727034	0.146879
51.85	0.727696	0.145274
52	0.722743	0.147365
52.15	0.729183	0.140889
52.3	0.725654	0.14409
52.44	0.731	0.136261
52.59	0.725025	0.137626
52.73	0.722258	0.134125
52.89	0.720287	0.140037
53.04	0.724782	0.131898
53.19	0.724879	0.127936
53.33	0.721951	0.127744
53.49	0.725905	0.123079
53.64	0.725757	0.124494
53.83	0.721628	0.128994
53.92	0.723375	0.122242
54.07	0.720388	0.119056
54.22	0.719306	0.115046
54.37	0.71728	0.117034
54.49	0.72045	0.113605
54.68	0.719617	0.113781
54.83	0.722489	0.112822
54.98	0.716699	0.106336
55.12	0.721161	0.108732
55.29	0.720517	0.105672
55.42	0.721148	0.102099
55.61	0.717076	0.108045
55.71	0.722072	0.103855
55.88	0.724984	0.106039
56.03	0.717993	0.101585
56.18	0.719043	0.097888
56.34	0.716148	0.097024
56.49	0.724165	0.095297
56.63	0.724012	0.095434
56.78	0.714321	0.094715
56.93	0.721989	0.092769
57.09	0.718964	0.09396
57.24	0.715478	0.08923
57.38	0.716006	0.091152
57.51	0.713402	0.090699
57.72	0.707389	0.090836
57.85	0.716286	0.084958
58.01	0.7154	0.081366
58.11	0.710985	0.093574
58.34	0.716123	0.08338
58.47	0.718375	0.088972
58.62	0.718937	0.076472
58.77	0.718161	0.075896
58.93	0.715307	0.080031
59.09	0.718572	0.074382
59.21	0.715536	0.07973
59.38	0.721254	0.073122
59.52	0.718734	0.075043
59.68	0.715108	0.073888
59.83	0.713877	0.067308
59.98	0.716713	0.07063
60.12	0.717031	0.068944
60.24	0.72015	0.071619
60.41	0.715549	0.069169
60.66	0.715359	0.068541
60.73	0.723939	0.067679
60.9	0.714902	0.062632
61.05	0.719205	0.065144
61.17	0.714983	0.067816
61.33	0.719482	0.062645
61.48	0.719401	0.051941
61.68	0.71443	0.058551
61.79	0.711075	0.057435
61.97	0.716458	0.061288
62.1	0.718065	0.056705
62.24	0.715991	0.058217
62.41	0.726073	0.055481
62.54	0.730982	0.055453
62.68	0.723836	0.050186
62.85	0.7199	0.052839
62.94	0.716571	0.050658
63.12	0.725019	0.050114
63.27	0.716588	0.055835
63.43	0.723443	0.051228
63.57	0.719518	0.053509
63.72	0.721322	0.046671
63.87	0.718876	0.050999
64.01	0.720613	0.050545
64.15	0.725828	0.050491
64.3	0.722373	0.04273
64.45	0.724598	0.055446
64.59	0.723152	0.046426
64.77	0.73296	0.045896
64.89	0.721798	0.046457
65.04	0.728138	0.043577
65.18	0.729209	0.049076
65.34	0.728848	0.043588
65.49	0.725242	0.043317
65.64	0.728821	0.04263
65.79	0.733271	0.044582
65.94	0.731488	0.045264
66.13	0.733041	0.039032
66.22	0.738292	0.041161
66.37	0.730808	0.041357
66.53	0.73291	0.041229
66.68	0.729819	0.03751
66.84	0.731504	0.037758
66.99	0.729708	0.042512
67.14	0.732801	0.037405
67.26	0.735416	0.035496
67.43	0.733661	0.038853
67.57	0.730119	0.035937
67.72	0.731276	0.037493
67.88	0.7353	0.033569
68.04	0.736122	0.037054
68.2	0.735812	0.039928
68.35	0.737854	0.033709
68.49	0.732925	0.033657
68.61	0.729064	0.036467
68.78	0.741263	0.037681
68.88	0.736315	0.033869
69.04	0.74635	0.032167
69.39	0.737523	0.034828
69.5	0.750103	0.033895
69.62	0.752908	0.038407
69.75	0.735722	0.041856
69.9	0.729352	0.031461
70.15	0.744398	0.032694
70.3	0.751431	0.036337
70.35	0.748541	0.036432
70.57	0.743448	0.029791
70.67	0.737068	0.029097
70.84	0.744599	0.029386
70.99	0.752691	0.028712
71.14	0.756192	0.029969
71.29	0.757238	0.030249
71.41	0.7618	0.019646
71.53	0.767608	0.032278
71.74	0.76949	0.035537
71.9	0.754791	0.026661
72.05	0.749448	0.024806
72.15	0.747745	0.021045
72.44	0.773706	0.02927
72.59	0.749335	0.023197
72.68	0.756382	0.022928
72.89	0.757894	0.023333
73.02	0.764373	0.027089
73.14	0.771073	0.021136
73.29	0.757968	0.020492
73.45	0.76002	0.020341
73.56	0.77141	0.021326
73.82	0.748171	0.019913
73.97	0.768715	0.019855
74.06	0.766833	0.021123
74.21	0.775574	0.012792
74.35	0.768749	0.020084
74.51	0.773107	0.017769
74.63	0.783512	0.022654
74.84	0.778597	0.017553
74.94	0.773909	0.022571
75.1	0.774973	0.021095
75.25	0.780718	0.026324
75.36	0.773931	0.015496
75.59	0.779799	0.016248
75.7	0.783583	0.018859
75.82	0.795625	0.0271
76.03	0.789405	0.019976
76.16	0.779027	0.016331
76.33	0.787767	0.021382
76.45	0.789862	0.014238
76.63	0.791447	0.018117
76.8	0.795208	0.01738
76.9	0.799566	0.018945
77.06	0.799166	0.018293
