# Supplementary material for: Tunable backbone-degradable robust tissue adhesives via in situ radical ring-opening polymerization
Source: Nat Commun. 2023 Sep 28;14:6063. doi: 10.1038/s41467-023-41610-1 (PMC10539349; doi:10.1038/s41467-023-41610-1)
Supplement: Supplementary file 10 — Source data [file 41467_2023_41610_MOESM10_ESM.zip › Fig. 4b.xlsx]

## Sheet: Sheet1
NHS=	0	1/10	1/8	1/6	1/4	1/2
Toughness (J m-3)	36269.8	116311	171195	237706	244005	529119
Tensile strength (MPa)	0.14475	0.23067	0.31167	0.45189	0.49723	0.8767
Young's modulus (kPa)	316.3	341.5	396.8	534	698	1026.67
Strain (%)	43.1316	91.2267	113.971	102.661	89.9066	116.22
