# Supplementary material for: Tunable backbone-degradable robust tissue adhesives via in situ radical ring-opening polymerization
Source: Nat Commun. 2023 Sep 28;14:6063. doi: 10.1038/s41467-023-41610-1 (PMC10539349; doi:10.1038/s41467-023-41610-1)
Supplement: Supplementary file 10 — Source data [file 41467_2023_41610_MOESM10_ESM.zip › Fig. 4c.xlsx]

## Sheet: Sheet1
Temperature	Storage modulus	Tan(δ)
-29.79	2354.45	0.065189
-29.75	2355.72	0.064775
-29.7	2358.73	0.06476
-29.64	2362.37	0.064871
-29.58	2362.93	0.064716
-29.52	2364.65	0.064502
-29.46	2364.19	0.064185
-29.4	2365.27	0.064302
-29.33	2365.8	0.063943
-29.26	2369.88	0.063917
-29.2	2372.03	0.063852
-29.13	2373.84	0.063826
-29.07	2373.35	0.063517
-29	2375.2	0.063428
-28.92	2380	0.063342
-28.84	2378.84	0.063306
-28.75	2380.35	0.063284
-28.67	2380.09	0.06309
-28.58	2381.44	0.062771
-28.49	2383.57	0.062905
-28.39	2386.8	0.062778
-28.29	2386.51	0.062713
-28.19	2386.45	0.062725
-28.1	2385.98	0.062486
-28	2386.93	0.062554
-27.9	2388.25	0.062511
-27.79	2391.47	0.062257
-27.69	2394.44	0.062366
-27.59	2392.19	0.062143
-27.48	2390.34	0.062025
-27.37	2390.64	0.062142
-27.26	2391.12	0.061953
-27.14	2391.97	0.061996
-27.03	2394.01	0.061974
-26.92	2395.68	0.061907
-26.8	2397.52	0.061803
-26.69	2398.18	0.061852
-26.57	2399.1	0.061691
-26.45	2396.1	0.061703
-26.34	2394.42	0.061642
-26.22	2395.2	0.061567
-26.1	2394.28	0.061592
-25.98	2394.28	0.061444
-25.85	2394.46	0.061512
-25.73	2395.82	0.061653
-25.6	2395.78	0.061499
-25.48	2399	0.061601
-25.35	2399.61	0.061615
-25.23	2398.76	0.061527
-25.09	2400.12	0.061495
-24.97	2399.9	0.061354
-24.84	2398.3	0.061557
-24.71	2399.83	0.061574
-24.58	2397.67	0.061495
-24.45	2397.93	0.06155
-24.32	2396.96	0.061376
-24.2	2399.42	0.061653
-24.07	2398.05	0.061753
-23.94	2397.27	0.061507
-23.8	2398	0.06179
-23.66	2396.64	0.061717
-23.53	2393.21	0.061362
-23.39	2392.89	0.061794
-23.26	2392.26	0.061589
-23.12	2387.75	0.061701
-22.97	2387.7	0.061433
-22.83	2388.36	0.06179
-22.68	2385.64	0.061805
-22.54	2384.88	0.061723
-22.4	2384.65	0.061947
-22.26	2383.91	0.062025
-22.12	2381.44	0.061746
-21.99	2382.86	0.062107
-21.85	2381.58	0.062095
-21.71	2381.53	0.062214
-21.56	2381.21	0.062026
-21.42	2378.68	0.062267
-21.27	2379.14	0.062289
-21.13	2379.03	0.062568
-20.98	2376.88	0.062532
-20.84	2377.4	0.062411
-20.69	2376.13	0.062589
-20.54	2373.21	0.062648
-20.38	2373.03	0.062713
-20.23	2370.01	0.062787
-20.08	2371.5	0.06292
-19.94	2368.96	0.062984
-19.8	2367.11	0.062878
-19.66	2366.73	0.063166
-19.51	2366.85	0.063262
-19.37	2362.66	0.063159
-19.21	2359.7	0.063394
-19.06	2358.35	0.063445
-18.9	2356.05	0.063678
-18.75	2354.73	0.063527
-18.6	2355.06	0.063808
-18.45	2354.04	0.063998
-18.32	2353.65	0.063996
-18.18	2352.7	0.064276
-18.04	2345.82	0.064142
-17.89	2345.45	0.064408
-17.73	2343.76	0.064462
-17.57	2340.75	0.064572
-17.4	2338.03	0.064815
-17.24	2338.04	0.064809
-17.08	2335.53	0.064785
-16.92	2335.13	0.065187
-16.75	2332.44	0.065216
-16.58	2330.68	0.065191
-16.41	2329.8	0.065616
-16.25	2325.11	0.065594
-16.1	2324.71	0.065937
-15.93	2325.32	0.066001
-15.78	2321.42	0.06609
-15.62	2319.54	0.066396
-15.45	2316.87	0.066355
-15.29	2314.43	0.066699
-15.12	2312.64	0.066785
-14.95	2308.17	0.066848
-14.79	2304.09	0.067004
-14.64	2303.15	0.067201
-14.48	2302.08	0.067431
-14.32	2299.85	0.06761
-14.17	2301.7	0.067998
-14.01	2295.28	0.068087
-13.87	2291.43	0.068229
-13.72	2290.59	0.06841
-13.57	2287.27	0.068345
-13.41	2285.3	0.068992
-13.26	2283.99	0.069176
-13.11	2279.95	0.069099
-12.97	2277.15	0.069232
-12.84	2274.13	0.069461
-12.7	2274.46	0.069883
-12.55	2273.66	0.069987
-12.42	2269.97	0.070063
-12.28	2266.11	0.07039
-12.14	2260.82	0.070638
-11.98	2259.68	0.070755
-11.81	2258.39	0.070979
-11.65	2255.45	0.071058
-11.49	2250.8	0.071366
-11.36	2248.55	0.07162
-11.24	2245.19	0.071861
-11.1	2241.13	0.071896
-10.97	2237.99	0.072043
-10.83	2236.71	0.072654
-10.7	2235.07	0.072753
-10.57	2232.6	0.072937
-10.41	2228.22	0.073218
-10.26	2224.63	0.073366
-10.11	2222.56	0.073794
-9.96	2222.96	0.073813
-9.79	2216.77	0.07416
-9.63	2212.49	0.074501
-9.47	2209.19	0.074661
-9.3	2207.51	0.074888
-9.15	2203.51	0.075251
-9.02	2199.81	0.07546
-8.87	2196.28	0.075762
-8.73	2191.85	0.075902
-8.59	2190.58	0.076262
-8.45	2188.29	0.076475
-8.32	2189.53	0.076707
-8.18	2181.66	0.076898
-8.04	2176.96	0.077183
-7.92	2174.28	0.077401
-7.79	2170.22	0.078037
-7.63	2166.46	0.078077
-7.47	2161.56	0.07832
-7.32	2160.8	0.078573
-7.16	2153.35	0.078905
-7.01	2148.15	0.079428
-6.85	2145.86	0.079708
-6.7	2146.34	0.080138
-6.55	2139.39	0.080325
-6.4	2136.04	0.080425
-6.25	2131.35	0.080857
-6.1	2130.1	0.081259
-5.95	2126.75	0.081623
-5.81	2118.33	0.081787
-5.66	2117.82	0.082266
-5.52	2112.31	0.082595
-5.37	2107.64	0.083011
-5.22	2104.49	0.083027
-5.08	2098.39	0.083561
-4.93	2095.23	0.084021
-4.79	2090.17	0.084248
-4.65	2087.98	0.084643
-4.52	2084.16	0.084997
-4.4	2078.35	0.085323
-4.27	2076.19	0.085789
-4.1	2069.6	0.086017
-3.94	2064.28	0.086689
-3.77	2059.06	0.087037
-3.61	2054.52	0.087513
-3.45	2051.46	0.087783
-3.3	2045.34	0.088029
-3.16	2041.45	0.088388
-3.01	2036.23	0.089128
-2.85	2032.8	0.08949
-2.7	2026.99	0.089887
-2.55	2024.14	0.090434
-2.39	2016.83	0.09036
-2.23	2013.92	0.091293
-2.07	2012.13	0.091561
-1.91	2005.08	0.091624
-1.76	2001.93	0.092502
-1.62	1993.89	0.092877
-1.48	1989.46	0.093579
-1.34	1983.05	0.094251
-1.21	1977.05	0.094854
-1.07	1970.5	0.095148
-0.93	1965.51	0.095684
-0.8	1958.38	0.096491
-0.65	1955.85	0.096819
-0.5	1950.24	0.097445
-0.34	1946.15	0.097787
-0.18	1941.52	0.098266
-0.02	1933.89	0.098467
0.14	1929.26	0.09925
0.3	1924.17	0.099657
0.47	1919.84	0.100251
0.63	1916.77	0.100971
0.79	1908.96	0.101304
0.94	1903.42	0.101942
1.1	1898.4	0.102381
1.25	1894.43	0.102936
1.41	1887.68	0.103424
1.56	1882.51	0.10429
1.7	1876.77	0.104804
1.84	1870.82	0.105295
1.99	1867.45	0.10598
2.14	1859.26	0.106256
2.3	1854.59	0.106999
2.44	1847.14	0.107679
2.58	1843.94	0.108302
2.71	1835.2	0.10868
2.84	1832.97	0.109711
2.99	1824.47	0.109966
3.16	1819.78	0.110775
3.33	1813.15	0.111407
3.49	1807.58	0.112076
3.66	1800.92	0.112547
3.82	1795.57	0.113297
3.98	1787.85	0.113964
4.13	1783.74	0.114462
4.28	1777.05	0.115094
4.43	1771.8	0.115936
4.59	1764.49	0.116489
4.74	1758.09	0.117227
4.89	1752.61	0.117892
5.03	1745.35	0.118544
5.18	1739.75	0.119435
5.32	1733.7	0.119963
5.46	1726.89	0.120616
5.59	1718.93	0.121375
5.73	1712.06	0.121971
5.89	1704.48	0.123001
6.04	1697.4	0.12375
6.19	1690.7	0.124531
6.35	1683.39	0.125313
6.51	1677.55	0.126217
6.66	1669.92	0.126828
6.81	1663.64	0.12774
6.96	1656.24	0.128329
7.11	1650.02	0.12924
7.27	1642.78	0.129934
7.42	1635.9	0.130982
7.57	1628.36	0.13189
7.71	1620.39	0.132912
7.85	1614.79	0.13374
7.99	1607.53	0.134364
8.14	1600.52	0.135183
8.27	1593.31	0.135796
8.39	1586.52	0.136937
8.51	1578.71	0.137857
8.66	1571.61	0.138653
8.83	1563.81	0.139375
9	1558.43	0.14014
9.17	1553.04	0.141101
9.34	1546.32	0.141741
9.51	1539.75	0.142378
9.67	1533.33	0.143241
9.83	1528.07	0.144057
9.98	1519.02	0.144988
10.13	1512.24	0.145997
10.26	1503.79	0.147226
10.4	1494.32	0.14818
10.54	1486.87	0.149272
10.69	1479.5	0.150132
10.83	1472.72	0.151236
10.98	1466.11	0.152271
11.13	1458.34	0.153216
11.27	1449.96	0.153966
11.42	1442.53	0.154989
11.57	1434.47	0.155963
11.73	1427.82	0.156838
11.9	1422.11	0.157939
12.07	1414.12	0.158697
12.23	1407.08	0.159903
12.38	1399.6	0.160831
12.52	1392.24	0.162124
12.66	1382.96	0.16334
12.8	1374.16	0.164268
12.96	1367.73	0.165683
13.1	1358.95	0.166519
13.26	1350.89	0.167563
13.41	1343.7	0.168742
13.56	1336.85	0.169816
13.7	1329.21	0.170851
13.84	1320.84	0.171862
14	1314.26	0.173037
14.16	1307.17	0.174256
14.31	1298.61	0.175516
14.45	1290.46	0.176725
14.6	1282.31	0.177744
14.74	1274.14	0.179021
14.88	1266.23	0.18038
15.02	1258.65	0.181406
15.17	1251.25	0.182477
15.32	1243.23	0.183717
15.47	1235.88	0.185061
15.62	1227.99	0.186194
15.74	1222.23	0.187225
16.13	1200.77	0.191439
16.23	1195.41	0.192415
16.38	1187.26	0.193758
16.52	1178.63	0.195171
16.67	1170.49	0.196705
16.81	1162.32	0.198133
16.96	1153.38	0.199602
17.11	1146.15	0.201007
17.26	1138.64	0.202387
17.41	1131.44	0.203958
17.56	1123	0.205343
17.71	1116.42	0.207032
17.86	1107.37	0.20856
18	1098.34	0.210035
18.14	1090.31	0.211689
18.29	1082.43	0.213383
18.44	1074.1	0.214751
18.58	1065.3	0.216921
18.72	1057.19	0.218438
18.87	1048.53	0.220158
19.03	1041.01	0.221891
19.18	1032.32	0.223851
19.33	1024.37	0.225582
19.49	1016	0.227164
19.64	1007.81	0.229129
19.79	999.311	0.230714
19.94	991.182	0.232522
20.09	983.629	0.234422
20.25	975.599	0.236167
20.39	967.14	0.238196
20.54	958.569	0.240288
20.68	950.048	0.24226
20.83	941.236	0.244303
20.98	932.465	0.246507
21.14	924.4	0.248688
21.29	915.325	0.25098
21.45	906.448	0.253216
21.61	898.307	0.255414
21.77	890.43	0.25747
21.93	882.378	0.25956
22.08	873.702	0.261772
22.23	864.425	0.264314
22.39	855.539	0.2667
22.55	847.379	0.269114
22.71	838.779	0.271534
22.87	829.859	0.274064
23.03	821.166	0.276688
23.19	812.883	0.279306
23.33	804.192	0.281699
23.47	795.774	0.284715
23.62	786.493	0.287151
23.76	777.511	0.290001
23.92	769.511	0.292649
24.08	761.598	0.29569
24.24	752.763	0.298186
24.39	744.471	0.300999
24.54	736.165	0.303917
24.69	727.06	0.307108
24.84	718.477	0.310016
24.99	710.68	0.31349
25.14	701.465	0.316443
25.29	693.095	0.319669
25.45	684.789	0.322757
25.61	676.206	0.326158
25.75	667.41	0.329519
25.9	659.475	0.333066
26.05	651.105	0.336469
26.21	642.521	0.339989
26.37	634.065	0.34369
26.52	625.806	0.347274
26.67	617.651	0.350809
26.81	609.677	0.354713
26.96	601.367	0.358262
27.12	592.873	0.362409
27.26	584.589	0.366223
27.41	575.928	0.37043
27.57	567.728	0.374904
27.72	559.032	0.379091
27.87	550.677	0.38344
28.03	542.816	0.387812
28.18	534.995	0.391859
28.32	526.817	0.396259
28.47	518.658	0.400799
28.61	510.927	0.405448
28.76	503.032	0.410083
28.91	494.836	0.41512
29.05	487.296	0.420021
29.2	479.425	0.425251
29.35	471.545	0.4298
29.5	464.021	0.434851
29.66	457.029	0.439841
29.82	449.422	0.445302
29.97	441.487	0.450524
30.12	434.424	0.456009
30.27	426.876	0.461439
30.41	419.309	0.467253
30.55	411.77	0.473018
30.69	404.642	0.478943
30.84	397.585	0.48459
30.99	390.554	0.490722
31.14	383.383	0.496509
31.3	376.382	0.50271
31.45	369.292	0.508684
31.6	362.528	0.514645
31.74	355.658	0.521595
31.89	348.628	0.528244
32.04	341.821	0.534485
32.19	335.407	0.541424
32.33	328.907	0.548816
32.48	322.338	0.55705
32.63	316.069	0.563266
32.78	310.197	0.571883
32.92	303.913	0.577933
33.06	297.38	0.585326
33.21	290.882	0.59369
33.35	284.633	0.601545
33.5	278.544	0.609675
33.64	272.621	0.61795
33.79	266.808	0.626505
33.94	260.991	0.634458
34.09	255.236	0.642442
34.24	249.342	0.651435
34.38	243.956	0.660478
34.52	238.161	0.669829
34.67	232.757	0.678582
34.82	227.495	0.688098
34.97	222.283	0.697083
35.13	217.172	0.705617
35.28	212.232	0.714776
35.43	207.265	0.72632
35.58	202.352	0.735258
35.74	197.829	0.744499
35.9	193.181	0.754462
36.04	188.678	0.76521
36.19	183.97	0.773426
36.33	179.436	0.785329
36.48	174.845	0.796247
36.62	170.701	0.808196
36.76	166.098	0.819282
36.92	162.208	0.830055
37.08	158.271	0.838979
37.23	154.419	0.850921
37.39	150.674	0.859592
37.54	146.766	0.872394
37.68	142.697	0.883928
37.82	139	0.895739
37.98	135.395	0.906289
38.13	131.644	0.918058
38.28	127.899	0.931723
38.42	124.366	0.944517
38.58	120.915	0.955763
38.73	117.702	0.970715
38.88	114.285	0.981105
39.02	111.088	0.993434
39.17	107.79	1.00632
39.31	104.754	1.01857
39.47	101.924	1.03027
39.62	98.957	1.04406
39.77	96.0512	1.05769
39.92	93.2264	1.07019
40.07	90.4672	1.08422
40.23	87.8565	1.09717
40.38	85.3244	1.1095
40.53	82.7373	1.12436
40.69	80.4078	1.13481
40.83	78.1349	1.14971
40.98	75.8224	1.16383
41.13	73.4606	1.17388
41.28	71.3566	1.18885
41.44	69.278	1.19902
41.59	67.1595	1.21649
41.74	65.2148	1.22875
41.9	63.3177	1.24109
42.05	61.3965	1.2538
42.2	59.706	1.26609
42.35	57.7876	1.28118
42.49	56.0658	1.29534
42.64	54.402	1.30495
42.78	52.802	1.32074
42.94	51.2718	1.33067
43.08	49.7619	1.34244
43.23	48.1663	1.3578
43.38	46.765	1.36889
43.53	45.3858	1.38482
43.68	44.0602	1.3988
43.83	42.8207	1.40997
43.99	41.556	1.42291
44.14	40.3411	1.43515
44.3	39.1836	1.44648
44.45	38.062	1.45646
44.59	36.9288	1.47212
44.74	35.8767	1.48223
44.89	34.8738	1.49265
45.04	33.8958	1.50308
45.19	32.9493	1.51469
45.34	32.0463	1.52556
45.49	31.1581	1.53568
45.64	30.2898	1.54515
45.79	29.4663	1.55505
45.93	28.623	1.56615
46.08	27.8214	1.57625
46.23	27.041	1.58654
46.39	26.3136	1.59488
46.55	25.6002	1.60424
46.7	24.9145	1.61346
46.83	24.2664	1.62181
46.98	23.6327	1.62955
47.13	22.9951	1.63673
47.28	22.3571	1.64769
47.43	21.7715	1.65466
47.59	21.1954	1.66058
47.74	20.6627	1.66653
47.9	20.1338	1.67365
48.05	19.6164	1.68092
48.2	19.1288	1.68443
48.35	18.6479	1.69069
48.49	18.1503	1.69864
48.63	17.7022	1.70216
48.79	17.2476	1.70813
48.94	16.8347	1.71188
49.1	16.4042	1.71764
49.24	16.0152	1.71895
49.39	15.6232	1.72331
49.54	15.2355	1.72793
49.69	14.8874	1.72679
49.84	14.5087	1.73255
49.98	14.1662	1.73367
50.13	13.8149	1.73653
50.28	13.4789	1.73959
50.42	13.167	1.739
50.57	12.86	1.739
50.73	12.5539	1.74019
50.88	12.2575	1.74109
51.02	11.9777	1.74032
51.17	11.6951	1.74065
51.31	11.4241	1.74017
51.46	11.163	1.73902
51.61	10.9136	1.73661
51.76	10.66	1.73611
51.91	10.4163	1.73437
52.06	10.1848	1.73133
52.21	9.96107	1.72864
52.37	9.74528	1.72657
52.53	9.54219	1.72246
52.68	9.33663	1.71899
52.84	9.13656	1.71547
52.99	8.93953	1.71215
53.15	8.75941	1.7064
53.31	8.57938	1.7021
53.46	8.40723	1.69689
53.61	8.23504	1.69224
53.76	8.06761	1.68736
53.92	7.90541	1.6819
54.08	7.74718	1.67593
54.24	7.60316	1.66846
54.39	7.45393	1.66289
54.54	7.3093	1.65599
54.69	7.16979	1.64932
54.84	7.03535	1.64271
54.99	6.89665	1.63694
55.14	6.76642	1.62936
55.29	6.64419	1.62104
55.44	6.51959	1.61381
55.59	6.39884	1.60553
55.74	6.28161	1.59797
55.9	6.17176	1.58898
56.05	6.06332	1.58015
56.19	5.95482	1.57121
56.34	5.85063	1.56351
56.5	5.7451	1.55592
56.65	5.64888	1.54526
56.79	5.55041	1.53655
56.94	5.45793	1.52676
57.09	5.35868	1.51919
57.23	5.27333	1.50768
57.38	5.18503	1.49878
57.53	5.09728	1.48949
57.68	5.0138	1.47923
57.83	4.93871	1.46789
57.98	4.85715	1.45936
58.12	4.77542	1.45104
58.28	4.70015	1.44004
58.43	4.63286	1.42763
58.58	4.56137	1.41732
58.73	4.49118	1.40843
58.86	4.42352	1.39822
59.01	4.35499	1.38811
59.16	4.28945	1.37845
59.31	4.22715	1.36772
59.46	4.1633	1.35693
59.6	4.106	1.34739
59.75	4.04736	1.33691
59.9	3.99036	1.32661
60.05	3.93223	1.31745
60.2	3.88048	1.30637
60.34	3.82338	1.2969
60.49	3.77106	1.28635
60.64	3.72182	1.27552
60.79	3.67306	1.26412
60.93	3.62146	1.25444
61.08	3.57607	1.24342
61.24	3.52886	1.23251
61.38	3.48392	1.22285
61.52	3.43678	1.21342
61.67	3.39474	1.20279
61.82	3.3525	1.19222
61.98	3.30832	1.18202
62.13	3.27139	1.17182
62.28	3.22877	1.16062
62.42	3.19372	1.14988
62.57	3.15123	1.14114
62.73	3.11582	1.13031
62.88	3.07928	1.12176
63.03	3.04186	1.11161
63.18	3.0049	1.10113
63.32	2.97382	1.08947
63.47	2.93855	1.0798
63.61	2.90516	1.07099
63.75	2.87432	1.06122
63.91	2.84052	1.05081
64.06	2.81156	1.04185
64.2	2.78057	1.03182
64.34	2.75034	1.02255
64.49	2.72181	1.01348
64.64	2.69513	1.00299
64.8	2.66465	0.994484
64.94	2.63368	0.986639
65.09	2.61024	0.974978
65.24	2.58482	0.966211
65.39	2.55771	0.957273
65.54	2.53245	0.948209
65.68	2.50971	0.940032
65.82	2.48297	0.929823
65.97	2.45967	0.922386
66.12	2.43713	0.912981
66.28	2.41294	0.902199
66.43	2.39339	0.894068
66.58	2.36761	0.886019
66.74	2.34756	0.877347
66.88	2.3314	0.868775
67.03	2.30395	0.858861
67.19	2.28521	0.851034
67.34	2.26331	0.842964
67.48	2.24811	0.834355
67.63	2.22832	0.825606
67.79	2.20512	0.819398
67.93	2.18808	0.810419
68.08	2.17034	0.802455
68.23	2.15388	0.793952
68.37	2.13674	0.785231
68.52	2.12272	0.777578
68.68	2.10481	0.769642
68.83	2.08448	0.75967
68.99	2.07246	0.753712
69.14	2.05459	0.746503
69.29	2.04191	0.738802
69.44	2.02322	0.730425
69.59	2.01133	0.722892
69.76	1.99703	0.714962
69.91	1.98076	0.708753
70.06	1.9675	0.700436
70.21	1.95507	0.693809
70.36	1.93956	0.687545
70.51	1.92844	0.678414
70.67	1.91525	0.672384
70.82	1.89742	0.665033
70.97	1.88491	0.657038
71.12	1.87401	0.651109
71.27	1.86014	0.644499
71.42	1.85074	0.637869
71.58	1.83892	0.629432
71.72	1.83189	0.622554
71.87	1.81826	0.616931
72.02	1.80575	0.610572
72.17	1.79934	0.601201
72.32	1.78501	0.596058
72.47	1.77386	0.591046
72.63	1.76293	0.585108
72.78	1.75359	0.577532
72.93	1.74313	0.572283
73.08	1.73496	0.565259
73.24	1.72782	0.559968
73.4	1.71817	0.552539
73.54	1.71123	0.547621
73.7	1.70038	0.54107
73.85	1.69216	0.536632
74	1.68247	0.529689
74.15	1.67629	0.523193
74.3	1.66994	0.516266
74.45	1.65603	0.511378
74.61	1.65264	0.506718
74.76	1.64701	0.502272
74.91	1.64038	0.495
75.06	1.63337	0.489195
75.21	1.62616	0.483647
75.35	1.61983	0.479184
75.5	1.61281	0.474576
75.65	1.60536	0.468406
75.8	1.59922	0.462581
75.95	1.59491	0.457584
76.11	1.58769	0.451883
76.27	1.58071	0.446061
76.43	1.57972	0.440309
76.58	1.5701	0.432525
76.73	1.56304	0.429977
76.88	1.56195	0.425933
77.04	1.55278	0.41968
77.18	1.54589	0.416209
77.33	1.54616	0.411781
77.47	1.54069	0.405177
77.62	1.53708	0.399767
77.77	1.53189	0.395581
77.93	1.52933	0.390446
78.08	1.52412	0.388038
78.23	1.5192	0.380808
78.38	1.51486	0.376288
78.55	1.51176	0.37255
78.7	1.50742	0.36909
78.85	1.50564	0.363567
78.99	1.49956	0.358633
79.14	1.49625	0.354931
79.29	1.4907	0.350238
79.44	1.48918	0.347205
79.58	1.48587	0.341699
79.73	1.48189	0.33732
79.88	1.48034	0.333868
80.04	1.47643	0.328485
80.19	1.47393	0.325862
80.33	1.47216	0.320023
80.48	1.47557	0.317654
80.63	1.46577	0.313821
80.78	1.46516	0.308098
80.94	1.46413	0.305664
81.09	1.46157	0.300125
81.23	1.45675	0.297139
81.37	1.46181	0.294798
81.51	1.45429	0.289891
81.66	1.45524	0.287299
81.81	1.45233	0.284798
81.95	1.45449	0.279148
82.1	1.45123	0.27559
82.26	1.44999	0.271287
82.4	1.44627	0.267693
82.53	1.44812	0.262203
82.67	1.4527	0.259513
82.82	1.44524	0.257533
82.96	1.44624	0.25257
83.12	1.44372	0.252215
83.26	1.44381	0.246503
83.41	1.44329	0.242728
83.56	1.44104	0.241942
83.72	1.44569	0.236855
83.87	1.44001	0.233411
84.02	1.44243	0.230309
84.18	1.44151	0.229329
84.32	1.44104	0.224862
84.46	1.44104	0.220868
84.6	1.44224	0.219287
84.74	1.44317	0.216084
84.9	1.44118	0.213336
85.05	1.44257	0.20962
85.2	1.44305	0.206183
85.35	1.443	0.204002
85.5	1.4466	0.199553
85.64	1.44397	0.197816
85.78	1.44207	0.193977
85.93	1.44743	0.191906
86.08	1.44899	0.190271
86.23	1.45001	0.187289
86.38	1.45057	0.185413
86.53	1.45178	0.18204
86.68	1.45535	0.179755
86.81	1.4528	0.176811
86.96	1.45541	0.171991
87.12	1.45569	0.17144
87.27	1.46098	0.169362
87.41	1.46137	0.16761
87.56	1.46346	0.163178
87.71	1.46716	0.161762
87.86	1.46911	0.15945
88.01	1.46911	0.156674
88.16	1.47304	0.154639
88.31	1.4747	0.153359
88.46	1.47466	0.148328
88.61	1.47912	0.14788
88.77	1.48453	0.14604
88.93	1.48201	0.143478
89.07	1.48674	0.141601
89.22	1.49177	0.138099
89.37	1.49186	0.136923
89.52	1.49729	0.13444
89.67	1.50172	0.129519
89.82	1.5035	0.129798
89.98	1.50399	0.12893
90.12	1.51069	0.125612
90.27	1.51662	0.123878
90.42	1.5152	0.123203
90.57	1.52212	0.120226
90.72	1.52439	0.118369
90.88	1.52897	0.116209
91.03	1.53077	0.115789
91.18	1.53869	0.112875
91.32	1.53987	0.111538
91.47	1.55108	0.110179
91.62	1.55023	0.107966
91.77	1.55514	0.105758
91.92	1.55525	0.103952
92.07	1.56582	0.101768
92.22	1.57087	0.100841
92.37	1.57743	0.099587
92.52	1.5776	0.098808
92.67	1.58432	0.097112
92.82	1.59018	0.09479
92.97	1.59554	0.094538
93.11	1.59912	0.090778
93.27	1.60532	0.089746
93.42	1.61283	0.089288
93.57	1.61501	0.08906
93.72	1.62525	0.085231
93.88	1.6303	0.085266
94.03	1.63685	0.083485
94.18	1.64209	0.081004
94.33	1.65081	0.080618
94.48	1.65676	0.079258
94.63	1.66222	0.076991
94.78	1.67297	0.075809
94.93	1.67354	0.074417
95.07	1.68244	0.073752
95.22	1.69261	0.073023
95.37	1.69831	0.071696
95.53	1.7039	0.068153
95.68	1.71092	0.069239
95.83	1.71923	0.068993
95.99	1.72607	0.06739
96.14	1.73646	0.06566
96.29	1.74266	0.064724
96.44	1.74785	0.062895
96.59	1.76281	0.061586
96.73	1.76519	0.062379
96.88	1.77897	0.060885
97.03	1.78311	0.060236
97.18	1.79175	0.057408
97.32	1.80261	0.057306
97.47	1.8066	0.055629
97.63	1.81997	0.056135
97.79	1.83162	0.056242
97.94	1.83783	0.053777
98.09	1.84993	0.051801
98.25	1.85435	0.052459
98.39	1.86802	0.050752
98.54	1.87595	0.05035
98.69	1.88881	0.048671
98.84	1.89581	0.048136
98.98	1.90724	0.049115
99.13	1.91207	0.047324
99.28	1.92395	0.046076
99.43	1.93712	0.045632
99.59	1.94587	0.045898
99.74	1.95887	0.044209
99.89	1.9703	0.04284
100.03	1.98008	0.043622
100.19	1.99095	0.042644
100.34	1.99845	0.042049
100.48	2.01834	0.040916
100.63	2.01866	0.040892
100.78	2.03231	0.040157
100.93	2.05161	0.038365
101.08	2.05773	0.03853
101.24	2.07197	0.037991
101.4	2.0887	0.036847
101.55	2.09903	0.036695
101.71	2.10684	0.036192
101.87	2.12357	0.035695
102.02	2.14014	0.034978
102.17	2.14841	0.03522
102.33	2.16476	0.034408
102.49	2.17552	0.033481
102.64	2.19526	0.033354
102.79	2.20389	0.033153
102.92	2.20203	0.031152
103.09	2.22015	0.03026
103.25	2.24271	0.031481
103.41	2.26419	0.031279
103.57	2.27767	0.028904
103.73	2.29166	0.029439
103.88	2.30324	0.029479
104.04	2.32455	0.028866
104.19	2.32896	0.027542
104.34	2.34126	0.028441
104.48	2.36321	0.026534
104.62	2.38165	0.027102
104.76	2.39126	0.026445
104.91	2.40445	0.025628
105.06	2.42298	0.024993
105.2	2.44336	0.024861
105.34	2.45307	0.025185
105.49	2.46672	0.024001
105.64	2.49768	0.023956
105.78	2.50363	0.024657
105.92	2.52673	0.023613
106.07	2.54053	0.02217
106.22	2.55955	0.024323
106.37	2.57491	0.022585
106.52	2.59185	0.022517
106.67	2.61418	0.022201
106.81	2.63214	0.022198
106.96	2.65031	0.02215
107.1	2.66792	0.020377
107.24	2.68778	0.021657
107.39	2.70911	0.020647
107.54	2.72877	0.01959
107.68	2.74275	0.020636
107.82	2.77183	0.021652
107.98	2.78544	0.019947
108.14	2.79996	0.019648
108.29	2.81805	0.019922
108.43	2.84159	0.018757
108.61	2.87823	0.017626
108.79	2.89917	0.019742
108.94	2.91862	0.01867
109.08	2.94397	0.017526
109.23	2.96086	0.01855
109.37	2.98067	0.018478
109.51	3.0049	0.016664
109.66	3.03154	0.017144
109.8	3.0496	0.01738
109.96	3.07928	0.016623
110.12	3.09325	0.015764
110.28	3.12293	0.01796
110.42	3.141	0.017482
110.57	3.18111	0.015446
110.72	3.18473	0.016876
110.86	3.233	0.017422
111	3.24288	0.015128
111.16	3.26482	0.015536
111.31	3.29272	0.016337
111.46	3.30324	0.015385
111.58	3.35535	0.014354
111.73	3.33515	0.016068
111.91	3.39103	0.016128
112.06	3.4199	0.013227
112.21	3.45824	0.015299
112.37	3.47216	0.016579
112.52	3.50731	0.01351
112.67	3.5234	0.014081
112.82	3.56102	0.016452
112.96	3.5837	0.014452
113.11	3.62454	0.013456
113.26	3.65496	0.016003
113.41	3.67699	0.015475
113.57	3.71086	0.012769
113.73	3.73881	0.014101
113.89	3.75484	0.015182
114.04	3.79006	0.012279
114.18	3.83489	0.014083
114.33	3.8549	0.015372
114.46	3.89471	0.012841
114.6	3.9222	0.01342
114.76	3.96135	0.014669
114.92	3.98098	0.012972
115.08	4.02042	0.012437
115.22	4.04395	0.013741
115.37	4.06612	0.013731
115.53	4.11575	0.012014
115.7	4.16935	0.013083
115.87	4.17398	0.012748
116.02	4.2365	0.014191
116.17	4.22963	0.015553
116.33	4.30366	0.013587
116.49	4.32259	0.011315
116.66	4.39077	0.01226
116.84	4.42067	0.013115
116.96	4.45742	0.013113
117.1	4.49373	0.012097
117.24	4.53084	0.01389
117.38	4.57721	0.012295
117.54	4.59788	0.011983
117.69	4.63607	0.013043
117.85	4.68401	0.012849
118	4.73242	0.012189
118.15	4.77231	0.011811
118.3	4.81601	0.013283
118.45	4.86349	0.01277
118.6	4.91684	0.012772
118.75	4.95633	0.012592
118.9	5.01215	0.012839
119.05	5.04594	0.011842
119.19	5.08053	0.01261
119.33	5.12545	0.012667
119.47	5.1755	0.012584
119.62	5.23444	0.012211
119.77	5.27793	0.012814
119.93	5.32464	0.012488
120.09	5.37632	0.012202
120.25	5.43761	0.014285
120.4	5.47078	0.012328
120.53	5.52107	0.011958
120.67	5.5763	0.013008
120.84	5.63674	0.012726
121.03	5.71195	0.012559
121.17	5.76741	0.012873
121.31	5.82652	0.012767
121.45	5.8708	0.012182
121.59	5.91783	0.012694
121.74	5.98166	0.013342
121.88	6.032	0.01261
122.02	6.11162	0.012856
122.17	6.17462	0.012922
122.33	6.22351	0.012939
122.47	6.27791	0.01237
122.62	6.32841	0.012715
122.78	6.38371	0.012855
122.93	6.43951	0.012894
123.08	6.50262	0.012476
123.22	6.57451	0.013248
123.36	6.64126	0.013262
123.5	6.7133	0.012969
123.65	6.78846	0.013426
123.79	6.85892	0.013728
123.94	6.91692	0.013506
124.08	6.97969	0.013307
124.21	7.04548	0.013605
124.35	7.12129	0.013575
124.51	7.20845	0.01354
124.67	7.25653	0.013584
124.83	7.32598	0.013692
125	7.40507	0.013592
125.16	7.46726	0.013919
125.31	7.57434	0.014375
125.45	7.66988	0.013471
125.59	7.75926	0.014805
125.73	7.79964	0.014022
125.88	7.84435	0.01368
126.04	7.95496	0.014434
126.18	8.00752	0.013785
126.33	8.00297	0.013291
126.43	8.11565	0.014631
126.61	8.38917	0.015435
126.84	8.26341	0.014373
126.89	8.31636	0.014491
127.12	8.71717	0.015526
127.37	8.46816	0.012653
127.42	8.51776	0.014326
127.67	9.03434	0.014698
127.87	8.65506	0.013967
128.3	8.93053	0.015223
128.47	9.40119	0.00987
128.6	9.35101	0.015527
128.73	9.43466	0.015768
128.88	9.53769	0.015476
129.03	9.6419	0.015681
129.19	9.73446	0.015898
129.35	9.83764	0.015834
129.51	9.93745	0.01582
129.66	10.0394	0.016149
129.81	10.1349	0.016325
129.97	10.229	0.016002
130.12	10.3308	0.016464
130.27	10.4346	0.016341
130.41	10.5406	0.016661
130.55	10.6364	0.016576
130.69	10.7467	0.016651
130.84	10.8545	0.016756
131	10.9622	0.016929
131.17	11.0764	0.017019
131.35	11.1906	0.017104
131.54	11.3237	0.017178
131.69	11.4402	0.01733
131.83	11.5468	0.017406
131.97	11.6661	0.017487
132.12	11.773	0.017669
132.27	11.901	0.017729
132.41	12.0153	0.017856
132.55	12.139	0.017918
132.69	12.257	0.018238
132.84	12.3735	0.018244
132.98	12.4876	0.018392
133.12	12.6057	0.018613
133.28	12.7288	0.018441
133.43	12.8415	0.018843
133.58	12.9622	0.018815
133.73	13.0823	0.018963
133.88	13.2075	0.019224
134.02	13.3332	0.019311
134.16	13.4472	0.019588
134.31	13.576	0.019427
134.46	13.7142	0.019494
134.62	13.8364	0.019875
134.77	13.9619	0.019969
134.92	14.0966	0.019977
135.07	14.2183	0.020145
135.22	14.3511	0.02043
135.37	14.4873	0.020238
135.52	14.6143	0.020496
135.65	14.759	0.020855
135.8	14.8809	0.020729
135.95	15.0021	0.020853
136.1	15.1423	0.021139
136.23	15.2814	0.021245
136.38	15.4174	0.021221
136.53	15.5462	0.021485
136.69	15.685	0.021758
136.84	15.815	0.021577
136.99	15.9676	0.02197
137.14	16.0822	0.022034
137.29	16.2182	0.02194
137.43	16.3606	0.02242
137.58	16.492	0.022484
137.73	16.6266	0.022684
137.87	16.7742	0.022837
138.02	16.9105	0.023035
138.18	17.0504	0.023057
138.32	17.1967	0.023153
138.46	17.3339	0.023365
138.62	17.4712	0.023544
138.77	17.6091	0.023755
138.92	17.7463	0.023758
139.06	17.8908	0.023951
139.21	18.0354	0.02403
139.35	18.1578	0.024246
139.49	18.3037	0.024447
139.64	18.4384	0.02464
139.8	18.5913	0.024697
139.96	18.7306	0.024875
140.11	18.8699	0.025207
140.26	19.0132	0.025203
140.41	19.1449	0.025516
140.56	19.2864	0.025585
140.7	19.4309	0.025725
140.85	19.5793	0.025739
141	19.7051	0.026005
141.14	19.8366	0.026093
141.29	19.9798	0.026264
141.45	20.13	0.026561
141.61	20.2617	0.026559
141.76	20.4048	0.026869
141.92	20.5424	0.027095
142.07	20.6767	0.027183
142.22	20.8081	0.02747
142.37	20.9661	0.027454
142.51	21.1054	0.027722
142.66	21.2292	0.027872
142.81	21.3725	0.027938
142.97	21.4966	0.02826
143.13	21.6373	0.028372
143.26	21.7753	0.028547
143.41	21.9068	0.028718
143.56	22.0405	0.028897
143.7	22.1696	0.029044
143.9	22.3288	0.029303
144.08	22.4872	0.029587
144.23	22.6093	0.029585
144.38	22.7583	0.029729
144.53	22.8766	0.030147
144.68	23.0008	0.030066
144.83	23.1288	0.030161
144.98	23.2534	0.030438
145.14	23.3839	0.030544
145.29	23.509	0.030796
145.44	23.631	0.031009
145.6	23.7588	0.031174
145.74	23.8735	0.031278
145.88	24.0017	0.03144
146.03	24.1152	0.031754
146.18	24.247	0.031793
146.33	24.3602	0.03205
146.48	24.4841	0.032222
