# Supplementary material for: Tunable backbone-degradable robust tissue adhesives via in situ radical ring-opening polymerization
Source: Nat Commun. 2023 Sep 28;14:6063. doi: 10.1038/s41467-023-41610-1 (PMC10539349; doi:10.1038/s41467-023-41610-1)
Supplement: Supplementary file 10 — Source data [file 41467_2023_41610_MOESM10_ESM.zip › Fig. 4d.xlsx]

## Sheet: Sheet1
MDO:HEMA	1:1	1:2	1：3	1:4	1:5
Toughness (J m-3)	1.42946e+06	7.58148e+06	2.41828e+06	2.78537e+06	1.28108e+06
Tensile strength (MPa)	3.39298	20.0082	37.315	47.3145	60.443
Young's modulus (kPa)	54176.6	1.12162e+06	1657830	1742076	2.41458e+06
Strain (%)	91.1104	41.7632	4.30561	9.58871	3.45859
