# Supplementary material for: Tunable backbone-degradable robust tissue adhesives via in situ radical ring-opening polymerization
Source: Nat Commun. 2023 Sep 28;14:6063. doi: 10.1038/s41467-023-41610-1 (PMC10539349; doi:10.1038/s41467-023-41610-1)
Supplement: Supplementary file 10 — Source data [file 41467_2023_41610_MOESM10_ESM.zip › Fig. 4e.xlsx]

## Sheet: Sheet1
HEA	AA	HPA	HPMA-Cl	MA	EA	PEGMA	HEMA	BA	MAA	2-EHA	IEM	BzMA	TMSPMA	TFEMA	2-EHMA	GMA	MMA
5.98	6.01	12.88	37.22	40.53	40.25	56.25	55.23	60.2	70.3	118.37	440.21	675.78	738.21	1213.11	1793.01	1804.09	2423
5.45	12.38	11.93	26.75	24.4	41.47	48.77	48.26	60.05	63.6	119.48	423.49	612.25	925.3	1157.03	1627.24	1683.85	2345
4.73	8.37	10.77	30.35	31.37	52.33	59.45	70.7	59.34	59.32	59.21	422.56	753.07	791.17	1285.51	1554.11	2102.03	2241
