# Supplementary material for: Tunable backbone-degradable robust tissue adhesives via in situ radical ring-opening polymerization
Source: Nat Commun. 2023 Sep 28;14:6063. doi: 10.1038/s41467-023-41610-1 (PMC10539349; doi:10.1038/s41467-023-41610-1)
Supplement: Supplementary file 10 — Source data [file 41467_2023_41610_MOESM10_ESM.zip › Fig. 4f.xlsx]

## Sheet: Sheet1
MDO:HEMA=	1:1	1:2	1:3	1:4	1:5
	55.23	55.46	29	28.05	14.79
	48.26	37.96	22	14.98	17.4
	70.7	30.78	21.71	19.5	15.4
