# Supplementary material for: Tunable backbone-degradable robust tissue adhesives via in situ radical ring-opening polymerization
Source: Nat Commun. 2023 Sep 28;14:6063. doi: 10.1038/s41467-023-41610-1 (PMC10539349; doi:10.1038/s41467-023-41610-1)
Supplement: Supplementary file 10 — Source data [file 41467_2023_41610_MOESM10_ESM.zip › Fig. 5a.xlsx]

## Sheet: Sheet1
		Linear incision										Cruciate incision
BDRA		14	16	10	12	10	14					10	10	12
Suture		170	125	205	150	195	140					252	321	276
Staple		16	30	16	28	25	23					180	190	180
