# Supplementary material for: Tunable backbone-degradable robust tissue adhesives via in situ radical ring-opening polymerization
Source: Nat Commun. 2023 Sep 28;14:6063. doi: 10.1038/s41467-023-41610-1 (PMC10539349; doi:10.1038/s41467-023-41610-1)
Supplement: Supplementary file 10 — Source data [file 41467_2023_41610_MOESM10_ESM.zip › Fig. 5b.xlsx]

## Sheet: Sheet1
BDRA	Surgice	CA	Fibingluraas
66.3	236.1	193.2	48.4
28.2	48.4	80	57.3
76.2	96.1	45.39	48.13
37.25	69.1	41.9	26.31
