# Supplementary material for: Tunable backbone-degradable robust tissue adhesives via in situ radical ring-opening polymerization
Source: Nat Commun. 2023 Sep 28;14:6063. doi: 10.1038/s41467-023-41610-1 (PMC10539349; doi:10.1038/s41467-023-41610-1)
Supplement: Supplementary file 10 — Source data [file 41467_2023_41610_MOESM10_ESM.zip › Fig. 5h.xlsx]

## Sheet: Sheet1
	2 Weeks			4 Weeks			8 Weeks
Blank	18.3615	18.6363	28.1334	38.2612	38.9899	34.32	45.0021	26.2904	47.9203
BDRA	27.1801	40.6389	26.4734	43.5841	51.6557	56.6291	53.7314	66.7874	58.1419
CA	14.6343	20.9856	16.6134	23.7974	41.1255	39.7687	31.2744	30.5072	37.6053
