# Supplementary material for: Tunable backbone-degradable robust tissue adhesives via in situ radical ring-opening polymerization
Source: Nat Commun. 2023 Sep 28;14:6063. doi: 10.1038/s41467-023-41610-1 (PMC10539349; doi:10.1038/s41467-023-41610-1)
Supplement: Supplementary file 10 — Source data [file 41467_2023_41610_MOESM10_ESM.zip › Supplementary Fig. 10.xlsx]

## Sheet: Sheet1
	Shear strength (kPa)	MDO1-HEA1				MDO1-HEA1-NHS1/2
	0.5	20	29.7	24.4		116.6	125.89	126.96
	1	22.9	16.7	22.1		164	167	144
	6	20.6	27.6	35.7		155.29	148.91	116.08
	12	19.93	21.54	21.54		149.34	115.33	155.92
	24	16.2	11.8	7		117.73	141.35	140.67
	48	7.6	10.93	8.77		166.2	160	163.6
