# Supplementary material for: Tunable backbone-degradable robust tissue adhesives via in situ radical ring-opening polymerization
Source: Nat Commun. 2023 Sep 28;14:6063. doi: 10.1038/s41467-023-41610-1 (PMC10539349; doi:10.1038/s41467-023-41610-1)
Supplement: Supplementary file 10 — Source data [file 41467_2023_41610_MOESM10_ESM.zip › Supplementary Fig. 11.xlsx]

## Sheet: Sheet1
c		Contact						Extract
	Control	79.5066	106.072	111.765				91.136	101.22	102.927
	BDRA(HEMA)	88.5199	90.4175	82.3529				103.907	116.1	105.282
	BDRA(HEA)	107.337	119.987	92.7894				81.13	108.186	67.53
	Vetbond	43.4535	33.9658	35.8634				41.6118	41.2052	40.5546
	Baiyun	64.3264	60.5313	49.1461				40.8799	35.1874	39.904
d		100 mg/ml						50 mg/ml
	Control	106.427	103.479	95.8137
	BDRA(HEA)	91.4898	96.9929	83.8247				96.0102	98.5653	102.889
	BDRA(HEMA)	97.7791	98.1722	89.3278				99.7445	100.138	92.8656
	Vetbond	7.0104	5.20127	6.55812				8.36726	7.46269	6.10583
