# Supplementary material for: Tunable backbone-degradable robust tissue adhesives via in situ radical ring-opening polymerization
Source: Nat Commun. 2023 Sep 28;14:6063. doi: 10.1038/s41467-023-41610-1 (PMC10539349; doi:10.1038/s41467-023-41610-1)
Supplement: Supplementary file 10 — Source data [file 41467_2023_41610_MOESM10_ESM.zip › Supplementary Fig. 12.xlsx]

## Sheet: Sheet1
a
		MDO					HEMA					HEA					1/2 NHS					EDMA					DMPT					BPO					CA
	1	2.4	1.95	4.44	6.93		3.53	6.25	3.08	9.42							5.05523	4.75566	4.75566	4.15653		0.219601	-0.0244	0.870272	0.056934		76.4706	74.957	73.3058	80.7361		65.0499	74.957	70.5538	73.1682		3.39	9.19	5.54	9.19
	1/10	52.02	43.18	53.15	41.59		8.97	5.57	5.12	4.67							70.8107	98.9702	98.5209	65.718		101.724	97.8203	88.0602	66.2627		98.624	95.5968	100.413	106.605		89.8177	94.9088	86.3777	89.9553		71.23	46.33	68.87	36.88
	1/100	91.89	94.38	109.56	105.94		82.83	87.81	64.25	86.23		0.876541	0.995394	0.757688	0.757688		76.3527	129.826	93.578	113.499		76.5108	67.6454	71.7934	76.5108		97.7984	105.091	92.4321	98.4864		96.4224	94.2208	107.706	97.7984		82.18	82.61	79.39	93.34
	1/1000	94.61	110.69	95.97	91.89		95.51	83.96	99.37	83.28		29.639	41.8214	30.2333	35.1656		79.4982	109.006	97.772	105.86		101.236	97.9016	97.9016	92.2082		99.0368	103.578	117.888	116.925		97.6608	93.2576	92.7073	94.0833		90.77	93.99	104.08	109.02
	1/10000	95.51	98.01	100.27	116.81		118.17	101.4	104.35	110.92		120.978	117.353	91.502	128.941		93.4282	100.318	104.213	112.151		92.6149	86.2708	91.8829	92.0456		113.21	103.99	104.403	110.733		102.064	97.5232	99.5872	100.275		100.21	97.64	112.88	108.16
b
	MDO (mmol/L)							HEMA (mmol/L)							NHS (mmol/L)						HEA (mmol/L)
	420	2.4	1.95	4.44	6.93			420	3.53	6.25	3.08	9.42			225	5.05523	4.75566	4.75566	4.15653		450
	42	52.02	43.18	53.15	41.59			42	8.97	5.57	5.12	4.67			22.5	70.8107	98.9702	98.5209	65.718		45
	4.2	91.89	94.38	109.56	105.94			4.2	82.83	87.81	64.25	86.23			2.25	76.3527	129.826	93.578	113.499		4.5	0.876541	0.995394	0.757688	0.757688
	0.42	94.61	110.69	95.97	91.89			0.42	95.51	83.96	99.37	83.28			0.225	79.4982	109.006	97.772	105.86		0.45	29.639	41.8214	30.2333	35.1656
	0.042	95.51	98.01	100.27	116.81			0.042	118.17	101.4	104.35	110.92			0.0225	93.4282	100.318	104.213	112.151		0.045	120.978	117.353	91.502	128.941
