# Supplementary material for: Tunable backbone-degradable robust tissue adhesives via in situ radical ring-opening polymerization
Source: Nat Commun. 2023 Sep 28;14:6063. doi: 10.1038/s41467-023-41610-1 (PMC10539349; doi:10.1038/s41467-023-41610-1)
Supplement: Supplementary file 10 — Source data [file 41467_2023_41610_MOESM10_ESM.zip › Supplementary Fig. 15.xlsx]

## Sheet: Sheet1
MDO1-HEA1	Temperature	Storage modulus	Tan(δ)	MDO1-HEA1-NHS1/6	Temperature	Storage modulus	Tan(δ)		MDO1-HEA1-NHS1/2		Temperature	Storage modulus	Tan(δ)
	-79.76	3526.87	0.029589		-79.75	3162.56	0.02968				-59.8	2630.81	0.089717
	-79.71	3525.7	0.029511		-79.7	3165.37	0.029533				-59.75	2630.5	0.089446
	-79.65	3525.83	0.029514		-79.65	3165.1	0.029658				-59.69	2635.59	0.089478
	-79.57	3524.04	0.029652		-79.57	3168.12	0.029703				-59.62	2641.26	0.08959
	-79.51	3525.02	0.029567		-79.51	3167.68	0.029623				-59.55	2641.5	0.088987
	-79.45	3523.22	0.030023		-79.45	3167.71	0.029815				-59.47	2640.78	0.089037
	-79.37	3524.06	0.029302		-79.37	3169.5	0.029654				-59.4	2643.85	0.089244
	-79.29	3526.36	0.029659		-79.31	3170.61	0.028904				-59.33	2649.92	0.08899
	-79.2	3523.5	0.029401		-79.25	3169.53	0.029562				-59.25	2651.14	0.088436
	-79.14	3523.44	0.029679		-79.2	3170.4	0.029526				-59.18	2652.52	0.088307
	-79.07	3522.64	0.029922		-79.14	3169.89	0.029204				-59.11	2654.6	0.088079
	-79	3525.22	0.029445		-79.07	3174.54	0.029198				-59.03	2656.81	0.088129
	-78.91	3525.52	0.029523		-79	3177.11	0.029248				-58.95	2665.67	0.08794
	-78.83	3524.77	0.029355		-78.93	3173.25	0.029513				-58.88	2664.3	0.088009
	-78.74	3523.96	0.029526		-78.85	3182.62	0.028742				-58.81	2664.43	0.087902
	-78.65	3521.95	0.028977		-78.76	3180.01	0.028978				-58.73	2668.29	0.087639
	-78.56	3524.28	0.029324		-78.68	3179.02	0.029241				-58.64	2673.21	0.087526
	-78.47	3525.3	0.028989		-78.6	3175.84	0.029148				-58.55	2674.59	0.087557
	-78.4	3523.52	0.029294		-78.52	3182.16	0.029133				-58.46	2672.31	0.087275
	-78.31	3525.44	0.029094		-78.45	3182.67	0.029227				-58.37	2675.99	0.087244
	-78.24	3530.38	0.029379		-78.37	3185.7	0.029343				-58.28	2681.08	0.08706
	-78.14	3527.58	0.029308		-78.28	3185.71	0.028871				-58.19	2683.86	0.087024
	-78.05	3527.4	0.029053		-78.18	3187.27	0.028861				-58.1	2680.29	0.086571
	-77.95	3528.52	0.029448		-78.09	3187.66	0.029055				-58.02	2682.52	0.086695
	-77.84	3528.57	0.029341		-77.99	3186.9	0.028967				-57.93	2687.25	0.086757
	-77.74	3531.76	0.029056		-77.89	3184.09	0.028712				-57.84	2690.25	0.08641
	-77.63	3529.85	0.029172		-77.79	3188.44	0.029256				-57.75	2688.98	0.086129
	-77.51	3530.46	0.029139		-77.69	3188.87	0.028912				-57.65	2688.77	0.086397
	-77.39	3528.74	0.029318		-77.58	3193.34	0.028951				-57.55	2690.5	0.086296
	-77.27	3530.18	0.029234		-77.46	3196.84	0.029056				-57.43	2690.9	0.086109
	-77.14	3528.18	0.029111		-77.36	3188.88	0.028895				-57.32	2693.67	0.086028
	-77.02	3527.38	0.029012		-77.24	3190.44	0.028931				-57.2	2695.95	0.086142
	-76.9	3526.78	0.029121		-77.13	3188.37	0.028909				-57.09	2696.09	0.086041
	-76.77	3525.44	0.029227		-77.01	3192.34	0.029038				-56.98	2696.72	0.085914
	-76.63	3529.64	0.028936		-76.91	3191.82	0.028807				-56.86	2700.19	0.085892
	-76.5	3528.85	0.029346		-76.79	3191.53	0.02863				-56.74	2698.71	0.085974
	-76.38	3525.64	0.029206		-76.67	3192.28	0.028892				-56.63	2701.75	0.085679
	-76.25	3525.7	0.029027		-76.54	3189.12	0.028785				-56.5	2699.93	0.085629
	-76.12	3526.43	0.028871		-76.41	3191.31	0.028873				-56.37	2702.21	0.085638
	-75.99	3525.4	0.029122		-76.29	3189.67	0.028843				-56.26	2703.65	0.085542
	-75.87	3526.26	0.028666		-76.17	3192.03	0.028654				-56.15	2705.14	0.085378
	-75.75	3525.53	0.029091		-76.03	3191.18	0.028564				-56.04	2705.12	0.085583
	-75.63	3523.39	0.028801		-75.91	3193.43	0.028986				-55.91	2703.06	0.085323
	-75.51	3525.4	0.02909		-75.79	3187.73	0.029066				-55.79	2703.62	0.085229
	-75.39	3527.6	0.028947		-75.66	3190.73	0.028605				-55.67	2702.14	0.085492
	-75.26	3525.93	0.028912		-75.54	3189.9	0.028513				-55.55	2696.28	0.084099
	-75.14	3520.8	0.029102		-75.42	3191.27	0.028757				-55.43	2688.82	0.083997
	-75.01	3520.29	0.02891		-75.3	3194.25	0.028602				-55.3	2686.69	0.083947
	-74.88	3525.78	0.029064		-75.17	3195.98	0.028437				-55.18	2687.21	0.083686
	-74.75	3524.87	0.028859		-75.04	3193.21	0.028667				-55.06	2685.91	0.083797
	-74.62	3525.63	0.028847		-74.91	3197.09	0.028701				-54.93	2686.04	0.083699
	-74.49	3525.41	0.028929		-74.77	3195.43	0.028517				-54.8	2684.68	0.083746
	-74.35	3525.27	0.02903		-74.63	3193.46	0.028479				-54.67	2683.57	0.083537
	-74.22	3522.29	0.029149		-74.5	3191.6	0.028651				-54.53	2680.53	0.083501
	-74.09	3522.48	0.029054		-74.36	3190.49	0.028507				-54.4	2677.82	0.083426
	-73.95	3521.89	0.028896		-74.24	3189.66	0.028402				-54.27	2676.94	0.083504
	-73.82	3523.56	0.029041		-74.1	3194.53	0.028676				-54.14	2675.3	0.08315
	-73.68	3522.86	0.028894		-73.97	3193.7	0.028627				-54.01	2675.73	0.083361
	-73.55	3519.62	0.028798		-73.83	3196	0.028457				-53.87	2675.45	0.083572
	-73.41	3521.06	0.028759		-73.69	3200.9	0.02851				-53.75	2673.29	0.083188
	-73.27	3519.83	0.028687		-73.55	3195.08	0.028296				-53.62	2672	0.083366
	-73.12	3521.66	0.028733		-73.42	3195.51	0.028626				-53.49	2671.45	0.083292
	-72.98	3520.51	0.028605		-73.28	3193.1	0.028337				-53.35	2671.83	0.083279
	-72.84	3516.84	0.028741		-73.13	3192.96	0.028421				-53.21	2669.16	0.083371
	-72.7	3516.15	0.028733		-72.99	3186.99	0.028794				-53.07	2667.19	0.083259
	-72.57	3515.07	0.028712		-72.85	3192.12	0.028718				-52.93	2664.72	0.083188
	-72.42	3515.63	0.028525		-72.71	3188.84	0.028385				-52.78	2660.98	0.083276
	-72.28	3514.24	0.029053		-72.57	3190.72	0.028232				-52.64	2659.58	0.083344
	-72.13	3514.78	0.028773		-72.42	3191.7	0.02842				-52.5	2657.53	0.083225
	-71.96	3513.47	0.028638		-72.28	3195.38	0.028456				-52.36	2656.46	0.083322
	-71.79	3511.76	0.028519		-72.14	3193.8	0.02808				-52.22	2656.64	0.083178
	-71.63	3510.05	0.028732		-72	3198.59	0.02826				-52.08	2654.75	0.083252
	-71.48	3512.6	0.028675		-71.86	3197.2	0.028358				-51.94	2653.19	0.083073
	-71.32	3512.15	0.028909		-71.72	3192.86	0.027964				-51.79	2653.73	0.083345
	-71.17	3510.51	0.028672		-71.58	3193.77	0.028445				-51.63	2653.21	0.08323
	-71.02	3508.72	0.028682		-71.44	3189.41	0.028054				-51.48	2651.37	0.08327
	-70.88	3510.64	0.028677		-71.3	3191.6	0.028084				-51.34	2649.17	0.083312
	-70.73	3507.87	0.028718		-71.16	3188.45	0.028367				-51.2	2647.4	0.083249
	-70.59	3507.84	0.028864		-71	3187.48	0.028417				-51.07	2647.27	0.083244
	-70.46	3505.49	0.028642		-70.85	3186.01	0.028163				-50.93	2644.01	0.083511
	-70.32	3506.66	0.028699		-70.71	3187.17	0.028157				-50.8	2641.48	0.083398
	-70.17	3505.1	0.028866		-70.56	3185.13	0.028176				-50.67	2639.14	0.083355
	-70.03	3503.63	0.028398		-70.41	3188.59	0.028161				-50.53	2637.71	0.083266
	-69.89	3504.06	0.028735		-70.27	3183.72	0.027933				-50.38	2634.35	0.083398
	-69.75	3502.56	0.028568		-70.13	3184.59	0.028263				-50.23	2633	0.083434
	-69.61	3498.99	0.028844		-69.99	3185.02	0.027882				-50.08	2630.88	0.083531
	-69.47	3502.34	0.028788		-69.85	3186.21	0.028031				-49.93	2630.12	0.083589
	-69.33	3499.54	0.028732		-69.7	3185.21	0.028303				-49.78	2628.54	0.083422
	-69.18	3501.42	0.028754		-69.56	3186.53	0.028026				-49.62	2626.61	0.083574
	-69.04	3499.61	0.028854		-69.41	3186.62	0.028312				-49.48	2626.01	0.083529
	-68.9	3496.27	0.028678		-69.26	3186.43	0.0279				-49.33	2622.17	0.083551
	-68.74	3492.93	0.028638		-69.11	3181.81	0.027909				-49.19	2622.37	0.083715
	-68.59	3494.81	0.028532		-68.96	3183.54	0.028039				-49.05	2620.69	0.083709
	-68.43	3494.11	0.02868		-68.79	3180.73	0.027977				-48.91	2617.21	0.08401
	-68.27	3491.33	0.028808		-68.63	3179.37	0.028133				-48.78	2615.96	0.083952
	-68.12	3492.14	0.028793		-68.47	3180.82	0.02788				-48.64	2615.42	0.084078
	-67.97	3491.76	0.028588		-68.32	3183.55	0.028127				-48.49	2613.65	0.08403
	-67.82	3488.38	0.028795		-68.17	3177.58	0.027998				-48.34	2611.96	0.084013
	-67.66	3483.4	0.028416		-68.02	3178.57	0.028369				-48.2	2608.5	0.084207
	-67.49	3480.59	0.028751		-67.87	3179.43	0.028159				-48.06	2606	0.084279
	-67.33	3481.87	0.028782		-67.72	3178.74	0.028246				-47.92	2604.38	0.084386
	-67.16	3479	0.028626		-67.56	3175.89	0.027866				-47.77	2601.97	0.084239
	-67.01	3475.42	0.028698		-67.39	3173.27	0.028099				-47.62	2599.07	0.084358
	-66.85	3475.48	0.028739		-67.22	3171.91	0.028268				-47.46	2596.47	0.084466
	-66.7	3475.11	0.028605		-67.05	3173.65	0.027887				-47.32	2594.21	0.084563
	-66.54	3471.45	0.028527		-66.89	3170.81	0.027942				-47.17	2591.99	0.08473
	-66.38	3472.96	0.028805		-66.74	3175.84	0.027703				-47.02	2586.98	0.084718
	-66.22	3470.27	0.028558		-66.59	3172.75	0.028174				-46.86	2581.53	0.084677
	-66.06	3468.21	0.028669		-66.44	3167.86	0.028187				-46.71	2579.68	0.084972
	-65.89	3469.4	0.028688		-66.29	3169	0.027875				-46.56	2578.53	0.085029
	-65.72	3468.7	0.028806		-66.13	3170.41	0.027864				-46.41	2576.47	0.084975
	-65.56	3466.59	0.028585		-65.97	3167.62	0.028136				-46.26	2574.99	0.085213
	-65.4	3466.96	0.028763		-65.81	3168.86	0.027884				-46.12	2571.47	0.085119
	-65.24	3464.93	0.028866		-65.66	3168.98	0.027931				-45.97	2569.06	0.085303
	-65.09	3465.8	0.028545		-65.52	3166.04	0.027961				-45.83	2565.83	0.085673
	-64.95	3466.25	0.028837		-65.38	3166.76	0.027712				-45.68	2562.18	0.085621
	-64.79	3465.55	0.028737		-65.22	3167.77	0.027925				-45.53	2558.05	0.085678
	-64.64	3463.04	0.028469		-65.07	3160.13	0.02803				-45.39	2553.38	0.085834
	-64.5	3464.23	0.028756		-64.92	3160.23	0.027805				-45.24	2547.47	0.085945
	-64.36	3459.23	0.028833		-64.79	3162.67	0.02782				-45.07	2546.81	0.085971
	-64.21	3456.36	0.028598		-64.64	3161.94	0.027817				-44.9	2547.64	0.086318
	-64.04	3455.14	0.028493		-64.47	3161.17	0.027671				-44.73	2539.27	0.086493
	-63.87	3454.9	0.028679		-64.3	3162.97	0.027742				-44.57	2534.55	0.086413
	-63.7	3455.81	0.028537		-64.14	3161.15	0.027923				-44.4	2530.34	0.086482
	-63.54	3453.26	0.028805		-63.99	3155.28	0.027885				-44.23	2529.22	0.087002
	-63.4	3453.58	0.028625		-63.83	3151.07	0.027846				-44.06	2524.05	0.086924
	-63.25	3451.98	0.028797		-63.66	3154.64	0.027987				-43.91	2522.65	0.086944
	-63.1	3448.29	0.028525		-63.48	3156.7	0.027889				-43.75	2517.84	0.087248
	-62.95	3447.72	0.028563		-63.32	3154.48	0.027529				-43.6	2514.24	0.087474
	-62.8	3445.64	0.028581		-63.15	3157.46	0.027881				-43.45	2508.78	0.087292
	-62.66	3445.6	0.028903		-62.98	3154.1	0.027832				-43.31	2505.12	0.087644
	-62.5	3446.33	0.028958		-62.82	3150.1	0.027828				-43.16	2502.32	0.08773
	-62.33	3444.33	0.028781		-62.67	3146.83	0.027852				-43.02	2497.86	0.087776
	-62.17	3442.9	0.028636		-62.51	3145.39	0.027695				-42.86	2492.43	0.087992
	-62.01	3441.53	0.028818		-62.35	3144.73	0.027766				-42.7	2488.9	0.088474
	-61.86	3442.03	0.028925		-62.18	3144.09	0.027793				-42.53	2482.76	0.08831
	-61.7	3442.65	0.02903		-62.03	3146.87	0.027951				-42.39	2480.35	0.088696
	-61.55	3440.32	0.028725		-61.9	3145.4	0.027572				-42.24	2474.2	0.088853
	-61.4	3435.68	0.028951		-61.73	3149.4	0.027841				-42.09	2469.44	0.089003
	-61.26	3433.48	0.028785		-61.56	3149.64	0.027829				-41.94	2469.68	0.089279
	-61.12	3434.8	0.028736		-61.41	3148.65	0.027678				-41.78	2463.94	0.089381
	-60.98	3432.6	0.029173		-61.26	3142.88	0.027543				-41.63	2454.38	0.089609
	-60.84	3432.15	0.029065		-61.12	3145.62	0.027794				-41.47	2452.6	0.089996
	-60.68	3428.94	0.029106		-60.99	3145.36	0.028003				-41.32	2449.27	0.090098
	-60.53	3428.92	0.028755		-60.84	3141.87	0.027603				-41.16	2445.8	0.090227
	-60.39	3425.65	0.029029		-60.69	3135.25	0.027656				-40.99	2438.57	0.090801
	-60.24	3424.82	0.029156		-60.55	3134.94	0.027847				-40.84	2431.97	0.090669
	-60.09	3422.97	0.028885		-60.4	3133.71	0.027669				-40.67	2430.38	0.090858
	-59.92	3422.38	0.029041		-60.23	3133.41	0.027746				-40.51	2424.38	0.091088
	-59.77	3421.4	0.029149		-60.08	3132.58	0.027911				-40.36	2418.12	0.091441
	-59.63	3418.18	0.029203		-59.92	3128.83	0.027468				-40.2	2412.02	0.091727
	-59.49	3418.03	0.028741		-59.77	3128.99	0.027667				-40.05	2405.66	0.091543
	-59.34	3420.52	0.029041		-59.61	3130.48	0.027867				-39.9	2401.82	0.092143
	-59.2	3420.19	0.029164		-59.45	3125.63	0.02767				-39.73	2395.89	0.092544
	-59.07	3418.61	0.029119		-59.29	3125.14	0.027733				-39.59	2394.97	0.092933
	-58.94	3420.21	0.02931		-59.14	3124.63	0.027708				-39.43	2384.53	0.09308
	-58.79	3416.44	0.028897		-58.98	3122.23	0.027668				-39.28	2381.56	0.093673
	-58.65	3409.95	0.029278		-58.82	3124.46	0.027796				-39.14	2376.43	0.093543
	-58.51	3410.37	0.029309		-58.67	3123.89	0.02812				-39	2372.48	0.093961
	-58.37	3404.2	0.029254		-58.54	3122	0.027728				-38.87	2368	0.094326
	-58.23	3404.74	0.029037		-58.42	3118.11	0.027765				-38.72	2362.47	0.094374
	-58.08	3401.09	0.029644		-58.29	3122.58	0.028254				-38.56	2352.19	0.094565
	-57.94	3401.5	0.029546		-58.15	3121.07	0.028073				-38.39	2350.84	0.095155
	-57.81	3399.53	0.029254		-58.02	3118.15	0.027787				-38.22	2344.93	0.095012
	-57.68	3398.01	0.029572		-57.89	3121.12	0.028107				-38.04	2339.01	0.095499
	-57.54	3397.66	0.029542		-57.77	3116.01	0.027977				-37.87	2333.83	0.096003
	-57.4	3391.96	0.029268		-57.64	3113.5	0.027978				-37.7	2325.83	0.096067
	-57.27	3393.19	0.029348		-57.52	3113.83	0.027903				-37.54	2321.61	0.096538
	-57.14	3390	0.029323		-57.4	3109.13	0.027898				-37.39	2317.91	0.096604
	-57.01	3387.44	0.029233		-57.26	3110.52	0.028018				-37.24	2312.48	0.097012
	-56.88	3386.58	0.029566		-57.12	3108.52	0.028301				-37.08	2307.96	0.097359
	-56.75	3382.98	0.029385		-57	3106.33	0.028296				-36.93	2300.73	0.097612
	-56.6	3379.32	0.029706		-56.88	3102.71	0.027966				-36.77	2294.54	0.097826
	-56.46	3375.68	0.029559		-56.72	3103.09	0.028316				-36.61	2286.7	0.098114
	-56.31	3378.76	0.029556		-56.57	3100.86	0.028059				-36.44	2281.45	0.098344
	-56.16	3378.38	0.029511		-56.45	3101.71	0.027998				-36.28	2275.63	0.098731
	-56.01	3377.19	0.029585		-56.32	3096.86	0.027777				-36.12	2268.8	0.098901
	-55.88	3368.04	0.029561		-56.18	3094.79	0.027779				-35.97	2264.36	0.099225
	-55.75	3365.16	0.029741		-56.06	3096.13	0.027934				-35.82	2259.23	0.099479
	-55.6	3365.01	0.029611		-55.92	3097.1	0.027929				-35.66	2250.3	0.099775
	-55.47	3369.9	0.029908		-55.79	3095.99	0.027995				-35.5	2245.13	0.10023
	-55.35	3364.81	0.029811		-55.66	3093.92	0.028197				-35.33	2238.56	0.100696
	-55.23	3359.41	0.030067		-55.52	3091.57	0.028164				-35.17	2232.68	0.101046
	-55.09	3355.01	0.030128		-55.4	3087.59	0.02795				-35.02	2223.71	0.100996
	-54.96	3357.13	0.030172		-55.27	3086.08	0.028203				-34.88	2218.83	0.101805
	-54.81	3355.23	0.029826		-55.12	3083.78	0.028253				-34.73	2213.21	0.102022
	-54.65	3347.97	0.029951		-54.98	3084.82	0.028319				-34.59	2207.38	0.102227
	-54.49	3344.89	0.0303		-54.81	3085.66	0.028143				-34.45	2200.23	0.102416
	-54.34	3346.03	0.030327		-54.69	3084.08	0.028116				-34.31	2195.38	0.102896
	-54.19	3347.04	0.030286		-54.56	3081.59	0.028199				-34.14	2187.74	0.103299
	-54.05	3342.23	0.030259		-54.43	3074.03	0.028486				-33.98	2182.97	0.103683
	-53.9	3339.1	0.030418		-54.29	3073.36	0.028155				-33.82	2179.82	0.104033
	-53.76	3334.74	0.030687		-54.15	3071.01	0.02817				-33.65	2173.05	0.104124
	-53.62	3330.43	0.03045		-54.01	3075.83	0.028181				-33.48	2170.54	0.104548
	-53.49	3331.57	0.030864		-53.88	3077.11	0.028255				-33.33	2162.09	0.104818
	-53.35	3329.91	0.030651		-53.72	3070.95	0.028125				-33.18	2155.65	0.105171
	-53.19	3324.14	0.030326		-53.57	3063.12	0.028819				-33.03	2151.42	0.105476
	-53.03	3316.45	0.030866		-53.42	3062.2	0.028522				-32.87	2147.37	0.106044
	-52.88	3319.97	0.030991		-53.28	3063.4	0.028325				-32.71	2141.99	0.106221
	-52.74	3315.39	0.03118		-53.13	3060.83	0.028526				-32.58	2134.91	0.106326
	-52.59	3307.47	0.031187		-52.99	3064.41	0.028531				-32.44	2129.1	0.106867
	-52.44	3309.09	0.03128		-52.85	3058.64	0.028853				-32.3	2123.3	0.107169
	-52.3	3310.18	0.031239		-52.72	3054.3	0.02881				-32.15	2116.18	0.107275
	-52.16	3300.36	0.031311		-52.58	3049.04	0.029005				-32.01	2110.71	0.107998
	-52.02	3298.47	0.031606		-52.43	3051.11	0.028728				-31.87	2103.04	0.108122
	-51.88	3299.92	0.031695		-52.26	3048.82	0.028721				-31.71	2099.79	0.10861
	-51.71	3293.95	0.031636		-52.08	3043.69	0.029096				-31.56	2089.75	0.108872
	-51.55	3287.82	0.031862		-51.9	3042.21	0.028968				-31.4	2082.79	0.109306
	-51.4	3289.34	0.032052		-51.74	3043.33	0.029286				-31.25	2078.25	0.109771
	-51.24	3283.01	0.032144		-51.59	3037.74	0.028837				-31.1	2072.35	0.110279
	-51.07	3278.92	0.032464		-51.4	3038.11	0.029105				-30.95	2064.73	0.110337
	-50.91	3275.94	0.032252		-51.23	3037.21	0.029186				-30.81	2058.59	0.110799
	-50.76	3268.84	0.032182		-51.07	3035.38	0.029539				-30.67	2054.96	0.111021
	-50.59	3267.96	0.032569		-50.91	3034.11	0.029798				-30.54	2048.65	0.111432
	-50.41	3264.76	0.032501		-50.74	3027.49	0.029218				-30.41	2041.55	0.111775
	-50.24	3266.81	0.032898		-50.57	3025.76	0.029215				-30.29	2036.32	0.11234
	-50.06	3261.03	0.0328		-50.42	3021.26	0.029186				-30.16	2032.65	0.112748
	-49.88	3253	0.032784		-50.26	3023.61	0.029575				-30.03	2027.05	0.112941
	-49.71	3250.16	0.032928		-50.08	3021.25	0.029588				-29.89	2018.74	0.113365
	-49.55	3244.13	0.033238		-49.9	3021.69	0.029757				-29.75	2013.06	0.113801
	-49.38	3242.09	0.033382		-49.73	3016.94	0.029911				-29.6	2006.3	0.114238
	-49.2	3244.25	0.034167		-49.56	3008.61	0.029693				-29.47	2000.43	0.114678
	-49.04	3230.62	0.034169		-49.38	3005.63	0.029777				-29.35	1994.46	0.114836
	-48.88	3228	0.03409		-49.22	3005.23	0.029628				-29.21	1989.5	0.115387
	-48.73	3229.04	0.033708		-49.06	3008.16	0.029951				-29.07	1981.13	0.115884
	-48.57	3226.7	0.034195		-48.91	3008.25	0.030256				-28.92	1973.93	0.116271
	-48.41	3217.56	0.03423		-48.77	3000.22	0.029796				-28.78	1967.07	0.117091
	-48.25	3215.34	0.034538		-48.6	2999.22	0.030423				-28.65	1960.78	0.117076
	-48.08	3212.91	0.034763		-48.44	2993.55	0.030424				-28.52	1954.37	0.117513
	-47.91	3208.98	0.035072		-48.28	2991.07	0.030512				-28.39	1947.92	0.118107
	-47.75	3205.47	0.035716		-48.11	2992	0.030398				-28.25	1943.19	0.118413
	-47.59	3199.33	0.035473		-47.94	2991.36	0.030705				-28.1	1935.19	0.119006
	-47.41	3196.9	0.035793		-47.77	2988.28	0.030572				-27.95	1928.7	0.119269
	-47.23	3191.39	0.035409		-47.61	2982.86	0.030604				-27.8	1921.12	0.119881
	-47.06	3188.5	0.035479		-47.44	2981.25	0.030794				-27.65	1915.16	0.1202
	-46.87	3187.89	0.035843		-47.26	2976.85	0.030683				-27.5	1906.03	0.120762
	-46.72	3178.08	0.035897		-47.09	2972.25	0.030733				-27.36	1899.98	0.121261
	-46.55	3180.74	0.036212		-46.92	2972.22	0.030887				-27.22	1893.95	0.121518
	-46.39	3180.65	0.036225		-46.77	2971.64	0.030928				-27.09	1888.96	0.121928
	-46.23	3177.27	0.036777		-46.6	2963.93	0.031218				-26.94	1882.86	0.122641
	-46.07	3169.88	0.036932		-46.43	2963.1	0.031552				-26.78	1874.42	0.123106
	-45.92	3165.39	0.036974		-46.25	2962.35	0.031467				-26.63	1865.49	0.123445
	-45.76	3159.64	0.037035		-46.06	2957.73	0.031012				-26.49	1856.99	0.123883
	-45.59	3156.74	0.03754		-45.87	2958.95	0.031705				-26.34	1848.44	0.124485
	-45.44	3153.23	0.037188		-45.71	2954.98	0.031948				-26.19	1839.11	0.125142
	-45.29	3153.41	0.03774		-45.55	2952.99	0.032045				-26.04	1830.39	0.125683
	-45.12	3146.43	0.037529		-45.4	2949.49	0.032094				-25.9	1823.43	0.126168
	-44.96	3138.31	0.037345		-45.23	2944.82	0.032199				-25.75	1815.15	0.126887
	-44.8	3135.23	0.038191		-45.06	2938.6	0.031924				-25.6	1808.2	0.127458
	-44.62	3132.43	0.038455		-44.9	2938.09	0.03242				-25.46	1798.18	0.127918
	-44.45	3130.99	0.038853		-44.74	2933.7	0.032346				-25.31	1791.28	0.12863
	-44.28	3123.19	0.038972		-44.58	2929.76	0.032719				-25.17	1784.13	0.12934
	-44.11	3120.66	0.039262		-44.42	2929.95	0.032709				-25.03	1776.42	0.129718
	-43.95	3118.28	0.039433		-44.27	2928.27	0.032731				-24.9	1769.3	0.130088
	-43.79	3109.92	0.039762		-44.13	2927.09	0.032647				-24.77	1761.76	0.130973
	-43.63	3103.54	0.039763		-43.98	2923.77	0.032594				-24.62	1753.85	0.131468
	-43.48	3102.66	0.039969		-43.84	2919.52	0.033061				-24.47	1745.33	0.132087
	-43.34	3093.53	0.040513		-43.69	2917.22	0.033486				-24.32	1737.41	0.132723
	-43.21	3091.27	0.040479		-43.53	2913.01	0.033115				-24.16	1728.75	0.133454
	-43.06	3087.49	0.040362		-43.39	2911.06	0.033426				-24.03	1722.45	0.133902
	-42.91	3079.54	0.040749		-43.25	2907.83	0.033051				-23.9	1718.34	0.134325
	-42.76	3077.09	0.041169		-43.11	2901.8	0.03375				-23.76	1713.93	0.134925
	-42.62	3074.49	0.041265		-42.98	2895.71	0.033427				-23.62	1706.45	0.135123
	-42.49	3069.18	0.041734		-42.84	2894.82	0.033631				-23.46	1701.5	0.135718
	-42.35	3065.04	0.04171		-42.69	2892.78	0.033831				-23.3	1694.63	0.136095
	-42.21	3059.28	0.04166		-42.55	2889.34	0.034174				-23.14	1689.07	0.136912
	-42.07	3054.94	0.042139		-42.39	2889.1	0.034243				-22.99	1684.03	0.137219
	-41.94	3053.66	0.042371		-42.25	2888.58	0.034502				-22.84	1677.61	0.13771
	-41.8	3051.13	0.042776		-42.1	2885.2	0.034403				-22.68	1671.77	0.138418
	-41.66	3043.79	0.042964		-41.96	2883.16	0.03462				-22.53	1662.61	0.138667
	-41.52	3042.13	0.043139		-41.83	2876.66	0.034939				-22.38	1653.82	0.139562
	-41.38	3036.52	0.04296		-41.7	2871.46	0.034767				-22.24	1645.33	0.140176
	-41.24	3031.82	0.043712		-41.55	2867.41	0.034869				-22.09	1636.39	0.141003
	-41.1	3025.29	0.044087		-41.41	2869.27	0.035168				-21.95	1626.52	0.141729
	-40.95	3020.07	0.043705		-41.26	2865.04	0.035142				-21.81	1616.61	0.14222
	-40.81	3019.07	0.044524		-41.13	2862.3	0.035208				-21.69	1609.23	0.14303
	-40.68	3015.16	0.044709		-41	2860.37	0.036022				-21.54	1600.24	0.143927
	-40.53	3009.38	0.045039		-40.87	2856.48	0.035693				-21.38	1589.16	0.144824
	-40.39	3003.82	0.045134		-40.72	2851.02	0.035538				-21.23	1579.5	0.145372
	-40.25	2999.21	0.045363		-40.57	2847.42	0.03628				-21.08	1570.75	0.146217
	-40.12	2993.86	0.045183		-40.41	2844.47	0.035987				-20.94	1562.53	0.146958
	-39.98	2989.45	0.04573		-40.26	2843.73	0.036443				-20.78	1553.57	0.14771
	-39.84	2983.88	0.04629		-40.11	2835.96	0.036397				-20.63	1546.32	0.148611
	-39.69	2980.13	0.046535		-39.96	2833.76	0.036577				-20.47	1536.77	0.149111
	-39.55	2976.14	0.046328		-39.82	2833.09	0.037128				-20.33	1528.75	0.150676
	-39.41	2976.06	0.047297		-39.69	2832.13	0.036759				-19.88	1506.53	0.153426
	-39.27	2970.3	0.047388		-39.55	2821.89	0.03732				-19.77	1501.68	0.153917
	-39.13	2959.58	0.047801		-39.43	2821.44	0.037597				-19.63	1494.66	0.154586
	-39	2958.36	0.048384		-39.29	2815.34	0.037644				-19.49	1490.94	0.155396
	-38.87	2949.64	0.048305		-39.15	2815.19	0.037772				-19.34	1483.46	0.155894
	-38.74	2947.63	0.048543		-39	2809.7	0.038208				-19.17	1477.84	0.156457
	-38.6	2943.99	0.04905		-38.86	2806.8	0.03834				-19.02	1472.79	0.157142
	-38.45	2935.91	0.049799		-38.72	2802.16	0.038258				-18.87	1463.29	0.157853
	-38.3	2931.16	0.049453		-38.58	2798.68	0.038539				-18.72	1452.58	0.158839
	-38.17	2923.77	0.049712		-38.44	2798.99	0.038737				-18.57	1443.4	0.159699
	-38.03	2921.16	0.050162		-38.3	2794.98	0.03911				-18.41	1435.3	0.160792
	-37.9	2914.94	0.050852		-38.15	2787.54	0.039338				-18.27	1425.6	0.161576
	-37.77	2906.77	0.050789		-38.01	2785.52	0.039581				-18.14	1419.05	0.162328
	-37.63	2904.35	0.051449		-37.87	2785.31	0.039655				-18.01	1412.25	0.162996
	-37.49	2897.18	0.051459		-37.73	2781.84	0.039761				-17.86	1406.52	0.163941
	-37.34	2891.16	0.051821		-37.59	2780.1	0.040268				-17.67	1398.33	0.164948
	-37.19	2882.74	0.052166		-37.45	2772.97	0.04016				-17.49	1388.35	0.165761
	-37.03	2882.65	0.052397		-37.3	2763.95	0.040514				-17.32	1378.34	0.166628
	-36.88	2878.32	0.053102		-37.16	2764.18	0.040577				-17.16	1370.53	0.167432
	-36.74	2870.74	0.053343		-37.02	2763.81	0.040995				-16.99	1365.2	0.168219
	-36.61	2866.3	0.054		-36.87	2756.13	0.040908				-16.84	1360.25	0.168862
	-36.46	2858.88	0.054118		-36.74	2751.88	0.041269				-16.7	1353.49	0.169532
	-36.32	2852.08	0.054653		-36.61	2746.38	0.041483				-16.55	1345.6	0.170328
	-36.17	2848.77	0.055039		-36.47	2745.1	0.041965				-16.38	1337.08	0.171217
	-36.01	2842.65	0.055191		-36.33	2738.7	0.042355				-16.21	1331.97	0.172097
	-35.85	2834.5	0.055559		-36.19	2734.93	0.042185				-16.05	1326.63	0.172622
	-35.7	2828.05	0.056115		-36.04	2726.59	0.042467				-15.89	1321.34	0.173236
	-35.56	2822.14	0.056479		-35.9	2726	0.0432				-15.72	1315.61	0.173941
	-35.41	2815.11	0.056881		-35.74	2718.78	0.043361				-15.56	1308.77	0.174596
	-35.26	2811.56	0.057462		-35.58	2713.7	0.043423				-15.41	1301.67	0.175658
	-35.12	2805.62	0.057848		-35.43	2712	0.043541				-15.25	1292.86	0.176371
	-34.97	2797.7	0.058134		-35.28	2709.06	0.043737				-15.1	1284.46	0.177597
	-34.82	2792.63	0.058517		-35.13	2702.62	0.044011				-14.95	1274.05	0.178149
	-34.65	2788.73	0.058887		-34.99	2698.68	0.044563				-14.81	1263.98	0.179684
	-34.48	2779.28	0.059299		-34.85	2694.86	0.04448				-14.65	1255.64	0.180681
	-34.32	2775.62	0.059711		-34.71	2691.16	0.045029				-14.5	1249.23	0.181714
	-34.16	2768.36	0.060319		-34.59	2689.41	0.045525				-14.35	1240.81	0.182429
	-34	2760.73	0.060811		-34.45	2684.22	0.045677				-14.2	1229.79	0.183833
	-33.86	2754.18	0.061458		-34.3	2677.27	0.045518				-14.06	1217.96	0.184948
	-33.72	2746.32	0.061615		-34.15	2676	0.046487				-13.92	1208.71	0.186481
	-33.58	2739.58	0.062606		-34.01	2675.15	0.046089				-13.78	1200.28	0.187412
	-33.44	2735.15	0.062659		-33.87	2666.37	0.046598				-13.63	1195.16	0.188206
	-33.29	2729.17	0.06333		-33.73	2662.7	0.047163				-13.48	1191.07	0.188957
	-33.15	2723.14	0.063624		-33.59	2660.99	0.047066				-13.36	1182.34	0.189639
	-33.01	2716.24	0.064193		-33.43	2654.04	0.047162				-13.23	1173.51	0.191214
	-32.85	2712.01	0.064516		-33.27	2648.53	0.047645				-13.08	1163.99	0.192172
	-32.7	2703.16	0.065189		-33.12	2643.06	0.047955				-12.91	1158.15	0.19304
	-32.54	2696.22	0.065628		-32.96	2641.07	0.048577				-12.75	1153.24	0.193652
	-32.37	2689.47	0.066264		-32.8	2637.18	0.048419				-12.58	1148.65	0.194271
	-32.2	2683.02	0.066576		-32.63	2631.48	0.048997				-12.41	1144.68	0.195039
	-32.03	2676.12	0.067281		-32.48	2627.37	0.049475				-12.25	1138.28	0.195855
	-31.88	2666.76	0.067601		-32.32	2621.12	0.049337				-12.08	1131.64	0.196473
	-31.73	2659.31	0.068095		-32.16	2614.61	0.050064				-11.91	1124.32	0.197655
	-31.58	2655.43	0.068844		-32.01	2615.18	0.050565				-11.75	1116.77	0.198436
	-31.43	2647.11	0.069454		-31.87	2606.69	0.050609				-11.59	1109.63	0.199859
	-31.28	2641.17	0.070273		-31.71	2602.84	0.051323				-11.43	1100.75	0.200826
	-31.13	2634.87	0.070696		-31.57	2599.05	0.051309				-11.27	1092.39	0.201882
	-30.99	2623.7	0.070965		-31.43	2595.29	0.051628				-11.13	1085.06	0.202973
	-30.84	2617.12	0.072116		-31.28	2590.51	0.051401				-10.98	1075.11	0.204233
	-30.7	2610.1	0.072312		-31.13	2580.35	0.0521				-10.83	1066.62	0.205539
	-30.56	2603.46	0.073016		-30.98	2580.51	0.052713				-10.68	1060.62	0.206777
	-30.41	2595.97	0.073572		-30.83	2575.58	0.052758				-10.54	1051.95	0.207649
	-30.27	2587.79	0.074677		-30.68	2568.4	0.052936				-10.4	1042.89	0.208812
	-30.12	2578.73	0.074534		-30.52	2567.49	0.053788				-10.25	1036.7	0.210246
	-29.96	2573.78	0.074883		-30.36	2562.46	0.053916				-10.1	1030.36	0.211075
	-29.79	2563.78	0.076129		-30.2	2553.95	0.053901				-9.95	1023.08	0.212183
	-29.62	2554.21	0.076847		-30.05	2550.21	0.05453				-9.79	1016.86	0.213181
	-29.45	2544.51	0.077554		-29.9	2548.85	0.05511				-9.65	1008.54	0.21414
	-29.3	2536.68	0.078348		-29.76	2543.24	0.055191				-9.5	1000.08	0.215409
	-29.16	2523.77	0.079103		-29.6	2535.45	0.055449				-9.36	992.84	0.21658
	-29.01	2516.62	0.080413		-29.44	2533.07	0.055812				-9.19	987.168	0.217887
	-28.86	2507.31	0.080589		-29.28	2523.31	0.056209				-9.04	980.733	0.218809
	-28.7	2501.04	0.08176		-29.11	2521.52	0.056589				-8.88	974.833	0.219754
	-28.55	2491.95	0.082771		-28.95	2514.42	0.057326				-8.73	968.356	0.220713
	-28.41	2485.49	0.083205		-28.8	2510.37	0.057409				-8.58	962.344	0.221914
	-28.27	2475.64	0.083909		-28.66	2505.19	0.058014				-8.43	956.474	0.222899
	-28.13	2466.39	0.084677		-28.51	2499.69	0.059131				-8.3	948.25	0.224051
	-27.98	2456.64	0.085408		-28.37	2490.68	0.058684				-8.16	940.23	0.225233
	-27.83	2446.35	0.085944		-28.22	2484.01	0.059408				-8.03	931.633	0.226931
	-27.68	2439.48	0.08685		-28.07	2479.57	0.0597				-7.89	923.154	0.228232
	-27.52	2429.3	0.088197		-27.91	2476.88	0.060078				-7.74	914.34	0.229574
	-27.35	2416.61	0.089039		-27.76	2470.7	0.060443				-7.59	907.944	0.230741
	-27.2	2404.88	0.089932		-27.61	2464.25	0.060708				-7.44	902.488	0.231943
	-27.04	2393.69	0.090864		-27.45	2460.21	0.061305				-7.29	897.047	0.23291
	-26.89	2382.3	0.091539		-27.3	2455.34	0.061602				-7.14	890.993	0.233954
	-26.74	2368	0.092964		-27.14	2447.19	0.062184				-6.99	884.911	0.235189
	-26.6	2356.39	0.094546		-26.99	2440.52	0.062779				-6.84	877.872	0.236395
	-26.47	2347.73	0.09492		-26.85	2435.26	0.063245				-6.7	870.473	0.237548
	-26.32	2336.51	0.095958		-26.7	2428.1	0.063837				-6.57	861.094	0.239029
	-26.17	2326.34	0.097274		-26.54	2423.28	0.064406				-6.44	852.643	0.240481
	-26.02	2312.99	0.098145		-26.38	2412.95	0.064796				-6.28	845.724	0.242088
	-25.87	2298.77	0.099		-26.23	2408.92	0.065917				-6.13	839.048	0.242854
	-25.71	2286.49	0.101341		-26.08	2398.08	0.065701				-5.98	832.205	0.244482
	-25.56	2272.62	0.102275		-25.92	2391.89	0.066574				-5.83	825.43	0.246058
	-25.4	2267	0.103381		-25.76	2385.17	0.067108				-5.68	819.037	0.247012
	-25.25	2254.07	0.104139		-25.61	2379.25	0.06727				-5.54	813.194	0.248633
	-25.1	2244.19	0.104573		-25.45	2373.77	0.068034				-5.4	806.448	0.249776
	-24.97	2230.49	0.106409		-25.31	2370.35	0.068438				-5.26	800.168	0.25103
	-24.83	2219.03	0.107063		-25.18	2363.82	0.068834				-5.11	794.204	0.252302
	-24.69	2210.66	0.108508		-25.06	2358.41	0.069338				-4.97	787.406	0.253477
	-24.55	2198.22	0.109738		-24.92	2354.31	0.069682				-4.83	780.988	0.254946
	-24.4	2190.35	0.110433		-24.78	2347.92	0.069834				-4.68	774.727	0.256234
	-24.26	2181.31	0.111468		-24.63	2345.28	0.070519				-4.54	768.969	0.257695
	-24.12	2176.35	0.11224		-24.46	2338.03	0.070666				-4.38	762.849	0.259153
	-23.97	2170.08	0.112718		-24.29	2334.78	0.070979				-4.23	755.58	0.260338
	-23.82	2162.81	0.113035		-24.13	2330.96	0.071371				-4.09	748.633	0.262159
	-23.66	2150.97	0.114397		-23.96	2326.36	0.071955				-3.94	741.802	0.263553
	-23.51	2138.64	0.115405		-23.79	2320.32	0.072276				-3.8	735.547	0.264901
	-23.36	2123.33	0.116785		-23.63	2314.5	0.072701				-3.65	729.364	0.266395
	-23.21	2105.59	0.11877		-23.49	2307.31	0.073302				-3.51	723.149	0.267845
	-23.06	2095.64	0.119927		-23.34	2299.93	0.073942				-3.36	715.822	0.269403
	-22.91	2080.26	0.121906		-23.21	2291.55	0.07461				-3.21	709.174	0.271144
	-22.75	2067.74	0.123265		-23.1	2281.96	0.075739				-3.05	703.112	0.272748
	-22.59	2058.46	0.124575		-22.95	2272.26	0.075844				-2.91	696.315	0.274148
	-22.45	2046.58	0.125952		-22.78	2263.09	0.076919				-2.76	690.312	0.276071
	-22.3	2033.54	0.127141		-22.62	2259.27	0.077144				-2.6	683.22	0.277391
	-22.15	2020.83	0.128635		-22.45	2255.49	0.077316				-2.46	676.299	0.279165
	-22.01	2010.13	0.13056		-22.28	2250.01	0.077895				-2.31	670.295	0.280942
	-21.86	1997.1	0.131224		-22.12	2242.61	0.07865				-2.17	663.897	0.28293
	-21.7	1986.47	0.133163		-21.95	2239.05	0.079074				-2.02	656.457	0.284271
	-21.56	1972.87	0.133994		-21.79	2232.42	0.07948				-1.88	650.068	0.286121
	-21.41	1962.07	0.135608		-21.64	2228.54	0.080196				-1.74	643.596	0.288237
	-21.26	1952.47	0.137023		-21.49	2222.59	0.080441				-1.6	636.796	0.289971
	-21.12	1939.96	0.138224		-21.34	2216.62	0.081111				-1.45	631.091	0.291804
	-20.98	1927.4	0.13961		-21.2	2209.75	0.081693				-1.3	625.087	0.293526
	-20.84	1917.27	0.1407		-21.08	2202.68	0.08256				-1.15	619.843	0.295369
	-20.68	1906.67	0.142138		-20.95	2190.22	0.08345				-0.99	613.867	0.297005
	-20.54	1892.68	0.143267		-20.81	2181.92	0.084117				-0.83	608.073	0.298757
	-20.4	1881.24	0.144555		-20.67	2172.4	0.08476				-0.67	601.903	0.30077
	-20.25	1869.03	0.146247		-20.53	2162.41	0.085678				-0.52	595.531	0.30251
	-20.09	1858.38	0.147758		-20.38	2157.26	0.086277				-0.37	589.305	0.304584
	-19.93	1845.16	0.148511		-20.24	2145.57	0.087243				-0.22	583.027	0.306434
	-19.78	1832.59	0.150991		-20.1	2137.47	0.088266				-0.07	577.746	0.308551
	-19.64	1814.65	0.153086		-19.96	2128.77	0.088714				0.08	571.348	0.310278
	-19.5	1799.92	0.15427		-19.84	2121.78	0.089525				0.23	565.339	0.312333
	-19.36	1787.49	0.156409		-19.74	2111.44	0.090857				0.38	559.562	0.314622
	-19.21	1772.43	0.15782		-19.62	2099.67	0.091863				0.53	553.41	0.316478
	-19.06	1761.31	0.159342		-19.48	2090.06	0.092372				0.68	547.702	0.318647
	-18.91	1751.75	0.160524		-19.32	2083.03	0.093476				0.84	542.052	0.320885
	-18.75	1742.56	0.161554		-19.16	2074.82	0.094656				1	535.498	0.323287
	-18.6	1730.13	0.163105		-18.97	2072.88	0.094768				1.15	529.84	0.325237
	-18.45	1716.9	0.16511		-18.8	2064.56	0.09563				1.3	524.338	0.327626
	-18.29	1697.01	0.16744		-18.62	2059.42	0.096187				1.45	517.944	0.329845
	-18.13	1686.36	0.16922		-18.46	2053.51	0.097041				1.6	512.273	0.331336
	-18.01	1673.46	0.171039		-18.29	2046.8	0.097372				1.74	506.647	0.333554
	-17.54	1643.11	0.17444		-18.14	2040.1	0.098286				1.89	500.852	0.33643
	-17.44	1633.12	0.175442		-17.99	2031.6	0.098914				2.04	494.47	0.338405
	-17.3	1617.18	0.177765		-17.85	2021.79	0.099616				2.2	488.87	0.341037
	-17.15	1600.66	0.179548		-17.7	2014.03	0.10058				2.37	482.86	0.344098
	-17.01	1586.15	0.182036		-17.55	2002.52	0.101482				2.52	476.899	0.346705
	-16.86	1572.1	0.183967		-17.4	1994.92	0.102558				2.67	470.883	0.348615
	-16.7	1554.12	0.186409		-17.25	1986.28	0.103293				2.82	465.432	0.351164
	-16.55	1531.59	0.189458		-17.1	1979.26	0.104066				2.97	459.977	0.353762
	-16.41	1514.47	0.192215		-16.94	1969.85	0.105236				3.11	454.579	0.356543
	-16.26	1497.23	0.194703		-16.78	1960.2	0.105639				3.25	448.324	0.359254
	-16.11	1475.61	0.198091		-16.63	1952.3	0.106865				3.4	442.824	0.361789
	-15.95	1456.46	0.201494		-16.48	1945.76	0.107461				3.54	437.362	0.364282
	-15.8	1444.38	0.202743		-16.32	1938.31	0.108345				3.7	432.177	0.367462
	-15.64	1429.99	0.205214		-16.17	1930.67	0.108963				3.85	426.364	0.369849
	-15.5	1414.86	0.208081		-16.01	1923.52	0.109818				4	420.833	0.372557
	-15.36	1403.74	0.209508		-15.86	1916.44	0.110785				4.15	415.784	0.375583
	-15.21	1393.62	0.211305		-15.7	1909.09	0.11159				4.3	410.333	0.377907
	-15.06	1382.07	0.21308		-15.54	1900.08	0.112546				4.45	404.851	0.380579
	-14.92	1373.52	0.214088		-15.38	1890.23	0.113211				4.6	399.312	0.383297
	-14.77	1365.91	0.215965		-15.24	1882.09	0.114397				4.75	393.897	0.385782
	-14.62	1351.45	0.217806		-15.09	1874.92	0.115471				4.91	388.643	0.388775
	-14.46	1338.19	0.22009		-14.95	1863.84	0.11633				5.06	384.443	0.391878
	-14.32	1322.67	0.222831		-14.8	1853.78	0.117483				5.21	378.489	0.394078
	-14.16	1315.8	0.224262		-14.66	1844.06	0.118816				5.36	373.646	0.39752
	-13.98	1307.08	0.225705		-14.53	1830.1	0.120199				5.52	369.227	0.399485
	-13.83	1293.09	0.227513		-14.4	1818.86	0.121063				5.67	364.336	0.402558
	-13.68	1277.81	0.230625		-14.27	1808.6	0.122599				5.82	359.889	0.405321
	-13.54	1261.15	0.233478		-14.13	1798.47	0.123748				5.97	354.578	0.408269
	-13.4	1242	0.236533		-13.99	1789.18	0.124569				6.11	348.892	0.410928
	-13.26	1224.23	0.24108		-13.83	1781.67	0.125597				6.26	343.615	0.413424
	-13.11	1206.01	0.244364		-13.66	1774.19	0.126845				6.41	338.931	0.416598
	-12.95	1188.32	0.247297		-13.5	1765.9	0.127784				6.55	334.649	0.419136
	-12.8	1176.32	0.250247		-13.34	1758.85	0.12882				6.71	329.312	0.422608
	-12.65	1161.18	0.253001		-13.18	1749.37	0.129976				6.86	324.57	0.425122
	-12.52	1148.57	0.255848		-13.02	1739.64	0.130924				7.01	319.114	0.428582
	-12.41	1135.47	0.258615		-12.87	1730.33	0.132205				7.16	314.989	0.431317
	-12.27	1119.71	0.261703		-12.71	1720.79	0.133349				7.3	310.324	0.434606
	-12.11	1103.18	0.265398		-12.56	1710.72	0.134299				7.45	305.561	0.437665
	-11.91	1086.76	0.269534		-12.41	1701.28	0.135496				7.6	300.902	0.440684
	-11.72	1071.74	0.272995		-12.26	1692.71	0.136856				7.75	296.287	0.444242
	-11.54	1059.89	0.275677		-12.11	1683.53	0.137927				7.91	291.752	0.447287
	-11.41	1045.07	0.279094		-11.96	1674.83	0.139192				8.07	287.394	0.450124
	-11.27	1036.04	0.281696		-11.82	1664.33	0.140515				8.22	282.899	0.453478
	-11.11	1022.75	0.284349		-11.68	1653.38	0.141806				8.38	278.197	0.457
	-10.94	1008.21	0.288023		-11.52	1643.18	0.142879				8.54	273.734	0.460317
	-10.78	993.821	0.291828		-11.37	1634.8	0.144275				8.69	269.345	0.463597
	-10.62	980.001	0.295717		-11.23	1624.97	0.145484				8.84	265.111	0.467521
	-10.46	966.608	0.299393		-11.09	1615.32	0.147074				8.99	260.842	0.470299
	-10.32	954.553	0.301699		-10.94	1604.22	0.148373				9.13	256.685	0.473783
	-10.18	941.505	0.305316		-10.8	1593.48	0.149621				9.28	252.6	0.476847
	-10.04	924.442	0.310502		-10.66	1582.69	0.151321				9.43	248.673	0.48043
	-9.92	907.931	0.314705		-10.5	1573.56	0.152478				9.57	244.112	0.483734
	-9.8	897.151	0.318441		-10.35	1564.32	0.153895				9.72	240.29	0.487583
	-9.69	885.051	0.32215		-10.19	1553.99	0.155269				9.87	235.756	0.491666
	-9.59	870.5	0.326473		-10.04	1544.17	0.1566				10.02	231.443	0.494672
	-9.46	853.404	0.330749		-9.9	1533.45	0.158234				10.17	227.77	0.498515
	-9.29	833.66	0.337852		-9.74	1522.88	0.159793				10.32	223.611	0.501856
	-9.1	813.108	0.344501		-9.61	1510.71	0.161517				10.47	219.811	0.506189
	-8.92	798.95	0.349726		-9.48	1497.92	0.163462				10.62	216.345	0.509821
	-8.74	787.475	0.353664		-9.33	1487.86	0.164971				10.77	212.104	0.51331
	-8.57	775.002	0.357746		-9.17	1478.5	0.166291				10.91	208.629	0.517826
	-8.38	763.026	0.361821		-9.01	1469.11	0.167726				11.06	204.717	0.52125
	-8.22	753.237	0.36578		-8.84	1459.52	0.169195				11.21	200.759	0.52604
	-8.09	743.614	0.368933		-8.69	1450.22	0.170671				11.37	196.893	0.52963
	-7.95	734.407	0.372371		-8.53	1439.78	0.172359				11.52	193.116	0.533563
	-7.79	723.862	0.376058		-8.37	1431.28	0.17375				11.67	189.589	0.537911
	-7.65	708.805	0.383146		-8.22	1420.11	0.175434				11.82	185.703	0.541935
	-7.5	685.928	0.391742		-8.07	1410.17	0.17716				11.96	182.218	0.546838
	-7.34	667.36	0.400399		-7.92	1398.93	0.178964				12.11	178.772	0.550869
	-7.17	649.898	0.407899		-7.77	1386.92	0.180824				12.25	175.146	0.555275
	-7.01	634.911	0.415052		-7.64	1375.85	0.182781				12.4	171.652	0.560062
	-6.87	622.109	0.420587		-7.51	1364.91	0.184668				12.53	168.406	0.564752
	-6.76	611.889	0.426174		-7.39	1351.48	0.186796				12.68	165.258	0.568672
	-6.65	598.582	0.432762		-7.27	1336.74	0.18924				12.83	162.121	0.57368
	-6.52	587.286	0.438074		-7.13	1324.84	0.191192				12.99	158.621	0.577441
	-6.38	577.162	0.443537		-7	1315.53	0.192886				13.14	155.631	0.581963
	-6.24	567.069	0.4481		-6.49	1274.16	0.199216				13.29	152.615	0.58679
	-6.09	557.141	0.453938		-6.39	1267.21	0.200484				13.44	149.444	0.5908
	-5.96	543.542	0.460788		-6.23	1254.53	0.202699				13.6	146.251	0.596391
	-5.79	532.206	0.468247		-6.08	1240.72	0.204958				13.76	143.183	0.601676
	-5.6	522.674	0.472436		-5.92	1228.52	0.2071				13.92	140.391	0.606874
	-5.4	518.439	0.474575		-5.77	1216.28	0.209376				14.07	137.278	0.612169
	-5.2	513.443	0.477203		-5.62	1204.22	0.211636				14.22	134.241	0.616887
	-5.01	506.484	0.4805		-5.47	1192.75	0.213683				14.38	131.322	0.622745
	-4.85	497.327	0.487541		-5.32	1181	0.215869				14.53	128.52	0.628433
	-4.7	483.188	0.495612		-5.18	1170.58	0.218153				14.68	125.565	0.633738
	-4.58	469.333	0.504226		-5.04	1159.39	0.220493				14.84	122.618	0.639734
	-4.46	454.333	0.515029		-4.89	1146.79	0.222908				14.99	119.822	0.6453
	-4.33	438.348	0.527266		-4.74	1135.22	0.225194				15.14	117.152	0.650934
	-4.2	424.309	0.538043		-4.59	1123.49	0.227487				15.29	114.533	0.655997
	-4.07	410.234	0.549439		-4.43	1112.16	0.230047				15.44	111.753	0.663127
	-3.93	398.955	0.558519		-4.28	1099.79	0.232634				15.59	109.004	0.668883
	-3.77	389.198	0.568408		-4.13	1088.09	0.235169				15.74	106.374	0.676498
	-3.64	377.469	0.576804		-3.98	1076.77	0.237436				15.88	103.843	0.681991
	-3.51	366.241	0.587531		-3.83	1064.52	0.240363				16.02	101.353	0.688209
	-3.38	352.435	0.601059		-3.68	1052.12	0.243031				16.17	99.1934	0.694522
	-3.23	338.273	0.615262		-3.53	1040.86	0.245845				16.32	97.0447	0.700419
	-3.07	325.797	0.62929		-3.38	1028.73	0.248541				16.46	94.7088	0.706322
	-2.9	311.297	0.644865		-3.23	1016.12	0.251199				16.61	92.5861	0.711704
	-2.74	299.182	0.660818		-3.08	1004.9	0.254023				16.76	90.3909	0.719557
	-2.59	288.359	0.673534		-2.93	994.405	0.256958				16.91	88.0648	0.726241
	-2.43	275.165	0.691375		-2.79	982.877	0.259856				17.06	85.8375	0.732831
	-2.27	264.635	0.705318		-2.64	970.768	0.262794				17.21	83.5621	0.740492
	-2.1	254.473	0.720738		-2.49	959.139	0.265757				17.35	81.3649	0.748617
	-1.93	247.982	0.728741		-2.34	947.813	0.268778				17.5	79.3894	0.755604
	-1.79	240.51	0.74135		-2.19	935.933	0.27187				17.66	77.5505	0.761676
	-1.65	231.19	0.756071		-2.04	924.091	0.274952				17.82	75.7443	0.768662
	-1.5	220.992	0.773198		-1.89	913.559	0.278128				17.97	73.909	0.775024
	-1.36	214.007	0.786234		-1.74	901.672	0.281291				18.12	72.1217	0.783307
	-1.22	204.072	0.805052		-1.59	888.744	0.284736				18.27	70.2785	0.788906
	-1.08	195.143	0.822014		-1.45	877.727	0.287785				18.42	68.5086	0.796332
	-0.92	187.096	0.839071		-1.3	865.881	0.29151				18.57	66.659	0.803824
	-0.76	181.123	0.852239		-1.16	854.259	0.29499				18.72	64.8703	0.813288
	-0.61	174.389	0.867446		-1.01	842.022	0.298716				18.87	63.15	0.82158
	-0.47	168.186	0.881127		-0.86	830.711	0.302351				19.02	61.3336	0.831094
	-0.35	164.023	0.89059		-0.71	818.975	0.305817				19.16	59.5653	0.838856
	-0.21	159.087	0.903751		-0.55	807.464	0.309445				19.31	57.936	0.847691
	-0.06	153.224	0.919878		-0.4	796.23	0.313123				19.46	56.2897	0.857528
	0.08	146.633	0.937488		-0.24	784.539	0.316961				19.61	54.8442	0.86524
	0.22	141.312	0.95188		-0.09	773.35	0.320666				19.75	53.3431	0.873638
	0.35	136.908	0.965923		0.06	762.045	0.324283				19.9	51.8583	0.881446
	0.5	132.351	0.981137		0.21	750.652	0.328285				20.05	50.5005	0.891536
	0.64	127.41	0.998454		0.36	739.817	0.331932				20.21	49.1347	0.899046
	0.79	123.113	1.01275		0.5	728	0.335811				20.36	47.6957	0.910096
	0.95	117.645	1.03108		0.66	717.224	0.340207				20.52	46.3109	0.918207
	1.1	111.826	1.05455		0.81	705.632	0.344145				20.66	45.0041	0.927688
	1.26	106.405	1.07516		0.97	694.195	0.348341				20.81	43.6719	0.937933
	1.42	100.765	1.10119		1.12	682.694	0.352635				20.97	42.3558	0.94768
	1.58	97.3288	1.11515		1.27	671.631	0.35706				21.12	41.0407	0.958691
	1.74	92.5396	1.14064		1.42	661.183	0.361046				21.27	39.8818	0.965957
	1.9	86.7417	1.17069		1.58	650.163	0.36574				21.42	38.712	0.977571
	2.05	81.6983	1.19796		1.74	638.834	0.370213				21.56	37.557	0.98835
	2.21	77.4765	1.22343		1.89	628.159	0.375125				21.71	36.334	0.997512
	2.38	72.7788	1.25164		2.03	617.33	0.379587				21.86	35.2804	1.00885
	2.53	69.4405	1.27549		2.19	606.696	0.38476				22	34.1636	1.01993
	2.68	66.7881	1.29383		2.34	596.446	0.389981				22.14	33.1284	1.0306
	2.82	64.3022	1.31417		2.49	585.931	0.395337				22.29	32.1787	1.03975
	2.97	61.8299	1.33185		2.64	575.05	0.400312				22.43	31.2374	1.04899
	3.13	58.418	1.36021		2.79	564.604	0.405192				22.58	30.3411	1.06136
	3.29	55.4725	1.38578		2.93	554.364	0.411118				22.74	29.4838	1.0707
	3.44	52.7794	1.40704		3.08	543.48	0.416026				22.89	28.623	1.08045
	3.58	50.4648	1.43193		3.22	533.866	0.421257				23.04	27.8302	1.09168
	3.72	48.6528	1.44793		3.37	523.486	0.426711				23.19	26.9982	1.10169
	3.87	46.7956	1.47128		3.53	513.269	0.431832				23.34	26.1757	1.11278
	4.03	44.8494	1.48895		3.69	503.115	0.437542				23.49	25.3839	1.12304
	4.19	43.3358	1.50789		3.84	493.674	0.443511				23.63	24.5819	1.13357
	4.34	41.9349	1.52496		3.99	483.442	0.448938				23.78	23.8146	1.14527
	4.48	41.1859	1.53858		4.14	473.714	0.455537				23.92	23.0234	1.15541
	4.64	40.2288	1.54751		4.28	463.746	0.461319				24.07	22.2863	1.16941
	4.8	38.8847	1.56519		4.44	454.75	0.467429				24.21	21.5423	1.18089
	4.95	37.2721	1.58743		4.59	444.375	0.473403				24.35	20.8175	1.19282
	5.11	36.1964	1.59736		4.74	435.633	0.479968				24.49	20.1068	1.20553
	5.26	35.3518	1.61432		4.89	425.626	0.486233				24.63	19.4577	1.21601
	5.39	34.2151	1.63221		5.04	416.033	0.492863				24.77	18.7757	1.23154
	5.59	32.0202	1.65817		5.19	407.421	0.499496				24.93	18.1737	1.24084
	5.67	31.605	1.66519		5.34	399.505	0.506572				25.07	17.5534	1.25348
	5.86	30.516	1.6837		5.49	390.203	0.513544				25.22	16.9806	1.26665
	5.96	29.49	1.69889		5.63	381.699	0.520442				25.37	16.4324	1.27725
	6.17	27.7661	1.72577		5.78	373.063	0.52693				25.51	15.9018	1.2899
	6.32	26.9445	1.74601		5.94	364.799	0.534879				25.66	15.3836	1.30075
	6.47	26.229	1.75199		6.09	356.368	0.541239				25.8	14.8972	1.31219
	6.63	25.2755	1.77129		6.25	348.106	0.548337				25.95	14.445	1.32058
	6.82	24.4685	1.78734		6.4	340.05	0.555733				26.1	13.9338	1.3371
	6.99	23.7049	1.79789		6.55	331.839	0.563523				26.25	13.5364	1.34548
	7.16	23.1237	1.81337		6.69	323.701	0.571908				26.4	13.1145	1.35429
	7.33	22.6416	1.82384		6.85	315.548	0.579402				26.55	12.7203	1.36707
	7.49	22.0719	1.83081		7	308.013	0.587121				26.7	12.3839	1.37654
	7.65	21.3769	1.84312		7.14	300.584	0.595622				26.85	12.0117	1.38442
	7.81	21.0264	1.8536		7.28	292.847	0.602624				27	11.6633	1.39574
	7.98	20.7068	1.85789		7.43	286.264	0.611416				27.15	11.3391	1.40429
	8.13	20.0603	1.86921		7.57	279.309	0.619608				27.3	11.0115	1.41468
	8.3	19.2055	1.88714		7.72	271.698	0.627668				27.46	10.7051	1.42268
	8.41	18.5513	1.89119		7.88	265.111	0.634129				27.62	10.3987	1.43161
	8.57	18.0731	1.90839		8.03	258.175	0.643094				27.78	10.1056	1.43972
	8.68	17.5469	1.91329		8.18	251.502	0.652414				27.93	9.80798	1.45093
	8.83	17.2603	1.92604		8.33	245.127	0.661431				28.08	9.52814	1.46003
	8.98	16.8632	1.93471		8.48	238.766	0.669771				28.24	9.2432	1.47096
	9.14	16.4634	1.93943		8.62	232.763	0.679132				28.39	8.97821	1.47864
	9.28	16.1094	1.9455		8.78	226.541	0.687774				28.55	8.71813	1.4861
	9.43	15.7186	1.9528		8.93	220.251	0.697401				28.71	8.4647	1.49695
	9.57	15.2354	1.96305		9.08	214.384	0.708351				28.87	8.22856	1.50271
	9.71	14.8109	1.97272		9.23	208.72	0.717262				29.02	7.98596	1.51145
	9.86	14.3501	1.97879		9.38	203.196	0.727289				29.18	7.75992	1.51867
	10	13.9138	1.98403		9.52	197.789	0.736947				29.33	7.53848	1.52662
	10.14	13.4807	1.99387		9.67	191.921	0.746602				29.48	7.32699	1.53263
	10.28	13.1302	1.99634		9.82	187.151	0.757204				29.64	7.10755	1.54139
	10.42	12.7851	2.00216		9.97	181.825	0.76597				29.8	6.90042	1.54684
	10.56	12.5237	2.00523		10.12	176.886	0.777141				29.95	6.69726	1.55273
	10.71	12.1427	2.01452		10.27	172.024	0.787505				30.11	6.49541	1.56138
	10.85	11.7751	2.01478		10.42	167.294	0.798107				30.26	6.3151	1.5664
	10.96	11.4464	2.02447		10.57	162.508	0.808661				30.41	6.1347	1.57134
	11.07	11.1182	2.02312		10.72	157.769	0.819125				30.57	5.96756	1.57646
	11.19	10.8362	2.02808		10.86	153.368	0.831089				30.72	5.8008	1.58305
	11.33	10.5209	2.02622		11.01	148.811	0.841176				30.87	5.63461	1.58778
	11.46	10.2011	2.03102		11.17	144.803	0.852243				31.03	5.48744	1.59012
	11.59	9.86967	2.03309		11.31	140.95	0.864625				31.18	5.34543	1.59396
	11.73	9.54021	2.03255		11.46	137.161	0.874003				31.33	5.20022	1.5978
	11.9	9.34341	2.02674		11.61	133.244	0.884977				31.48	5.06929	1.59823
	12.07	9.19679	2.03364		11.76	129.872	0.894774				31.63	4.93464	1.60098
	12.24	9.06256	2.03076		11.92	126.612	0.904501				31.78	4.8076	1.60347
	12.41	8.90484	2.02779		12.07	123.142	0.914815				31.94	4.68242	1.60635
	12.57	8.73032	2.02877		12.23	120.028	0.924394				32.1	4.56789	1.60709
	12.73	8.45626	2.03124		12.38	116.813	0.933431				32.26	4.45555	1.61041
	12.88	8.23554	2.02396		12.53	113.678	0.944787				32.4	4.34011	1.6119
	13.04	8.02792	2.02211		12.68	110.299	0.95424				32.55	4.23704	1.6133
	13.18	7.82508	2.02188		12.83	107.227	0.963539				32.7	4.13108	1.61363
	13.33	7.57542	2.01856		12.98	104.272	0.973764				32.85	4.03097	1.61453
	13.47	7.36913	2.01156		13.12	101.061	0.986196				33.01	3.93198	1.61451
	13.61	7.16451	2.00529		13.27	97.7857	0.995827				33.16	3.83709	1.61236
	13.75	7.00557	1.99771		13.41	94.9148	1.00915				33.31	3.74882	1.61273
	13.88	6.83117	1.99464		13.56	91.9751	1.02007				33.46	3.66169	1.61045
	14.01	6.6352	1.9879		13.72	89.079	1.03039				33.61	3.57225	1.61282
	14.17	6.50181	1.98044		13.88	86.4562	1.04352				33.76	3.48983	1.60965
	14.33	6.40697	1.9757		14.03	83.9811	1.05361				33.9	3.40513	1.60719
	14.49	6.29614	1.97169		14.19	81.4253	1.06419				34.06	3.33315	1.60115
	14.65	6.18471	1.96384		14.35	78.9819	1.0748				34.21	3.25243	1.60168
	14.81	6.06786	1.95975		14.5	76.5738	1.08891				34.36	3.17931	1.59834
	14.97	5.95589	1.95274		14.65	74.2857	1.09938				34.51	3.10639	1.59487
	15.12	5.85453	1.94667		14.8	71.6893	1.11251				34.66	3.03441	1.59163
	15.28	5.74518	1.93966		14.95	69.3384	1.12391				34.81	2.96394	1.58971
	15.43	5.61496	1.93231		15.09	66.9249	1.14088				34.96	2.90145	1.58405
	15.58	5.49685	1.92326		15.22	64.4785	1.15021				35.1	2.83727	1.57956
	15.72	5.36625	1.91406		15.37	62.2361	1.16431				35.24	2.77404	1.57552
	15.86	5.23263	1.89803		15.51	60.1045	1.17942				35.39	2.71493	1.56913
	16	5.12707	1.88942		15.66	58.0489	1.19157				35.54	2.6581	1.56305
	16.15	5.03216	1.88097		15.81	56.327	1.20438				35.69	2.59904	1.55986
	16.31	4.92269	1.87261		15.95	54.6155	1.21773				35.84	2.54342	1.5532
	16.45	4.82501	1.85984		16.1	52.8537	1.22849				36	2.48984	1.5481
	16.6	4.73033	1.84947		16.25	51.1919	1.24316				36.14	2.43498	1.54528
	16.74	4.61982	1.83433		16.4	49.5017	1.25643				36.29	2.3841	1.5381
	16.88	4.50571	1.82154		16.56	47.9122	1.26831				36.43	2.34116	1.52895
	17.02	4.40134	1.80963		16.72	46.3496	1.28234				36.58	2.28755	1.52478
	17.16	4.32355	1.79602		16.87	44.7784	1.29225				36.72	2.23876	1.51997
	17.31	4.25094	1.78724		17.02	43.2523	1.30723				36.88	2.19592	1.51238
	17.47	4.16584	1.77692		17.17	41.8724	1.31984				37.03	2.15347	1.50409
	17.63	4.09202	1.76153		17.31	40.3058	1.3361				37.17	2.10995	1.49695
	17.78	4.0159	1.7493		17.46	38.9586	1.34382				37.33	2.06634	1.48834
	17.93	3.93981	1.73931		17.6	37.5851	1.36156				37.48	2.02655	1.48212
	18.06	3.85019	1.72343		17.75	36.4073	1.37107				37.62	1.9877	1.47474
	18.18	3.76111	1.70729		17.9	35.1792	1.385				37.76	1.95286	1.46311
	18.31	3.66834	1.68786		18.05	34.0321	1.39937				37.91	1.91305	1.4559
	18.46	3.60412	1.67245		18.2	32.9201	1.41083				38.05	1.87542	1.45008
	18.61	3.55394	1.66628		18.35	31.7299	1.42253				38.19	1.84089	1.44485
	18.77	3.50328	1.6528		18.5	30.6763	1.43768				38.33	1.80815	1.43396
	18.93	3.44343	1.64195		18.65	29.6798	1.44797				38.48	1.77913	1.42097
	19.08	3.37666	1.6245		18.8	28.6571	1.45949				38.63	1.74289	1.41651
	19.24	3.33262	1.61081		18.96	27.6963	1.47197				38.78	1.70734	1.41191
	19.4	3.26905	1.60284		19.11	26.7641	1.48518				38.93	1.68232	1.39793
	19.56	3.21466	1.5894		19.25	25.9092	1.49684				39.08	1.65373	1.38731
	19.72	3.15158	1.57209		19.41	25.0194	1.50902				39.23	1.6209	1.38131
	19.87	3.09373	1.55506		19.56	24.214	1.52079				39.39	1.59234	1.37436
	20.02	3.04071	1.54451		19.71	23.4492	1.53193				39.54	1.56618	1.36309
	20.17	2.99285	1.53114		19.84	22.6895	1.54264				39.69	1.53799	1.35263
	20.33	2.9431	1.51672		19.98	21.9723	1.55203				39.84	1.51151	1.34391
	20.48	2.90399	1.5051		20.12	21.2807	1.56182				39.98	1.48793	1.33464
	20.63	2.85011	1.49246		20.27	20.54	1.57642				40.13	1.46521	1.33103
	20.78	2.79396	1.47774		20.43	19.8695	1.58786				40.28	1.4389	1.31399
	20.93	2.7464	1.45774		20.58	19.218	1.59623				40.44	1.41739	1.3078
	21.08	2.70354	1.45069		20.72	18.5966	1.60764				40.59	1.39403	1.29787
	21.23	2.66741	1.43757		20.87	18.0191	1.61687				40.73	1.37114	1.28652
	21.39	2.63234	1.42287		21.02	17.4634	1.62382				40.88	1.34903	1.27989
	21.54	2.59562	1.41181		21.16	16.9097	1.6319				41.03	1.3253	1.26516
	21.7	2.5592	1.39825		21.31	16.3638	1.64069				41.18	1.30692	1.25573
	21.86	2.50882	1.3841		21.46	15.8234	1.65019				41.34	1.28303	1.24811
	22	2.46671	1.37101		21.62	15.3183	1.66019				41.49	1.26791	1.23632
	22.15	2.42666	1.35613		21.77	14.8647	1.66686				41.65	1.24214	1.23169
	22.3	2.39434	1.34292		21.93	14.4103	1.67313				41.8	1.22614	1.22225
	22.45	2.36362	1.32708		22.08	13.9497	1.68				41.95	1.21832	1.20385
	22.6	2.32461	1.3162		22.23	13.5174	1.68913				42.1	1.19174	1.20081
	22.74	2.29198	1.29864		22.39	13.1214	1.69229				42.25	1.17812	1.18871
	22.88	2.25405	1.29197		22.54	12.717	1.69918				42.4	1.15931	1.18179
	23.02	2.22762	1.2765		22.69	12.3395	1.70252				42.55	1.14536	1.16797
	23.18	2.19366	1.26675		22.84	11.9747	1.70702				42.69	1.12605	1.16014
	23.32	2.16726	1.25661		22.99	11.6078	1.71155				42.84	1.1109	1.15209
	23.47	2.1303	1.24484		23.14	11.2536	1.71638				42.98	1.09558	1.14357
	23.62	2.09903	1.22983		23.28	10.9264	1.71834				43.13	1.07917	1.13498
	23.78	2.06599	1.21293		23.44	10.6124	1.72264				43.27	1.06412	1.12553
	23.93	2.03976	1.20272		23.59	10.3028	1.72473				43.43	1.04957	1.11375
	24.08	2.00645	1.18912		23.75	10.0038	1.72729				43.58	1.03963	1.1021
	24.24	1.97509	1.17739		23.9	9.7276	1.72682				43.73	1.02433	1.09706
	24.39	1.95647	1.16622		24.06	9.457	1.7275				43.88	1.00808	1.08744
	24.54	1.93148	1.15772		24.2	9.18977	1.73165				44.03	0.995384	1.07907
	24.69	1.90797	1.14403		24.36	8.93247	1.72983				44.18	0.9824	1.07054
	24.85	1.88582	1.13329		24.51	8.67317	1.73035				44.32	0.971734	1.05924
	25	1.86827	1.12542		24.66	8.43965	1.72832				44.47	0.96036	1.04788
	25.15	1.8437	1.11494		24.81	8.19583	1.72962				44.61	0.953687	1.03879
	25.31	1.81679	1.10169		24.95	7.97303	1.72432				44.76	0.930144	1.03821
	25.45	1.79163	1.09557		25.1	7.75728	1.72505				44.91	0.923809	1.02419
	25.6	1.77116	1.08208		25.25	7.55846	1.7224				45.06	0.911398	1.01448
	25.74	1.75663	1.06882		25.4	7.35362	1.72039				45.21	0.897894	1.01061
	25.89	1.73308	1.05921		25.55	7.16384	1.71623				45.37	0.893368	0.996664
	26.03	1.70695	1.04823		25.7	6.97688	1.71294				45.52	0.878439	0.993017
	26.17	1.69188	1.03299		25.86	6.79715	1.70914				45.67	0.869638	0.983848
	26.32	1.66889	1.02578		26.01	6.62089	1.706				45.81	0.858665	0.972709
	26.48	1.65082	1.01367		26.16	6.46311	1.69808				45.96	0.849546	0.961803
	26.63	1.63509	1.00279		26.31	6.3043	1.69371				46.11	0.839668	0.953686
	26.78	1.61237	0.993329		26.46	6.15572	1.68962				46.26	0.829213	0.946503
	26.92	1.58514	0.982506		26.61	6.00723	1.683				46.41	0.821042	0.937623
	27.07	1.57559	0.974825		26.76	5.86431	1.67619				46.56	0.810765	0.928284
	27.21	1.56044	0.960697		26.92	5.71853	1.67228				46.72	0.800976	0.927263
	27.36	1.53627	0.95091		27.08	5.58595	1.66337				46.87	0.793143	0.912982
	27.51	1.52109	0.939806		27.23	5.45032	1.65828				47.02	0.786926	0.903548
	27.66	1.50605	0.934839		27.39	5.33063	1.64638				47.16	0.776293	0.89579
	27.82	1.48983	0.923434		27.54	5.2039	1.64155				47.3	0.765631	0.892083
	27.97	1.46878	0.909848		27.69	5.08228	1.63344				47.44	0.758189	0.884738
	28.12	1.45639	0.901957		27.84	4.97038	1.62365				47.59	0.751628	0.877822
	28.27	1.44015	0.892428		27.99	4.85773	1.61616				47.74	0.741704	0.861447
	28.43	1.42741	0.881596		28.13	4.74426	1.6078				47.9	0.737634	0.858519
	28.59	1.41169	0.872719		28.28	4.64329	1.59748				48.05	0.731313	0.851036
	28.74	1.39687	0.862167		28.43	4.53358	1.5877				48.21	0.721511	0.844474
	28.89	1.38699	0.854288		28.57	4.43309	1.57776				48.35	0.715467	0.838301
	29.04	1.36836	0.846161		28.72	4.33837	1.56741				48.53	0.704616	0.830151
	29.19	1.35749	0.840302		28.86	4.24489	1.55914				48.66	0.7024	0.824624
	29.35	1.34346	0.830233		29	4.15976	1.54815				48.81	0.694004	0.818106
	29.5	1.33064	0.824844		29.15	4.07274	1.53996				48.95	0.686697	0.810124
	29.64	1.32414	0.80898		29.31	3.98889	1.53049				49.1	0.681045	0.80324
	29.79	1.30692	0.805432		29.46	3.90763	1.51911				49.25	0.67646	0.79426
	29.94	1.29454	0.795686		29.6	3.82504	1.50933				49.39	0.662423	0.781489
	30.08	1.29156	0.782742		29.75	3.75412	1.49739				49.54	0.665711	0.784591
	30.22	1.27153	0.778527		29.9	3.67282	1.48656				49.69	0.657619	0.76969
	30.37	1.25571	0.764055		30.04	3.59973	1.47698				49.84	0.648267	0.770845
	30.53	1.24856	0.756237		30.19	3.52686	1.4656				49.98	0.642435	0.750638
	30.69	1.23694	0.751095		30.34	3.46308	1.45447				50.12	0.638138	0.752676
	30.85	1.23173	0.745997		30.49	3.39755	1.44205				50.28	0.632395	0.747056
	31	1.21891	0.738314		30.64	3.33467	1.43114				50.44	0.626332	0.741057
	31.16	1.2074	0.730141		30.78	3.26936	1.42081				50.59	0.623166	0.732685
	31.31	1.1993	0.723581		30.94	3.21049	1.40897				50.73	0.617469	0.72668
	31.46	1.19357	0.716086		31.1	3.15144	1.39705				50.87	0.609301	0.722242
	31.61	1.17517	0.70885		31.25	3.09523	1.38367				51.02	0.606137	0.714197
	31.77	1.17337	0.699775		31.4	3.03847	1.37278				51.17	0.598133	0.709346
	31.92	1.16378	0.695046		31.55	2.98657	1.36317				51.32	0.591983	0.706922
	32.06	1.15061	0.690461		31.7	2.93256	1.35184				51.47	0.590105	0.696166
	32.21	1.14597	0.678517		31.85	2.87798	1.33789				51.62	0.585236	0.688847
	32.35	1.13807	0.671732		31.99	2.82703	1.32784				51.78	0.57891	0.683222
	32.51	1.13021	0.669187		32.14	2.77309	1.3159				51.94	0.577408	0.678604
	32.66	1.1288	0.65606		32.29	2.72631	1.30378				52.09	0.571331	0.669812
	32.8	1.11448	0.65241		32.45	2.67888	1.29335				52.23	0.566097	0.665836
	32.95	1.10104	0.64724		32.6	2.63417	1.28183				52.38	0.561767	0.658406
	33.09	1.09954	0.6411		32.75	2.58836	1.26965				52.53	0.558777	0.655093
	33.24	1.08873	0.633837		32.9	2.54924	1.25836				52.69	0.55589	0.647149
	33.39	1.08056	0.621087		33.05	2.50829	1.24688				52.84	0.54805	0.637074
	33.54	1.07898	0.620784		33.21	2.46827	1.23644				52.97	0.542771	0.638232
	33.7	1.06389	0.617773		33.36	2.42906	1.22517				53.15	0.543326	0.619832
	33.85	1.05877	0.604553		33.51	2.39103	1.21547				53.31	0.537185	0.621834
	34.01	1.04623	0.606223		33.66	2.35599	1.20269				53.45	0.532797	0.620714
	34.15	1.0486	0.595404		33.8	2.31659	1.19393				53.6	0.526479	0.612091
	34.3	1.03324	0.594678		33.95	2.27956	1.18472				53.75	0.526913	0.60799
	34.45	1.03267	0.578427		34.09	2.24424	1.17217				53.9	0.51829	0.603441
	34.6	1.02445	0.576608		34.24	2.21126	1.16342				54.05	0.518446	0.588796
	34.75	1.01617	0.567703		34.39	2.17755	1.15072				54.2	0.51693	0.588583
	34.9	1.01513	0.565593		34.55	2.14574	1.14069				54.35	0.508817	0.585795
	35.05	1.0105	0.556632		34.7	2.11226	1.12792				54.51	0.506234	0.580681
	35.2	1.00081	0.550848		34.86	2.08611	1.11583				54.65	0.503446	0.574626
	35.35	0.996268	0.543713		35.01	2.05002	1.10908				54.8	0.502299	0.558466
	35.5	0.989235	0.540811		35.17	2.02732	1.09787				54.96	0.495827	0.564381
	35.66	0.98335	0.53381		35.33	1.9988	1.0831				55.11	0.492769	0.561792
	35.8	0.97672	0.527714		35.48	1.9712	1.07512				55.3	0.494418	0.559509
	35.95	0.972022	0.521795		35.64	1.9419	1.06823				55.39	0.491009	0.550038
	36.11	0.971162	0.522503		35.79	1.91766	1.05624				55.52	0.484657	0.55454
	36.26	0.96205	0.512204		35.95	1.89142	1.04528				55.76	0.474413	0.531775
	36.38	0.963573	0.503904		36.1	1.86697	1.03812				55.84	0.471583	0.524692
	36.55	0.943273	0.50228		36.25	1.84305	1.02725				56.01	0.479365	0.517556
	36.7	0.948371	0.498514		36.4	1.81905	1.01424				56.16	0.474	0.520767
	36.85	0.94304	0.4921		36.56	1.79382	1.00813				56.32	0.471014	0.522318
	37	0.941348	0.48197		36.71	1.77372	0.997061				56.43	0.473199	0.51908
	37.16	0.934006	0.479857		36.86	1.74959	0.98938				56.63	0.469253	0.496945
	37.32	0.93277	0.480163		37.02	1.72388	0.980028				56.77	0.461788	0.501205
	37.48	0.922066	0.470762		37.17	1.7018	0.972246				56.9	0.462773	0.499296
	37.61	0.914472	0.457126		37.32	1.67908	0.965175				57.01	0.461651	0.496323
	37.79	0.91397	0.458019		37.48	1.66517	0.950724				57.22	0.447678	0.494239
	37.93	0.909668	0.453551		37.62	1.64732	0.939883				57.36	0.446967	0.486701
	38.08	0.90593	0.450035		37.77	1.62446	0.933952				57.53	0.446845	0.477602
	38.23	0.907917	0.447856		37.91	1.60687	0.925173				57.68	0.445181	0.471911
	38.4	0.89646	0.441901		38.06	1.58615	0.915903				57.84	0.440395	0.467437
	38.53	0.896957	0.440826		38.21	1.57286	0.903546				57.97	0.442325	0.461459
	38.69	0.89369	0.428715		38.36	1.55355	0.897335				58.12	0.436522	0.463536
	38.82	0.880284	0.424969		38.5	1.53337	0.890266				58.27	0.441054	0.445403
	38.99	0.886667	0.417573		38.66	1.51734	0.882381				58.42	0.429185	0.459187
	39.14	0.883951	0.413506		38.81	1.50109	0.873017				58.51	0.436481	0.450673
	39.29	0.884006	0.406347		38.96	1.48359	0.86273				58.71	0.427575	0.453657
	39.45	0.871122	0.41035		39.1	1.46884	0.857367				58.87	0.428492	0.440552
	39.6	0.865774	0.402651		39.25	1.45288	0.848471				59.02	0.429703	0.436721
	39.75	0.867173	0.3983		39.4	1.43568	0.840156				59.17	0.419394	0.43814
	39.9	0.863393	0.393638		39.55	1.42165	0.831766				59.36	0.412625	0.447622
	40.05	0.85606	0.38703		39.7	1.40536	0.823173				59.46	0.421764	0.419433
	40.19	0.855164	0.381175		39.85	1.39354	0.81465				59.63	0.415782	0.421786
	40.34	0.848283	0.380903		39.99	1.37425	0.808991				59.76	0.415799	0.411156
	40.49	0.851069	0.373911		40.13	1.36501	0.799535				59.92	0.41445	0.408628
	40.64	0.849696	0.367507		40.27	1.34911	0.792182				60.08	0.411762	0.402692
	40.79	0.841742	0.369943		40.41	1.33625	0.785266				60.26	0.408733	0.392012
	40.94	0.843272	0.36455		40.56	1.32478	0.774591				60.42	0.408576	0.399819
	41.05	0.829628	0.360684		40.71	1.312	0.768124				60.54	0.404469	0.39004
	41.22	0.835816	0.353459		40.87	1.30064	0.757607				60.64	0.39932	0.378388
	41.37	0.829978	0.349681		41.02	1.28603	0.752903				60.82	0.402952	0.387091
	41.49	0.824708	0.34324		41.16	1.27511	0.744952				60.96	0.399311	0.384292
	41.66	0.823109	0.340623		41.31	1.26543	0.736911				61.1	0.398457	0.384394
	41.81	0.825383	0.338206		41.47	1.25043	0.73213				61.25	0.403024	0.374792
	41.96	0.821351	0.333028		41.62	1.24048	0.727428				61.4	0.396048	0.365749
	42.11	0.810464	0.329838		41.77	1.22744	0.718997				61.6	0.396124	0.368462
	42.28	0.816551	0.323956		41.91	1.21924	0.708807				61.7	0.396575	0.362937
	42.41	0.807243	0.326651		42.06	1.20776	0.701018				61.86	0.391869	0.353316
	42.55	0.809687	0.317346		42.21	1.19513	0.698265				62.01	0.397217	0.362482
	42.69	0.804432	0.314153		42.36	1.18878	0.689624				62.3	0.399388	0.354752
	42.84	0.809226	0.310556		42.51	1.1783	0.68159				62.41	0.395334	0.334901
	42.99	0.805617	0.308293		42.65	1.16448	0.678074				62.59	0.38455	0.344981
	43.09	0.793042	0.306077		42.8	1.15926	0.667842				62.74	0.37582	0.342124
	43.29	0.805802	0.295344		42.95	1.15235	0.660296				62.88	0.385697	0.338272
	43.45	0.801153	0.296275		43.09	1.13952	0.655956				63.01	0.382412	0.331276
	43.59	0.797647	0.291495		43.24	1.13121	0.645624				63.16	0.38238	0.328371
	43.74	0.785451	0.28903		43.39	1.12229	0.640457				63.31	0.383074	0.328302
	43.89	0.797119	0.289688		43.55	1.11275	0.635128				63.45	0.379787	0.324009
	43.98	0.782488	0.283625		43.7	1.10378	0.62736				63.62	0.378592	0.319252
	44.18	0.784109	0.280495		43.86	1.0972	0.621227				63.75	0.378987	0.315251
	44.33	0.786494	0.274596		44.01	1.09009	0.614789				63.92	0.374893	0.304338
	44.47	0.781646	0.270597		44.16	1.07963	0.608383				64.04	0.375218	0.312459
	44.6	0.783559	0.25802		44.31	1.07202	0.603391				64.2	0.371693	0.304683
	44.8	0.780018	0.266045		44.47	1.06597	0.597897				64.43	0.369672	0.293551
	44.93	0.782956	0.264501		44.62	1.05755	0.592023				64.53	0.369951	0.297348
	45.08	0.778297	0.260065		44.76	1.04788	0.585601				64.68	0.369556	0.297874
	45.23	0.773771	0.261055		44.91	1.04332	0.579169				64.83	0.371567	0.3057
	45.38	0.775196	0.253061		45.05	1.03245	0.572699				65.02	0.368946	0.291589
	45.52	0.772127	0.24979		45.2	1.02863	0.567897				65.12	0.369222	0.286196
	45.67	0.769404	0.243255		45.35	1.02365	0.56155				65.3	0.36635	0.290818
	45.82	0.768685	0.244107		45.5	1.01387	0.554153				65.46	0.365732	0.286773
	45.96	0.764347	0.239389		45.65	1.00599	0.548866				65.63	0.363288	0.28283
	46.11	0.769249	0.236779		45.8	1.00154	0.542589				65.76	0.371446	0.278167
	46.25	0.761898	0.231461		45.95	0.994276	0.537951				65.92	0.35954	0.283591
	46.4	0.765145	0.230301		46.1	0.990524	0.531307				66.13	0.36351	0.276303
	46.5	0.747307	0.214764		46.25	0.979902	0.528161				66.26	0.360255	0.277038
	46.7	0.760452	0.223177		46.39	0.975173	0.521173				66.41	0.358025	0.251513
	46.85	0.762769	0.223081		46.53	0.96993	0.515614				66.59	0.359437	0.264056
	46.99	0.754411	0.218573		46.68	0.962321	0.511255				66.69	0.360104	0.261695
	47.14	0.757801	0.221476		46.83	0.957764	0.505421				66.88	0.358032	0.253028
	47.28	0.750757	0.215203		46.99	0.955608	0.497954				67.07	0.366876	0.239145
	47.43	0.74843	0.215284		47.13	0.945867	0.495046				67.2	0.359757	0.250193
	47.58	0.750396	0.213049		47.28	0.941804	0.489286				67.35	0.358072	0.242014
	47.73	0.753927	0.207554		47.43	0.936816	0.484887				67.5	0.354128	0.250755
	47.88	0.748424	0.206284		47.58	0.931399	0.479698				67.63	0.357728	0.2415
	48.03	0.751195	0.198682		47.73	0.927628	0.474715				67.81	0.355497	0.251792
	48.18	0.748965	0.199766		47.88	0.921957	0.470287				67.95	0.359492	0.232823
	48.33	0.74977	0.198425		48.03	0.918434	0.462902				68.08	0.352293	0.241916
	48.45	0.741769	0.19464		48.18	0.911424	0.459178				68.26	0.358873	0.24069
	48.62	0.747819	0.19174		48.33	0.907547	0.455788				68.35	0.354858	0.235027
	48.78	0.747356	0.191671		48.48	0.901751	0.447478				68.49	0.354741	0.228641
	48.93	0.742902	0.180229		48.62	0.894204	0.444323				68.66	0.355349	0.226739
	49.09	0.739907	0.178776		48.77	0.895313	0.441232				68.81	0.356173	0.222246
	49.24	0.743403	0.184231		48.92	0.889327	0.435351				69.02	0.35763	0.221008
	49.39	0.741314	0.184275		49.06	0.883037	0.428411				69.07	0.34601	0.213449
	49.54	0.740507	0.181552		49.22	0.882757	0.426343				69.26	0.353977	0.215555
	49.7	0.738421	0.181137		49.37	0.876677	0.419012				69.42	0.348538	0.205752
	49.85	0.737018	0.175729		49.52	0.86889	0.415835				69.59	0.356901	0.202861
	50.01	0.73106	0.167991		49.66	0.87266	0.412525				69.68	0.352225	0.216569
	50.16	0.733167	0.166967		49.81	0.865002	0.405707				69.9	0.349965	0.207862
	50.31	0.735799	0.167546		49.96	0.859546	0.403819				69.95	0.363063	0.201416
	50.46	0.730191	0.167344		50.1	0.855648	0.398383				70.14	0.350668	0.199488
	50.61	0.734164	0.161099		50.26	0.853028	0.389698				70.3	0.35182	0.192886
	50.77	0.735589	0.161548		50.41	0.849476	0.388334				70.42	0.346288	0.20518
	50.92	0.734674	0.159051		50.57	0.844019	0.38428				70.57	0.347263	0.198663
	51.07	0.730887	0.154597		50.71	0.840993	0.379906				70.69	0.34917	0.192701
	51.23	0.728839	0.159049		50.86	0.838189	0.374114				70.9	0.346156	0.193784
	51.39	0.728453	0.15271		51	0.837418	0.372375				71	0.347573	0.183762
	51.54	0.727176	0.156493		51.15	0.832412	0.369353				71.15	0.353675	0.179278
	51.7	0.727034	0.146879		51.3	0.828081	0.36419				71.27	0.347614	0.182112
	51.85	0.727696	0.145274		51.45	0.826099	0.357305				71.47	0.347811	0.181842
	52	0.722743	0.147365		51.6	0.822977	0.35106				71.58	0.348108	0.180882
	52.15	0.729183	0.140889		51.75	0.817866	0.347071				71.75	0.353007	0.177443
	52.3	0.725654	0.14409		51.89	0.814431	0.348281				71.86	0.351076	0.177016
	52.44	0.731	0.136261		52.04	0.811178	0.34251				72.01	0.349152	0.170268
	52.59	0.725025	0.137626		52.18	0.807922	0.337531				72.15	0.349004	0.167496
	52.73	0.722258	0.134125		52.33	0.806174	0.334176				72.3	0.350671	0.167715
	52.89	0.720287	0.140037		52.49	0.802469	0.332397				72.45	0.347918	0.164227
	53.04	0.724782	0.131898		52.65	0.802252	0.325734				72.71	0.359989	0.154654
	53.19	0.724879	0.127936		52.8	0.799063	0.321004				72.97	0.352371	0.164846
	53.33	0.721951	0.127744		52.94	0.794076	0.318903				73.05	0.347757	0.154977
	53.49	0.725905	0.123079		53.08	0.792199	0.316678				73.22	0.347867	0.157595
	53.64	0.725757	0.124494		53.23	0.790291	0.313106				73.36	0.350191	0.162118
	53.83	0.721628	0.128994		53.39	0.787397	0.306808				73.51	0.351505	0.154731
	53.92	0.723375	0.122242		53.54	0.785187	0.303083				73.65	0.347997	0.144485
	54.07	0.720388	0.119056		53.69	0.78142	0.301204				73.75	0.344461	0.143924
	54.22	0.719306	0.115046		53.84	0.778584	0.29858				73.93	0.349054	0.15189
	54.37	0.71728	0.117034		53.99	0.777005	0.290983				74.08	0.351084	0.149454
	54.49	0.72045	0.113605		54.15	0.774629	0.288617				74.22	0.348183	0.149832
	54.68	0.719617	0.113781		54.3	0.772898	0.286498				74.41	0.350719	0.141361
	54.83	0.722489	0.112822		54.45	0.770443	0.284593				74.51	0.350476	0.138275
	54.98	0.716699	0.106336		54.59	0.767679	0.281391				74.64	0.350939	0.138985
	55.12	0.721161	0.108732		54.74	0.766118	0.275143				74.96	0.353835	0.135807
	55.29	0.720517	0.105672		54.9	0.764163	0.271818				75.01	0.347221	0.131295
	55.42	0.721148	0.102099		55.05	0.765657	0.266094				75.23	0.354517	0.136067
	55.61	0.717076	0.108045		55.2	0.760424	0.268201				75.38	0.348674	0.125312
	55.71	0.722072	0.103855		55.35	0.76047	0.263727				75.5	0.350425	0.130082
	55.88	0.724984	0.106039		55.5	0.756319	0.258473				75.66	0.356068	0.127335
	56.03	0.717993	0.101585		55.65	0.753671	0.254816				75.86	0.342279	0.114766
	56.18	0.719043	0.097888		55.8	0.754052	0.251228				76	0.348855	0.123675
	56.34	0.716148	0.097024		55.95	0.750388	0.252054				76.1	0.348882	0.12475
	56.49	0.724165	0.095297		56.1	0.7441	0.243983				76.28	0.349266	0.121086
	56.63	0.724012	0.095434		56.26	0.745406	0.243094				76.36	0.358854	0.119315
	56.78	0.714321	0.094715		56.39	0.743673	0.239822				76.54	0.354778	0.117387
	56.93	0.721989	0.092769		56.71	0.741795	0.23359				76.69	0.356685	0.118933
	57.09	0.718964	0.09396		56.83	0.734699	0.232198				76.81	0.362481	0.103769
	57.24	0.715478	0.08923		56.9	0.726538	0.226804				77.01	0.350514	0.111335
	57.38	0.716006	0.091152		57.05	0.748554	0.227636				77.14	0.356317	0.114581
	57.51	0.713402	0.090699		57.26	0.736567	0.221906				77.34	0.349604	0.11663
	57.72	0.707389	0.090836		57.42	0.736622	0.219214				77.43	0.352608	0.113498
	57.85	0.716286	0.084958		57.57	0.731189	0.218446				77.58	0.353815	0.108976
	58.01	0.7154	0.081366		57.72	0.731893	0.217046				77.76	0.354208	0.11821
	58.11	0.710985	0.093574		57.85	0.730722	0.210206				77.88	0.358475	0.109232
	58.34	0.716123	0.08338		58.05	0.731667	0.20833				78.03	0.356429	0.11273
	58.47	0.718375	0.088972		58.18	0.725469	0.207129				78.15	0.351845	0.110936
	58.62	0.718937	0.076472		58.33	0.729307	0.205184				78.36	0.356933	0.103574
	58.77	0.718161	0.075896		58.48	0.729188	0.199105				78.48	0.360266	0.089488
	58.93	0.715307	0.080031		58.64	0.725312	0.197946				78.64	0.358443	0.095778
	59.09	0.718572	0.074382		58.79	0.721932	0.193897				78.74	0.358932	0.100403
	59.21	0.715536	0.07973		58.96	0.72019	0.192867				78.94	0.362753	0.094875
	59.38	0.721254	0.073122		59.08	0.723085	0.189605				79.19	0.364912	0.107642
	59.52	0.718734	0.075043		59.23	0.721827	0.186957				79.29	0.361887	0.096242
	59.68	0.715108	0.073888		59.36	0.714764	0.188582				79.44	0.35966	0.093998
	59.83	0.713877	0.067308		59.53	0.716633	0.182628				79.6	0.363263	0.094546
	59.98	0.716713	0.07063		59.7	0.720674	0.180092				79.78	0.364847	0.087791
	60.12	0.717031	0.068944		59.82	0.717534	0.178358				79.96	0.359537	0.086786
	60.24	0.72015	0.071619		59.98	0.717709	0.17382				80.06	0.363048	0.087502
	60.41	0.715549	0.069169		60.14	0.719093	0.173193				80.26	0.363126	0.084309
	60.66	0.715359	0.068541		60.35	0.711948	0.170798				80.36	0.365342	0.062761
	60.73	0.723939	0.067679		60.45	0.71261	0.165085				80.51	0.360339	0.081443
	60.9	0.714902	0.062632		60.61	0.710913	0.167115				80.66	0.362921	0.081357
	61.05	0.719205	0.065144		60.79	0.714552	0.166084				80.76	0.358323	0.083296
	61.17	0.714983	0.067816		60.91	0.711269	0.161685				81.11	0.373014	0.070649
	61.33	0.719482	0.062645		61.05	0.710637	0.161341				81.16	0.369925	0.073261
	61.48	0.719401	0.051941		61.2	0.706791	0.16032				81.32	0.363998	0.081722
	61.68	0.71443	0.058551		61.35	0.705889	0.15775				81.52	0.374754	0.077598
	61.79	0.711075	0.057435		61.5	0.708129	0.155356				81.68	0.373617	0.074439
	61.97	0.716458	0.061288		61.65	0.705236	0.155002				81.83	0.379075	0.068903
	62.1	0.718065	0.056705		61.8	0.702309	0.149724				82	0.378771	0.074092
	62.24	0.715991	0.058217		61.95	0.702592	0.146003				82.12	0.377925	0.068196
	62.41	0.726073	0.055481		62.1	0.704742	0.146568				82.25	0.37446	0.072107
	62.54	0.730982	0.055453		62.26	0.701572	0.142115				82.42	0.377302	0.068805
	62.68	0.723836	0.050186		62.42	0.703894	0.138226				82.57	0.373979	0.067248
	62.85	0.7199	0.052839		62.58	0.70304	0.14072				82.72	0.38022	0.073595
	62.94	0.716571	0.050658		62.75	0.700988	0.137706				82.83	0.378092	0.060606
	63.12	0.725019	0.050114		62.91	0.700281	0.142154				83.06	0.387745	0.069085
	63.27	0.716588	0.055835		63.07	0.69578	0.137378				83.25	0.3784	0.066873
	63.43	0.723443	0.051228		63.24	0.700878	0.134406				83.3	0.391466	0.060699
	63.57	0.719518	0.053509		63.4	0.698489	0.131606				83.52	0.378118	0.065355
	63.72	0.721322	0.046671		63.56	0.700009	0.130385				83.78	0.38977	0.068318
	63.87	0.718876	0.050999		63.72	0.69881	0.127106				83.93	0.38617	0.06304
	64.01	0.720613	0.050545		63.87	0.693768	0.123573				84.01	0.387757	0.073703
	64.15	0.725828	0.050491		64.02	0.694734	0.124961				84.32	0.409285	0.052106
	64.3	0.722373	0.04273		64.16	0.695055	0.122184				84.43	0.39107	0.055012
	64.45	0.724598	0.055446		64.31	0.696564	0.121386				84.53	0.390977	0.056382
	64.59	0.723152	0.046426		64.46	0.695471	0.119659				84.85	0.401197	0.054322
	64.77	0.73296	0.045896		64.61	0.69342	0.119621				85.01	0.407379	0.060218
	64.89	0.721798	0.046457		64.76	0.694524	0.11748				85.11	0.394126	0.058256
	65.04	0.728138	0.043577		64.91	0.695214	0.1116				85.33	0.398483	0.056931
	65.18	0.729209	0.049076		65.03	0.693519	0.112542				85.7	0.399577	0.047353
	65.34	0.728848	0.043588		65.23	0.696034	0.111777				85.81	0.407426	0.050389
	65.49	0.725242	0.043317		65.34	0.696228	0.109641				85.95	0.408824	0.049451
	65.64	0.728821	0.04263		65.48	0.690769	0.10863				86.21	0.412892	0.052737
	65.79	0.733271	0.044582		65.62	0.689771	0.109515				86.36	0.418616	0.038149
	65.94	0.731488	0.045264		65.76	0.693195	0.104775				86.46	0.41092	0.045943
	66.13	0.733041	0.039032		65.91	0.696701	0.102823				86.62	0.419097	0.044874
	66.22	0.738292	0.041161		66.06	0.686643	0.099737				86.77	0.419483	0.045487
	66.37	0.730808	0.041357		66.21	0.690994	0.101484				86.9	0.421253	0.045642
	66.53	0.73291	0.041229		66.36	0.692335	0.098181				87.33	0.421701	0.050894
	66.68	0.729819	0.03751		66.5	0.693689	0.099802				87.43	0.422724	0.040945
	66.84	0.731504	0.037758		66.65	0.68863	0.098036				87.7	0.43034	0.039887
	66.99	0.729708	0.042512		66.8	0.692874	0.096111				87.8	0.429417	0.022933
	67.14	0.732801	0.037405		66.93	0.690422	0.093347				88.04	0.42579	0.025551
	67.26	0.735416	0.035496		67.08	0.690761	0.096897				88.17	0.431807	0.038933
	67.43	0.733661	0.038853		67.21	0.69114	0.092961				88.34	0.425214	0.029316
	67.57	0.730119	0.035937		67.4	0.691897	0.089503				88.38	0.446211	0.028171
	67.72	0.731276	0.037493		67.52	0.688854	0.087738				88.58	0.436177	0.035863
	67.88	0.7353	0.033569		67.67	0.689896	0.089016				88.72	0.451432	0.04177
	68.04	0.736122	0.037054		67.82	0.689988	0.089752				88.86	0.447441	0.034487
	68.2	0.735812	0.039928		67.97	0.689141	0.085281				89.04	0.447481	0.042221
	68.35	0.737854	0.033709		68.12	0.689718	0.087258				89.19	0.450158	0.035175
	68.49	0.732925	0.033657		68.26	0.688946	0.082203				89.31	0.450438	0.035242
	68.61	0.729064	0.036467		68.41	0.689095	0.086558				89.45	0.451404	0.032028
	68.78	0.741263	0.037681		68.56	0.690541	0.080151				89.61	0.454158	0.031925
	68.88	0.736315	0.033869		68.72	0.691656	0.080692				89.76	0.455357	0.032059
	69.04	0.74635	0.032167		68.86	0.69047	0.078179				89.9	0.461078	0.036003
	69.39	0.737523	0.034828		68.98	0.694382	0.079141				90.05	0.467997	0.034983
	69.5	0.750103	0.033895		69.15	0.692087	0.074026				90.23	0.469088	0.02561
	69.62	0.752908	0.038407		69.29	0.689383	0.072578				90.36	0.465811	0.030422
	69.75	0.735722	0.041856		69.43	0.690482	0.074945				90.5	0.472983	0.03533
	69.9	0.729352	0.031461		69.57	0.692294	0.073644				90.64	0.474039	0.026411
	70.15	0.744398	0.032694		69.69	0.688143	0.067426				90.79	0.475517	0.024929
	70.3	0.751431	0.036337		69.84	0.701776	0.075369				90.89	0.481161	0.03545
	70.35	0.748541	0.036432		69.97	0.683919	0.075628				91.1	0.484665	0.029295
	70.57	0.743448	0.029791		70.12	0.695526	0.076296				91.22	0.486729	0.029515
	70.67	0.737068	0.029097		70.3	0.696392	0.064997				91.37	0.485395	0.027144
	70.84	0.744599	0.029386		70.42	0.684385	0.067165				91.49	0.489334	0.026642
	70.99	0.752691	0.028712		70.62	0.697737	0.067593				91.71	0.501119	0.021003
	71.14	0.756192	0.029969		70.77	0.682743	0.061286				91.81	0.498272	0.032293
	71.29	0.757238	0.030249		70.97	0.694965	0.064322				91.99	0.49966	0.027972
	71.41	0.7618	0.019646		71.07	0.692105	0.06602				92.06	0.500085	0.016943
	71.53	0.767608	0.032278		71.22	0.695313	0.060942				92.25	0.522746	0.036697
	71.74	0.76949	0.035537		71.37	0.693809	0.060926				92.35	0.509565	0.025923
	71.9	0.754791	0.026661		71.52	0.693324	0.059937				92.55	0.515399	0.02218
	72.05	0.749448	0.024806		71.67	0.69143	0.057098				92.68	0.512565	0.024545
	72.15	0.747745	0.021045		71.82	0.689969	0.058152				92.87	0.525838	0.03303
	72.44	0.773706	0.02927		71.97	0.69124	0.056711				93.09	0.525002	0.013812
	72.59	0.749335	0.023197		72.11	0.693446	0.058566				93.21	0.531472	0.017082
	72.68	0.756382	0.022928		72.21	0.697049	0.060667				93.38	0.533091	0.00425
	72.89	0.757894	0.023333		72.42	0.693633	0.059254				93.73	0.536554	0.017598
	73.02	0.764373	0.027089		72.57	0.693402	0.054409				93.93	0.555977	0.045248
	73.14	0.771073	0.021136		72.72	0.698381	0.05201				94.05	0.551716	0.025758
	73.29	0.757968	0.020492		72.87	0.692139	0.052045				94.39	0.565229	0.035804
	73.45	0.76002	0.020341		73.02	0.694024	0.054959				94.54	0.574684	0.026447
	73.56	0.77141	0.021326		73.16	0.688707	0.050739				94.87	0.581054	0.036268
	73.82	0.748171	0.019913		73.31	0.688464	0.051057				94.94	0.571887	0.017715
	73.97	0.768715	0.019855		73.47	0.687431	0.049921				95.13	0.584835	0.00996
	74.06	0.766833	0.021123		73.62	0.694525	0.048685				95.24	0.589847	0.016051
	74.21	0.775574	0.012792		73.78	0.691959	0.050523				95.38	0.591181	0.020887
	74.35	0.768749	0.020084		73.93	0.689705	0.047236				95.53	0.59658	0.018702
	74.51	0.773107	0.017769		74.08	0.690118	0.049865				95.71	0.605979	0.018454
	74.63	0.783512	0.022654		74.22	0.690664	0.048101				95.86	0.606572	0.021138
	74.84	0.778597	0.017553		74.36	0.690683	0.04997				96.06	0.616278	0.018325
	74.94	0.773909	0.022571		74.5	0.689045	0.051069				96.2	0.625347	0.026167
	75.1	0.774973	0.021095		74.64	0.689848	0.04976				96.36	0.623014	0.017187
	75.25	0.780718	0.026324		74.79	0.69375	0.04393				96.51	0.635433	0.011973
	75.36	0.773931	0.015496		74.92	0.695307	0.045231				96.64	0.638219	0.020706
	75.59	0.779799	0.016248		75.09	0.693614	0.044517
	75.7	0.783583	0.018859		75.21	0.694247	0.043205
	75.82	0.795625	0.0271		75.35	0.69545	0.045769
	76.03	0.789405	0.019976		75.5	0.688672	0.043872
	76.16	0.779027	0.016331		75.62	0.7007	0.045561
	76.33	0.787767	0.021382		75.81	0.702791	0.039925
	76.45	0.789862	0.014238		75.95	0.697608	0.040471
	76.63	0.791447	0.018117		76.07	0.692617	0.038211
	76.8	0.795208	0.01738		76.22	0.697074	0.039474
	76.9	0.799566	0.018945		76.37	0.699389	0.039681
	77.06	0.799166	0.018293		76.53	0.698029	0.038465
