# Supplementary material for: Tunable backbone-degradable robust tissue adhesives via in situ radical ring-opening polymerization
Source: Nat Commun. 2023 Sep 28;14:6063. doi: 10.1038/s41467-023-41610-1 (PMC10539349; doi:10.1038/s41467-023-41610-1)
Supplement: Supplementary file 10 — Source data [file 41467_2023_41610_MOESM10_ESM.zip › Supplementary Fig. 16.xlsx]

## Sheet: Sheet1
b
	Young's modulus (MPa)								Tensile strength (MPa)								Toughness(J m-2)
1:1:0	0.313	0.337	0.299						0.171825	0.228289	0.0669938						58246.8	52601.5	9889.34
1:1:1/10	0.27	0.25	0.492						0.17844	0.23996	0.273823						70569.2	72364.6	129668
1:1:1/8	0.686	0.327	0.309						0.267499	0.330911	0.19125						123488	72462	196140
1:1:1/6	0.371	0.578	0.665						0.348901	0.334331	0.590279						216092	175328	275305
1:1:1/4	0.748	0.723	0.618						0.410118	0.448552	0.665827						152813	220587	357645
1:1:1/2	0.838	0.794	1.448						0.830003	0.63054	1.16956						477783	342075	767498
a
MDO1-HEA1-HNSX	0	1/10		1/8		1/6		1/2		1/4
strain （%）	stress （MPa）	strain （%）	stress （MPa）	strain （%）	stress （MPa）	strain （%）	stress （MPa）	strain （%）	stress （MPa）	strain （%）	stress （MPa）
0.00169	0.000302754	0.00136	-0.000215568	0.00169	3.27049e-05	0.00168	0.000158439	0.00179	-0.000716351	0.00168	-0.0004717
0.02271	0.000122994	0.0206	0.000603591	0.02303	0.000305246	0.02297	-0.000133089	0.02465	-0.00117	0.02277	-7.38806e-05
0.06569	-0.000364251	0.05958	0.00070419	0.06573	0.000790368	0.06555	-4.43628e-05	0.06937	-0.000347641	0.06532	0.000431918
0.11261	0.00166	0.10232	0.0026	0.11236	0.00295	0.11204	0.00302	0.11906	0.00198	0.11198	0.00242
0.15991	0.00653	0.14505	0.00871	0.15955	0.00755	0.1591	0.00902	0.16915	0.0057	0.15901	0.00722
0.20702	0.00994	0.18795	0.01459	0.20693	0.01133	0.20616	0.01305	0.21904	0.01024	0.20605	0.01179
0.25413	0.00828	0.23068	0.01327	0.25375	0.01026	0.25285	0.01122	0.26873	0.01318	0.25271	0.01124
0.30105	0.00392	0.27324	0.00611	0.30075	0.00557	0.29972	0.00626	0.31862	0.01263	0.29937	0.0059
0.34797	0.00133	0.3158	0.000740118	0.34738	0.00178	0.34622	0.0026	0.36852	0.0103	0.34621	0.00106
0.39508	0.001	0.35819	0.00040958	0.39419	0.00073586	0.39309	0.000868244	0.41801	0.00911	0.39268	5.68313e-05
0.44163	0.00080419	0.40092	0.00156	0.44082	0.00107	0.43959	0.000354903	0.4679	0.01016	0.43934	0.00147
0.48874	0.000236526	0.44331	0.000725747	0.48764	0.00141	0.48627	0.00122	0.51739	0.01214	0.486	0.0022
0.53566	0.000411556	0.48587	-0.000833531	0.53446	0.00161	0.53296	0.00245	0.56748	0.01318	0.53266	0.00152
0.58258	0.0014	0.5286	-0.000308981	0.58146	0.00191	0.57983	0.00258	0.61678	0.01329	0.57932	0.0014
0.62969	0.00184	0.57116	0.00162	0.62846	0.00225	0.62652	0.00196	0.66647	0.01422	0.62617	0.00263
0.67643	0.00117	0.61372	0.00196	0.67528	0.00235	0.67339	0.00199	0.71616	0.01613	0.67283	0.00351
0.72354	0.000572394	0.65628	0.000388023	0.72172	0.00215	0.7197	0.00271	0.76605	0.0172	0.7193	0.00289
0.77046	0.00104	0.69867	-0.000337724	0.76873	0.002	0.76657	0.00302	0.81574	0.01706	0.76577	0.00222
0.81719	0.00187	0.74123	0.00118	0.81554	0.00229	0.81326	0.00285	0.86543	0.01748	0.81262	0.0031
0.86411	0.0019	0.78379	0.0028	0.86236	0.00284	0.85994	0.00304	0.91513	0.01904	0.85909	0.00459
0.91104	0.00142	0.82652	0.00241	0.90918	0.00312	0.90663	0.00361	0.96502	0.01996	0.90594	0.00469
0.95815	0.00159	0.86908	0.0013	0.95599	0.00319	0.95331	0.00366	1.01431	0.01966	0.95259	0.00372
1.00507	0.0025	0.91164	0.00184	1.003	0.00347	1.00019	0.00321	1.064	0.01994	0.99944	0.00376
1.05199	0.003	0.95438	0.00346	1.04981	0.00378	1.04687	0.00333	1.1137	0.02184	1.04591	0.0051
1.09891	0.00265	0.99659	0.0037	1.09644	0.00377	1.09337	0.00405	1.16359	0.02347	1.09257	0.00576
1.14565	0.00242	1.03916	0.00244	1.14326	0.0037	1.13987	0.00439	1.21328	0.02321	1.13923	0.00499
1.19257	0.00304	1.08189	0.00206	1.19026	0.00388	1.18655	0.00432	1.26297	0.02264	1.18589	0.00455
1.23949	0.00369	1.12445	0.00336	1.23689	0.0041	1.23343	0.0046	1.31266	0.02387	1.23255	0.00571
1.28641	0.00334	1.16701	0.00435	1.28371	0.00432	1.27993	0.00509	1.36215	0.02585	1.27921	0.00702
1.33352	0.00263	1.20957	0.00356	1.33071	0.00455	1.3268	0.00506	1.41205	0.02629	1.32605	0.00675
1.38044	0.00298	1.25213	0.00231	1.37753	0.00465	1.37367	0.00494	1.46174	0.02574	1.37271	0.00577
1.42718	0.00414	1.29469	0.00256	1.42434	0.00473	1.42017	0.0056	1.51143	0.02636	1.41919	0.00615
1.47429	0.00447	1.33725	0.00379	1.47116	0.00483	1.46667	0.00641	1.56112	0.02782	1.46585	0.00756
1.52102	0.00358	1.37964	0.0041	1.51779	0.00485	1.51335	0.00623	1.61081	0.02814	1.5125	0.00785
1.56794	0.00292	1.4222	0.0032	1.56461	0.00498	1.56022	0.00563	1.66051	0.0277	1.55916	0.00687
1.61486	0.0036	1.46493	0.00282	1.61142	0.00542	1.60691	0.00586	1.7102	0.02862	1.60601	0.00676
1.66179	0.00469	1.50732	0.0039	1.65824	0.00594	1.65359	0.0065	1.75989	0.03062	1.65248	0.00809
1.7089	0.00486	1.55005	0.00496	1.70524	0.00621	1.70028	0.00645	1.80938	0.03139	1.69933	0.00879
1.75563	0.00441	1.59278	0.00449	1.75206	0.00633	1.74697	0.0059	1.85927	0.03085	1.74599	0.00777
1.80274	0.00458	1.635	0.0035	1.79869	0.00644	1.79365	0.00574	1.90877	0.03114	1.79246	0.0069
1.84929	0.00543	1.67756	0.00382	1.84513	0.00657	1.84015	0.00639	1.95866	0.03273	1.83893	0.00788
1.8964	0.00567	1.72012	0.00506	1.89232	0.00674	1.88683	0.0074	2.00835	0.03378	1.88578	0.00941
1.94332	0.00491	1.76285	0.00532	1.93933	0.00694	1.93371	0.00794	2.05804	0.03358	1.93244	0.00952
1.99024	0.00458	1.80541	0.00436	1.98614	0.00713	1.98039	0.00788	2.10733	0.03354	1.9791	0.00881
2.03735	0.00556	1.84797	0.00413	2.03277	0.00724	2.02708	0.00799	2.15742	0.03446	2.02576	0.0091
2.08408	0.0065	1.89053	0.00537	2.07978	0.00728	2.07395	0.00865	2.20712	0.03538	2.0726	0.01026
2.13119	0.00604	1.93309	0.00624	2.12659	0.0073	2.12045	0.00896	2.25661	0.03552	2.11889	0.01067
2.17812	0.00522	1.97566	0.00548	2.17341	0.0073	2.16713	0.00842	2.3065	0.03559	2.16555	0.01006
2.22485	0.0056	2.01805	0.00468	2.21985	0.00734	2.21363	0.00803	2.35639	0.03651	2.21239	0.00981
2.27177	0.00661	2.06061	0.00547	2.26685	0.00755	2.2605	0.00842	2.40588	0.03767	2.25905	0.01055
2.31869	0.0068	2.10334	0.00679	2.31386	0.00797	2.30719	0.00887	2.45577	0.03776	2.3059	0.01126
2.36562	0.00632	2.1459	0.00679	2.36049	0.00836	2.35388	0.00877	2.50507	0.03722	2.35237	0.01116
2.41273	0.00634	2.18829	0.00566	2.4073	0.00848	2.40056	0.00854	2.55476	0.0378	2.39903	0.01085
2.45946	0.00703	2.23102	0.00532	2.45431	0.00851	2.44725	0.00861	2.60445	0.03945	2.44588	0.01114
2.50657	0.00753	2.27324	0.00637	2.50112	0.0087	2.49393	0.00888	2.65434	0.04035	2.49235	0.01178
2.5533	0.00739	2.31597	0.00709	2.54775	0.00892	2.54043	0.00919	2.70404	0.04004	2.53901	0.01212
2.60004	0.00709	2.35853	0.00649	2.59457	0.00911	2.58711	0.00951	2.75373	0.03992	2.58567	0.01214
2.64715	0.00713	2.40109	0.00603	2.64139	0.00945	2.63399	0.01	2.80342	0.04071	2.63233	0.01223
2.69407	0.00747	2.44382	0.00685	2.6882	0.00977	2.68067	0.01058	2.85291	0.04179	2.67898	0.01251
2.74099	0.00782	2.48621	0.00754	2.73502	0.00968	2.72736	0.01096	2.9026	0.04248	2.72564	0.01294
2.78791	0.00796	2.52894	0.00665	2.78184	0.00957	2.77404	0.01118	2.95249	0.04286	2.77249	0.01342
2.83484	0.00787	2.5715	0.00548	2.82884	0.00992	2.82073	0.0115	3.00199	0.04325	2.81896	0.01356
2.88194	0.00794	2.61406	0.00593	2.87566	0.01025	2.86723	0.01153	3.05168	0.0436	2.86562	0.0133
2.92868	0.00839	2.65645	0.00737	2.9221	0.00996	2.9141	0.01104	3.10157	0.04369	2.91228	0.01338
2.9756	0.0087	2.69901	0.00778	2.96891	0.00977	2.9606	0.01072	3.15146	0.04381	2.95894	0.01419
3.02252	0.00842	2.74174	0.00715	3.01592	0.01053	3.00747	0.01097	3.20115	0.04447	3.0056	0.01475
3.06944	0.00818	2.78413	0.00721	3.06273	0.01156	3.05416	0.01121	3.25025	0.04551	3.05226	0.01427
3.11637	0.0088	2.82669	0.00805	3.10955	0.01152	3.10084	0.01129	3.29994	0.04624	3.09892	0.01363
3.16329	0.00965	2.86942	0.00816	3.15637	0.01073	3.14753	0.0116	3.35003	0.04652	3.14558	0.01408
3.2104	0.00956	2.91181	0.0077	3.20318	0.01071	3.19421	0.01174	3.39952	0.04692	3.19224	0.01522
3.25713	0.00893	2.95438	0.00806	3.25	0.01154	3.24071	0.01146	3.44941	0.04762	3.2389	0.01569
3.30405	0.00915	2.99694	0.00885	3.29682	0.01179	3.28739	0.0119	3.49911	0.0482	3.28537	0.01533
3.35098	0.01021	3.0395	0.00873	3.34363	0.01123	3.33408	0.01326	3.549	0.0485	3.33221	0.01534
3.3979	0.01068	3.08223	0.00819	3.39045	0.01128	3.38077	0.01396	3.59829	0.04889	3.37887	0.01627
3.44482	0.01006	3.12462	0.00845	3.43727	0.01208	3.42764	0.01344	3.64798	0.04957	3.42572	0.01694
3.49174	0.00958	3.16735	0.00907	3.48427	0.01231	3.47432	0.01316	3.69767	0.05026	3.47238	0.01645
3.53866	0.01014	3.20991	0.00894	3.5309	0.01187	3.52082	0.01352	3.74757	0.05053	3.51885	0.01591
3.58577	0.0109	3.2523	0.00841	3.5779	0.0119	3.56751	0.01345	3.79726	0.05052	3.56532	0.01658
3.63251	0.01073	3.29486	0.00854	3.62453	0.01238	3.61419	0.01295	3.84675	0.05096	3.61217	0.01763
3.67924	0.0101	3.33742	0.00907	3.67116	0.0125	3.66088	0.01311	3.89644	0.05189	3.65883	0.01762
3.72616	0.01042	3.37998	0.00914	3.71816	0.01232	3.70756	0.01401	3.94653	0.0523	3.70549	0.01694
3.77327	0.01152	3.42254	0.00913	3.76498	0.01261	3.75425	0.01456	3.99583	0.05188	3.75215	0.01711
3.8202	0.0118	3.4651	0.00969	3.81198	0.0134	3.80112	0.01445	4.04552	0.05201	3.79881	0.0182
3.86712	0.01085	3.50783	0.01015	3.8588	0.01385	3.84781	0.01434	4.09521	0.05342	3.84546	0.01862
3.91423	0.01047	3.55022	0.00978	3.90543	0.01361	3.89449	0.01454	4.1451	0.05468	3.89212	0.01787
3.96077	0.01171	3.59278	0.00948	3.95225	0.01339	3.94099	0.01473	4.19479	0.05463	3.93878	0.01746
4.00788	0.01277	3.63551	0.0102	3.99906	0.0138	3.98786	0.01482	4.24429	0.05427	3.98544	0.01837
4.05481	0.01197	3.67807	0.01096	4.04588	0.01434	4.03455	0.01511	4.29418	0.05483	4.0321	0.01928
4.10173	0.0108	3.72063	0.0103	4.0927	0.01432	4.08105	0.01565	4.34367	0.05571	4.07876	0.019
4.14884	0.01145	3.76302	0.00915	4.13951	0.01411	4.12792	0.0159	4.39336	0.05596	4.12542	0.01859
4.19576	0.01294	3.80575	0.00938	4.18633	0.01444	4.17479	0.01555	4.44305	0.05615	4.17227	0.01939
4.24268	0.01291	3.84831	0.01066	4.23315	0.01494	4.22129	0.01508	4.49274	0.05713	4.21855	0.02056
4.2896	0.0118	3.89088	0.01092	4.27996	0.0147	4.26779	0.01527	4.54264	0.05813	4.26521	0.02041
4.33634	0.0118	3.93327	0.00992	4.32678	0.01411	4.31466	0.01609	4.59233	0.05825	4.31206	0.01945
4.38326	0.0131	3.97583	0.00959	4.3736	0.01444	4.36134	0.01669	4.64202	0.05821	4.35872	0.01961
4.43018	0.01378	4.01856	0.01074	4.42041	0.01562	4.40803	0.01669	4.69171	0.05904	4.40538	0.02087
4.4771	0.01315	4.06112	0.01171	4.46723	0.01611	4.45472	0.01672	4.7414	0.06001	4.45203	0.02134
4.52402	0.01278	4.10368	0.01114	4.51423	0.01541	4.50159	0.01711	4.7909	0.05994	4.49869	0.02046
4.57095	0.01369	4.14641	0.0103	4.56105	0.01498	4.54809	0.01717	4.84059	0.05941	4.54554	0.01994
4.61806	0.01461	4.18863	0.01099	4.60768	0.01569	4.59496	0.01653	4.89028	0.05996	4.59201	0.0209
4.66479	0.01416	4.23119	0.01234	4.65431	0.01635	4.64127	0.0162	4.94017	0.06137	4.63867	0.02216
4.71152	0.01329	4.27375	0.0122	4.70131	0.01601	4.68796	0.01702	4.98986	0.0618	4.68533	0.02228
4.75863	0.0135	4.31631	0.01114	4.74831	0.01574	4.73483	0.0179	5.03956	0.06118	4.73199	0.02169
4.80556	0.01448	4.35904	0.01142	4.79513	0.01641	4.78151	0.01758	5.08905	0.06149	4.77865	0.02175
4.85248	0.01495	4.40143	0.01282	4.84176	0.01691	4.82801	0.01685	5.13874	0.063	4.82531	0.02259
4.8994	0.01461	4.44416	0.01292	4.88876	0.01635	4.87488	0.01732	5.18863	0.06373	4.87234	0.02308
4.94651	0.01427	4.48672	0.01153	4.93558	0.01592	4.92157	0.01862	5.23832	0.0632	4.91881	0.02278
4.99343	0.01457	4.52928	0.01112	4.9824	0.01679	4.96807	0.01896	5.28801	0.0632	4.96529	0.02262
5.03998	0.0151	4.57167	0.01255	5.02884	0.01793	5.01475	0.01843	5.33771	0.06453	5.01213	0.0232
5.08709	0.01501	4.61423	0.01342	5.07566	0.01792	5.06144	0.0187	5.3874	0.06571	5.05879	0.0238
5.13401	0.01457	4.65679	0.01235	5.12266	0.0174	5.10831	0.01984	5.43709	0.06544	5.10545	0.02377
5.18093	0.01475	4.69952	0.01155	5.16948	0.01771	5.155	0.0201	5.48658	0.06469	5.15211	0.02365
5.22804	0.01562	4.74191	0.01265	5.21629	0.01835	5.20168	0.01908	5.53647	0.06515	5.19877	0.02399
5.27496	0.01616	4.78464	0.01374	5.26311	0.01816	5.24837	0.01857	5.58597	0.06665	5.24543	0.02441
5.32188	0.01592	4.82703	0.01301	5.30992	0.01767	5.29505	0.01926	5.63566	0.06737	5.29209	0.02446
5.36862	0.01566	4.86959	0.01196	5.35674	0.01812	5.34155	0.01973	5.68555	0.06694	5.33856	0.02439
5.41554	0.01591	4.91216	0.01246	5.40337	0.01902	5.38824	0.01924	5.73524	0.06706	5.38522	0.02461
5.46246	0.01627	4.95472	0.0137	5.45037	0.01921	5.43511	0.01918	5.78493	0.06822	5.43206	0.02509
5.50938	0.01628	4.99745	0.01382	5.49719	0.01902	5.48179	0.02031	5.83443	0.06877	5.47872	0.02554
5.55631	0.01615	5.03984	0.0129	5.54401	0.01925	5.52848	0.02126	5.88412	0.06836	5.52538	0.02577
5.60323	0.01632	5.0824	0.01257	5.59082	0.0196	5.57516	0.02098	5.93401	0.06889	5.57223	0.02585
5.65015	0.01685	5.12513	0.01337	5.63783	0.01946	5.62185	0.02051	5.9837	0.07062	5.61852	0.02609
5.69726	0.01724	5.16752	0.01418	5.68465	0.01902	5.66835	0.02089	6.03339	0.07132	5.66536	0.02655
5.74399	0.01697	5.21008	0.01409	5.73108	0.01889	5.71522	0.02147	6.08308	0.07047	5.71183	0.02678
5.79092	0.01642	5.25264	0.01364	5.7779	0.01932	5.7619	0.02131	6.13278	0.07016	5.75868	0.02644
5.83784	0.01662	5.2952	0.01389	5.8251	0.01982	5.80859	0.02083	6.18267	0.07126	5.80553	0.0261
5.88476	0.01762	5.33793	0.01491	5.87191	0.01991	5.85528	0.021	6.23196	0.07219	5.852	0.0266
5.93168	0.01828	5.38049	0.01551	5.91872	0.01986	5.90196	0.02171	6.28165	0.07186	5.89866	0.0276
5.9786	0.01801	5.42305	0.01501	5.96535	0.02011	5.94864	0.02179	6.33154	0.07152	5.9455	0.0279
6.02572	0.01767	5.46544	0.01449	6.01217	0.02051	5.99533	0.02107	6.38123	0.07253	5.99198	0.02722
6.07245	0.01805	5.508	0.01513	6.05899	0.02063	6.04183	0.021	6.43093	0.07386	6.03863	0.02688
6.11937	0.01854	5.55056	0.01603	6.1058	0.02069	6.08852	0.02237	6.48062	0.07393	6.08511	0.02778
6.16629	0.01831	5.59312	0.01566	6.15262	0.021	6.1352	0.02356	6.53031	0.07344	6.13195	0.02882
6.21322	0.01796	5.63585	0.01457	6.19944	0.02133	6.18189	0.02318	6.5798	0.07406	6.17861	0.02876
6.26014	0.01839	5.67824	0.01462	6.24625	0.02139	6.22876	0.02242	6.6293	0.07544	6.22527	0.02838
6.30706	0.01906	5.72098	0.01577	6.29307	0.02142	6.27545	0.0229	6.67919	0.07586	6.27193	0.02893
6.35417	0.01887	5.76353	0.01613	6.33989	0.02159	6.32194	0.02381	6.72888	0.07542	6.31859	0.02981
6.4009	0.01831	5.80592	0.01527	6.38689	0.02175	6.36863	0.02355	6.77877	0.07556	6.36525	0.02971
6.44782	0.01852	5.84848	0.01483	6.43352	0.02169	6.4155	0.02278	6.82846	0.07651	6.41191	0.02895
6.49456	0.01931	5.89105	0.01563	6.48015	0.02163	6.46218	0.02318	6.87795	0.07712	6.45857	0.02895
6.54148	0.01957	5.93361	0.01647	6.52715	0.02198	6.50887	0.0242	6.92785	0.07687	6.50522	0.02988
6.58859	0.01918	5.97616	0.01644	6.57397	0.02262	6.55556	0.02399	6.97734	0.07669	6.55189	0.03058
6.63551	0.01905	6.0189	0.01605	6.62079	0.02296	6.60224	0.02295	7.02683	0.07739	6.59854	0.03048
6.68243	0.01948	6.06146	0.01615	6.6676	0.02293	6.64892	0.02323	7.07673	0.07844	6.6452	0.03025
6.72935	0.01994	6.10368	0.01679	6.71423	0.023	6.69542	0.02483	7.12642	0.07898	6.69186	0.03048
6.77609	0.0202	6.14624	0.01717	6.76105	0.02334	6.74211	0.0255	7.17631	0.07924	6.73834	0.03088
6.82301	0.02047	6.18897	0.01687	6.80805	0.02357	6.7888	0.0248	7.2258	0.07992	6.78499	0.031
6.87012	0.02065	6.23153	0.01657	6.85487	0.02359	6.83567	0.02459	7.27569	0.08064	6.83184	0.03113
6.91704	0.02056	6.27426	0.01704	6.9015	0.02363	6.88235	0.02547	7.32518	0.08058	6.8785	0.03163
6.96396	0.02043	6.31665	0.01782	6.9485	0.02375	6.92904	0.02601	7.37507	0.08034	6.92516	0.03215
7.01088	0.02045	6.35938	0.01784	6.99551	0.02391	6.97591	0.02559	7.42476	0.08108	6.972	0.0321
7.05781	0.02053	6.40194	0.01719	7.04213	0.02383	7.02241	0.02531	7.47426	0.08225	7.01848	0.03172
7.10492	0.02073	6.44433	0.01697	7.08895	0.02303	7.06891	0.02578	7.52415	0.08233	7.06513	0.03182
7.15165	0.02119	6.48689	0.01757	7.13558	0.02228	7.11578	0.02624	7.57384	0.08171	7.1118	0.03256
7.19858	0.02147	6.52945	0.0182	7.1824	0.02313	7.16246	0.02609	7.62354	0.08201	7.15845	0.03322
7.24531	0.0213	6.57218	0.01821	7.2294	0.02519	7.20934	0.02589	7.67323	0.0832	7.20511	0.0332
7.29242	0.02127	6.61457	0.01809	7.27622	0.0262	7.25584	0.02633	7.72292	0.0836	7.25158	0.03276
7.33953	0.02182	6.6573	0.01834	7.32322	0.02538	7.30252	0.02703	7.77241	0.08316	7.29843	0.03272
7.38626	0.02225	6.69986	0.01866	7.37004	0.02433	7.34939	0.02702	7.8221	0.08356	7.34509	0.03338
7.43337	0.02194	6.74225	0.01865	7.41667	0.02427	7.39608	0.02633	7.87179	0.08493	7.39175	0.03395
7.48011	0.02156	6.78482	0.01846	7.4633	0.02492	7.44258	0.02619	7.92169	0.0856	7.43823	0.03372
7.52703	0.02194	6.82737	0.01834	7.51011	0.02556	7.48926	0.02691	7.97138	0.08515	7.48488	0.03342
7.57395	0.02259	6.87011	0.0185	7.55712	0.02592	7.53613	0.02735	8.02107	0.08512	7.53173	0.03406
7.62087	0.0226	6.91267	0.01898	7.60393	0.02608	7.58282	0.02712	8.07056	0.08613	7.57839	0.03513
7.66798	0.02214	6.95506	0.01916	7.65075	0.02625	7.62932	0.02723	8.12045	0.08691	7.62504	0.03533
7.7149	0.02212	6.99779	0.01863	7.69757	0.02627	7.67619	0.02804	8.17035	0.08683	7.67189	0.03476
7.76164	0.0227	7.04035	0.01817	7.74457	0.02591	7.72287	0.02851	8.21984	0.08691	7.71837	0.03474
7.80874	0.02325	7.08291	0.0188	7.79139	0.0256	7.76937	0.02809	8.26953	0.08768	7.76502	0.03554
7.85548	0.02326	7.1253	0.01988	7.83783	0.02605	7.81587	0.02783	8.31942	0.08833	7.81169	0.03611
7.90221	0.023	7.16786	0.01968	7.88465	0.02693	7.86275	0.02861	8.36911	0.0883	7.85834	0.03572
7.94932	0.0231	7.21042	0.0186	7.93165	0.02719	7.90962	0.02953	8.4188	0.08827	7.905	0.03521
7.99624	0.02364	7.25298	0.01892	7.97847	0.02686	7.95612	0.02925	8.46829	0.08879	7.95166	0.03576
8.04317	0.02405	7.29554	0.02062	8.02528	0.02678	8.0028	0.02832	8.51799	0.08936	7.99832	0.03683
8.09009	0.02398	7.33827	0.02095	8.07229	0.02694	8.04948	0.02842	8.56788	0.08952	8.04517	0.03696
8.1372	0.02384	7.38066	0.01947	8.1191	0.02699	8.09617	0.02945	8.61737	0.08978	8.09164	0.0362
8.18394	0.02408	7.42322	0.01919	8.16573	0.02735	8.14286	0.02986	8.66707	0.09064	8.1383	0.03628
8.23086	0.0245	7.46578	0.02106	8.21236	0.02807	8.18954	0.02932	8.71695	0.0915	8.18477	0.03747
8.27778	0.0245	7.50834	0.02201	8.25937	0.02818	8.23623	0.02911	8.76665	0.09146	8.23162	0.03795
8.3247	0.02427	7.55107	0.0205	8.30618	0.02755	8.28291	0.02973	8.81614	0.09093	8.27828	0.03723
8.37162	0.02454	7.59363	0.01924	8.35299	0.0274	8.32979	0.03027	8.86583	0.09128	8.32493	0.03713
8.41854	0.02517	7.6362	0.02031	8.39981	0.02823	8.37629	0.03026	8.91572	0.09271	8.3716	0.03832
8.46565	0.02528	7.67875	0.02174	8.44663	0.02903	8.42297	0.03029	8.96522	0.09373	8.41825	0.03901
8.51257	0.02492	7.72114	0.02118	8.49344	0.02876	8.46965	0.03068	9.01491	0.09344	8.46473	0.03821
8.55931	0.02488	7.7637	0.01992	8.54007	0.02785	8.51634	0.03101	9.0646	0.09303	8.51138	0.03761
8.60623	0.02525	7.80627	0.02038	8.58689	0.02763	8.56303	0.031	9.11449	0.09362	8.55805	0.0385
8.65315	0.02534	7.84899	0.02189	8.63389	0.02863	8.60971	0.03089	9.16438	0.09441	8.60489	0.03961
8.70007	0.02516	7.89156	0.02209	8.68071	0.02979	8.6564	0.03102	9.21367	0.09444	8.65155	0.03931
8.747	0.0254	7.93412	0.02092	8.72753	0.03003	8.70327	0.03147	9.26337	0.09445	8.69821	0.03843
8.79392	0.02613	7.97668	0.0205	8.77434	0.02965	8.74976	0.03178	9.31326	0.0953	8.74487	0.03884
8.84103	0.02637	8.01907	0.0216	8.82135	0.02951	8.79664	0.03149	9.36295	0.09625	8.79153	0.04011
8.88776	0.02589	8.06163	0.02251	8.86798	0.02964	8.84314	0.03112	9.41264	0.09633	8.83819	0.04031
8.93468	0.02569	8.10419	0.02189	8.91479	0.02971	8.88982	0.03152	9.46233	0.09608	8.88484	0.03951
8.9816	0.0263	8.14675	0.02098	8.96161	0.02991	8.93651	0.03235	9.51203	0.09649	8.93151	0.03961
9.02853	0.02694	8.18931	0.02153	9.00843	0.0304	8.98319	0.03252	9.56152	0.09728	8.97816	0.04084
9.07545	0.02694	8.23187	0.02289	9.05524	0.03085	9.02988	0.0321	9.61121	0.09773	9.02482	0.04149
9.12237	0.0266	8.27443	0.02302	9.10225	0.03078	9.07675	0.03218	9.6609	0.09803	9.07148	0.04103
9.1693	0.02655	8.31699	0.02174	9.14888	0.03022	9.12325	0.03291	9.71079	0.09852	9.11814	0.04075
9.21622	0.02699	8.35955	0.02135	9.19588	0.02988	9.16993	0.03317	9.76048	0.09877	9.16461	0.04138
9.26314	0.0275	8.40211	0.02289	9.24251	0.03032	9.21662	0.03264	9.81018	0.09861	9.21146	0.04207
9.30987	0.0275	8.44467	0.02406	9.28914	0.0312	9.26331	0.03259	9.85967	0.09868	9.25793	0.04195
9.35698	0.02706	8.48723	0.02301	9.33596	0.03165	9.30999	0.0336	9.90976	0.09941	9.30478	0.04141
9.4039	0.02698	8.52979	0.02189	9.38296	0.03151	9.35668	0.03423	9.95905	0.10013	9.35144	0.04138
9.45083	0.02765	8.57235	0.02309	9.42978	0.03139	9.40355	0.03351	10.0087	0.10025	9.3981	0.042
9.49775	0.02835	8.61508	0.02465	9.47659	0.03148	9.45004	0.03285	10.0584	0.10027	9.44475	0.04257
9.54486	0.02833	8.65747	0.02387	9.52341	0.03157	9.49673	0.03358	10.1081	0.10082	9.49142	0.04258
9.59159	0.02793	8.70004	0.02246	9.57022	0.03173	9.54342	0.03436	10.158	0.10165	9.53807	0.04236
9.63851	0.02802	8.74259	0.02329	9.61704	0.03208	9.5901	0.03387	10.2075	0.10224	9.58473	0.04263
9.68543	0.02861	8.78515	0.0251	9.66386	0.03219	9.63679	0.03351	10.2572	0.10241	9.63139	0.04345
9.73236	0.02885	8.82772	0.02492	9.71049	0.03197	9.68329	0.0347	10.3069	0.10237	9.67805	0.04406
9.77928	0.02858	8.87028	0.02339	9.7573	0.03203	9.73016	0.03604	10.3566	0.10253	9.72452	0.04401
9.8262	0.02848	8.91301	0.02319	9.80431	0.03259	9.77703	0.03582	10.4063	0.10323	9.77137	0.04371
9.87313	0.02882	8.95557	0.02434	9.85112	0.03296	9.82353	0.03513	10.456	0.10412	9.81803	0.04389
9.92005	0.029	8.99796	0.02471	9.89794	0.03277	9.87003	0.03538	10.5059	0.10445	9.8645	0.04449
9.96697	0.02869	9.04052	0.02389	9.94476	0.03258	9.91671	0.03564	10.5554	0.10428	9.91135	0.04486
10.0139	0.02853	9.08308	0.02359	9.99157	0.0328	9.96359	0.03496	10.6051	0.10431	9.95801	0.0446
10.0606	0.02915	9.12581	0.02442	10.0384	0.03317	10.0103	0.03441	10.6549	0.10478	10.0047	0.04433
10.1077	0.02998	9.1682	0.02523	10.085	0.03346	10.057	0.03499	10.7044	0.10531	10.0513	0.04483
10.1547	0.03011	9.21076	0.02519	10.132	0.03382	10.1036	0.03594	10.7541	0.1057	10.098	0.04561
10.2016	0.02966	9.25349	0.02485	10.1788	0.03417	10.1503	0.03613	10.8038	0.1061	10.1446	0.04557
10.2485	0.02961	9.29571	0.02495	10.2257	0.03406	10.197	0.03571	10.8535	0.10656	10.1913	0.04514
10.2954	0.03027	9.33827	0.02538	10.2723	0.0336	10.2435	0.03566	10.9034	0.10692	10.2378	0.04551
10.3423	0.03076	9.381	0.02567	10.3191	0.03362	10.2902	0.03626	10.9531	0.10715	10.2844	0.04645
10.3893	0.03043	9.42356	0.02579	10.3661	0.03436	10.3371	0.03671	11.0028	0.10749	10.3311	0.04669
10.436	0.03002	9.46629	0.02585	10.4129	0.03503	10.3837	0.03645	11.0521	0.10791	10.3778	0.04626
10.4831	0.03049	9.50868	0.02582	10.4597	0.03499	10.4304	0.03645	11.102	0.1082	10.4244	0.0464
10.53	0.0312	9.55124	0.02578	10.5066	0.03462	10.4773	0.03747	11.1519	0.10851	10.4713	0.0472
10.577	0.03095	9.59397	0.02593	10.5534	0.03449	10.5238	0.03823	11.2013	0.10904	10.5179	0.0476
10.6239	0.03038	9.63653	0.02606	10.6002	0.03461	10.5705	0.03752	11.251	0.10939	10.5644	0.04727
10.6708	0.03091	9.67892	0.02595	10.6468	0.0348	10.617	0.03673	11.3009	0.1093	10.6112	0.04704
10.7177	0.03196	9.72149	0.02582	10.6938	0.03511	10.6639	0.0374	11.3506	0.10941	10.6579	0.04744
10.7646	0.03196	9.76421	0.026	10.7406	0.03553	10.7105	0.03849	11.4003	0.11013	10.7045	0.04788
10.8116	0.03112	9.80678	0.02654	10.7875	0.03583	10.7572	0.03841	11.4496	0.11092	10.7512	0.04783
10.8587	0.0312	9.84917	0.0269	10.8343	0.03581	10.8039	0.03782	11.4995	0.11115	10.7979	0.04776
10.9054	0.03237	9.89189	0.02682	10.8811	0.03556	10.8506	0.03807	11.5492	0.11101	10.8445	0.04819
10.9525	0.03289	9.93446	0.02674	10.9279	0.03553	10.8973	0.0387	11.5989	0.1112	10.8912	0.04864
10.9992	0.03214	9.97685	0.0271	10.9747	0.03612	10.944	0.03858	11.6486	0.11199	10.9378	0.04853
11.0462	0.03158	10.0194	0.02738	11.0213	0.03687	10.9905	0.03802	11.6985	0.11283	10.9843	0.04839
11.0931	0.03202	10.062	0.02697	11.0684	0.03687	11.0373	0.03831	11.7482	0.11308	11.0312	0.04884
11.14	0.03256	10.1047	0.02648	11.1152	0.03632	11.084	0.0393	11.7974	0.11299	11.0778	0.04944
11.1869	0.03252	10.1473	0.02698	11.162	0.03637	11.1307	0.0396	11.8471	0.11325	11.1245	0.04965
11.2339	0.03238	10.1897	0.02794	11.2088	0.03728	11.1774	0.03895	11.8972	0.11387	11.1712	0.04984
11.2808	0.03261	10.2322	0.0278	11.2556	0.03785	11.2241	0.03865	11.9467	0.11424	11.2178	0.05023
11.3277	0.03302	10.2748	0.02686	11.3024	0.03737	11.2708	0.0391	11.9966	0.11435	11.2645	0.0503
11.3746	0.03325	10.3173	0.027	11.3492	0.03673	11.3175	0.03937	12.0461	0.11474	11.3109	0.05007
11.4215	0.03316	10.3599	0.02817	11.3959	0.03693	11.364	0.0391	12.096	0.11528	11.3578	0.05023
11.4685	0.03296	10.4024	0.02836	11.4429	0.03757	11.4108	0.03934	12.1457	0.11531	11.4044	0.05084
11.5154	0.03314	10.4452	0.02751	11.4897	0.03775	11.4577	0.04041	12.195	0.11515	11.4511	0.0512
11.5625	0.0338	10.4877	0.02761	11.5365	0.03763	11.5044	0.04111	12.2449	0.11567	11.4978	0.05103
11.6092	0.03432	10.5303	0.02888	11.5833	0.03781	11.5509	0.04065	12.2948	0.11671	11.5444	0.05097
11.6563	0.03418	10.5727	0.02934	11.6302	0.03824	11.5976	0.04002	12.3445	0.11721	11.5911	0.0514
11.7031	0.03388	10.6153	0.02842	11.677	0.03832	11.6443	0.04037	12.3942	0.11698	11.6377	0.05167
11.75	0.03416	10.6578	0.0279	11.7236	0.03805	11.6909	0.04116	12.4436	0.11705	11.6842	0.05143
11.7971	0.03484	10.7004	0.02871	11.7704	0.03812	11.7376	0.04134	12.4935	0.11789	11.7311	0.05149
11.844	0.03509	10.7431	0.02949	11.8174	0.03884	11.7843	0.04107	12.543	0.11844	11.7777	0.05232
11.891	0.0348	10.7857	0.02906	11.8642	0.03942	11.831	0.04113	12.5927	0.11817	11.8244	0.05286
11.9377	0.03463	10.8282	0.02838	11.9112	0.03917	11.8779	0.0415	12.6424	0.11825	11.871	0.05238
11.9848	0.0348	10.8708	0.02877	11.9579	0.03851	11.9244	0.04169	12.6923	0.11946	11.9177	0.052
12.0317	0.03503	10.9133	0.0296	12.0047	0.03837	11.971	0.04171	12.7418	0.12045	11.9643	0.05287
12.0786	0.03513	10.9557	0.02961	12.0513	0.03893	12.0177	0.04206	12.7917	0.11999	12.0108	0.05392
12.1254	0.0352	10.9983	0.02907	12.0981	0.03947	12.0644	0.04268	12.8412	0.1193	12.0577	0.05357
12.1723	0.03535	11.0409	0.02915	12.1451	0.03958	12.1111	0.04298	12.8913	0.11996	12.1043	0.05263
12.2194	0.03554	11.0834	0.02997	12.192	0.03976	12.1578	0.04277	12.9406	0.12116	12.151	0.05296
12.2661	0.03563	11.126	0.0306	12.2388	0.0404	12.2047	0.0425	12.9903	0.12126	12.1976	0.05427
12.3133	0.03558	11.1687	0.03034	12.2856	0.0408	12.2512	0.04262	13.0399	0.12078	12.2443	0.05461
12.3602	0.03563	11.2109	0.02961	12.3324	0.04033	12.2979	0.04303	13.0898	0.12142	12.2908	0.05378
12.4069	0.036	11.2537	0.02959	12.379	0.03991	12.3445	0.04336	13.1395	0.12278	12.3374	0.05358
12.4538	0.03635	11.2962	0.03055	12.426	0.04061	12.3912	0.0434	13.1892	0.12309	12.3841	0.05472
12.5008	0.03611	11.3388	0.03113	12.4728	0.04143	12.4379	0.0432	13.2389	0.12252	12.4309	0.05552
12.5479	0.03573	11.3815	0.03039	12.5197	0.04102	12.4844	0.04316	13.2884	0.12279	12.4776	0.05488
12.5948	0.03619	11.4239	0.02958	12.5665	0.04022	12.5313	0.0435	13.3381	0.124	12.5243	0.05434
12.6417	0.03713	11.4666	0.03021	12.6133	0.04055	12.5782	0.04391	13.388	0.12449	12.5709	0.05544
12.6886	0.03711	11.5092	0.03139	12.6601	0.04147	12.6247	0.04403	13.4375	0.124	12.6174	0.05686
12.7355	0.03623	11.5516	0.03124	12.7069	0.04144	12.6712	0.04413	13.4874	0.12406	12.664	0.05648
12.7825	0.03606	11.5941	0.03027	12.7536	0.0408	12.718	0.04441	13.5369	0.12508	12.7109	0.05518
12.8292	0.03707	11.6367	0.0305	12.8006	0.04108	12.7647	0.04452	13.5866	0.12556	12.7576	0.05544
12.8761	0.03781	11.6793	0.03179	12.8474	0.04214	12.8114	0.04433	13.6364	0.12498	12.8042	0.05705
12.9232	0.03739	11.7218	0.03223	12.894	0.04258	12.8581	0.04426	13.686	0.12483	12.8507	0.05743
12.97	0.03696	11.7644	0.03147	12.941	0.04226	12.9048	0.0445	13.7356	0.12596	12.8975	0.05612
13.0169	0.03766	11.8071	0.03111	12.988	0.0423	12.9514	0.04472	13.7853	0.1269	12.9442	0.0556
13.064	0.03862	11.8493	0.03191	13.0346	0.04285	12.9983	0.04474	13.835	0.12667	12.9909	0.05683
13.1105	0.03849	11.8921	0.03264	13.0813	0.04296	13.0446	0.04493	13.8849	0.12648	13.0373	0.05776
13.1577	0.03765	11.9346	0.03226	13.1283	0.04253	13.0913	0.04585	13.9344	0.12739	13.0842	0.05713
13.2046	0.03756	11.9772	0.03152	13.1751	0.04246	13.1382	0.04721	13.9843	0.1283	13.1308	0.05651
13.2515	0.0385	12.0199	0.03169	13.2219	0.04308	13.1849	0.04735	14.0336	0.12804	13.1775	0.05743
13.2986	0.03915	12.0623	0.03254	13.2685	0.04348	13.2314	0.04472	14.0835	0.12764	13.2241	0.05872
13.3453	0.03857	12.1049	0.03273	13.3155	0.04307	13.2782	0.04227	14.1332	0.12846	13.2708	0.0586
13.3923	0.03765	12.1474	0.03193	13.3624	0.04261	13.3247	0.04509	14.1827	0.12976	13.3173	0.0576
13.4394	0.03788	12.19	0.03162	13.4092	0.04293	13.3714	0.05075	14.2326	0.12998	13.3639	0.05773
13.4861	0.03908	12.2324	0.03278	13.4556	0.04368	13.4181	0.05084	14.2825	0.1294	13.4106	0.05913
13.533	0.03965	12.2749	0.03387	13.5026	0.04398	13.465	0.04535	14.3319	0.12954	13.4574	0.05981
13.58	0.03924	12.3177	0.03318	13.5496	0.04387	13.5117	0.04314	14.3818	0.13048	13.5041	0.05896
13.6271	0.03915	12.3602	0.03213	13.5962	0.04408	13.5584	0.04648	14.4313	0.13092	13.5508	0.05821
13.674	0.03988	12.4028	0.03287	13.6431	0.04456	13.605	0.0486	14.481	0.13061	13.5974	0.0589
13.7209	0.04037	12.4455	0.03447	13.6901	0.0446	13.6517	0.04666	14.5307	0.13077	13.6441	0.06004
13.7678	0.03971	12.4877	0.03448	13.7369	0.04432	13.6986	0.04498	14.5804	0.13181	13.6907	0.06019
13.8146	0.03896	12.5305	0.0331	13.7835	0.04459	13.7451	0.04634	14.6301	0.1325	13.7372	0.05967
13.8615	0.0395	12.573	0.03269	13.8303	0.04527	13.7916	0.04813	14.68	0.13221	13.7839	0.05981
13.9086	0.04073	12.6156	0.03372	13.8773	0.04526	13.8387	0.04752	14.7297	0.1321	13.8307	0.06075
13.9555	0.0409	12.6583	0.0343	13.9242	0.04469	13.8851	0.0459	14.7792	0.13293	13.8774	0.06136
14.0024	0.04007	12.7007	0.03369	13.971	0.04474	13.9318	0.04672	14.8287	0.13363	13.9238	0.06116
14.0492	0.03992	12.7433	0.03337	14.0178	0.04543	13.9785	0.04958	14.8788	0.13336	13.9707	0.06093
14.0963	0.04077	12.786	0.03404	14.0646	0.04555	14.0252	0.05058	14.9283	0.1333	14.0172	0.06134
14.1432	0.04113	12.8284	0.03438	14.1116	0.04494	14.0717	0.04894	14.9779	0.13439	14.0638	0.06179
14.1899	0.04054	12.871	0.03384	14.158	0.04496	14.1186	0.04815	15.0276	0.13527	14.1105	0.06164
14.2369	0.0405	12.9135	0.03355	14.2049	0.04588	14.1653	0.04898	15.0775	0.13472	14.1573	0.06142
14.2838	0.04161	12.9561	0.03408	14.2521	0.0462	14.2119	0.04875	15.1272	0.13412	14.204	0.06179
14.3307	0.04231	12.9988	0.03468	14.2987	0.0456	14.2586	0.04794	15.1767	0.13502	14.2507	0.06229
14.3776	0.0416	13.0414	0.03494	14.3455	0.04567	14.3053	0.04927	15.2264	0.13621	14.2973	0.06224
14.4245	0.04084	13.0839	0.035	14.3923	0.04677	14.352	0.05121	15.2763	0.13603	14.344	0.06192
14.4717	0.04138	13.1263	0.03479	14.4391	0.04712	14.3987	0.05009	15.326	0.13551	14.3906	0.06194
14.5184	0.04243	13.1689	0.03458	14.4858	0.04624	14.4454	0.04717	15.3755	0.13629	14.4371	0.06233
14.5653	0.04238	13.2114	0.03514	14.5326	0.04596	14.4921	0.04685	15.4252	0.1377	14.484	0.06284
14.6124	0.04155	13.254	0.0361	14.5794	0.047	14.5388	0.0499	15.4751	0.13801	14.5306	0.06319
14.6592	0.04155	13.2966	0.03609	14.6264	0.04787	14.5854	0.05265	15.5245	0.1374	14.5773	0.06329
14.7063	0.04248	13.3391	0.03522	14.6732	0.04766	14.6321	0.05209	15.5742	0.13742	14.6239	0.0633
14.753	0.04279	13.3819	0.03504	14.72	0.04736	14.679	0.04935	15.6239	0.13839	14.6706	0.06352
14.8001	0.04206	13.4244	0.03574	14.7667	0.04768	14.7253	0.04818	15.6736	0.13914	14.7171	0.06395
14.847	0.04178	13.4668	0.03583	14.8137	0.04785	14.772	0.05003	15.7233	0.13913	14.7637	0.06426
14.894	0.04257	13.5094	0.0351	14.8603	0.04739	14.8189	0.05192	15.7732	0.13913	14.8104	0.0643
14.9407	0.04319	13.5519	0.03502	14.9071	0.04715	14.8656	0.05153	15.8227	0.1396	14.857	0.06437
14.9876	0.04281	13.5945	0.03598	14.9539	0.04771	14.9122	0.05068	15.8726	0.14	14.9039	0.06483
15.0345	0.04229	13.637	0.03672	15.0009	0.04845	14.9589	0.05116	15.9221	0.13999	14.9504	0.06529
15.0816	0.04259	13.6798	0.03657	15.0478	0.04866	15.0058	0.05141	15.9718	0.14009	14.9972	0.06518
15.1284	0.04335	13.7223	0.03634	15.0946	0.0485	15.0525	0.05054	16.0215	0.14075	15.0439	0.06479
15.1755	0.04373	13.7646	0.03691	15.1412	0.04843	15.099	0.05056	16.0712	0.14154	15.0905	0.06483
15.2222	0.04377	13.8073	0.03762	15.188	0.04862	15.1457	0.0522	16.1211	0.14175	15.137	0.0654
15.2691	0.04388	13.8498	0.03739	15.235	0.04895	15.1923	0.05299	16.1705	0.14156	15.1837	0.06593
15.3161	0.04408	13.8924	0.0366	15.2818	0.04914	15.239	0.05184	16.2204	0.14174	15.2303	0.06595
15.363	0.04419	13.935	0.03655	15.3286	0.04919	15.2855	0.05111	16.2701	0.14245	15.277	0.06586
15.4101	0.04427	13.9775	0.03743	15.3755	0.04924	15.3324	0.05235	16.3196	0.14299	15.3236	0.06629
15.4568	0.04436	14.0203	0.03789	15.4225	0.04922	15.3793	0.05357	16.3693	0.1429	15.3705	0.06693
15.5039	0.04428	14.0628	0.03703	15.4691	0.04913	15.4258	0.05294	16.419	0.14285	15.4169	0.06697
15.5509	0.04414	14.1052	0.03604	15.5159	0.04918	15.4723	0.05194	16.4689	0.14355	15.4636	0.06655
15.5976	0.04433	14.1478	0.03658	15.5627	0.04952	15.519	0.05245	16.5186	0.14437	15.5105	0.06664
15.6445	0.04476	14.1903	0.03799	15.6096	0.05001	15.5658	0.05334	16.5681	0.1444	15.5571	0.06744
15.6914	0.04488	14.2329	0.03816	15.6564	0.05027	15.6125	0.05295	16.618	0.14421	15.6038	0.068
15.7384	0.04463	14.2754	0.03725	15.703	0.05028	15.6592	0.05248	16.6675	0.14468	15.6502	0.0676
15.7855	0.04471	14.318	0.03739	15.75	0.05057	15.7061	0.05371	16.7172	0.14534	15.6971	0.06691
15.8322	0.04539	14.3607	0.03887	15.7968	0.05113	15.7528	0.05538	16.7669	0.14542	15.7438	0.06723
15.8793	0.04576	14.403	0.03945	15.8436	0.0513	15.7994	0.05503	16.8165	0.14545	15.7904	0.06827
15.9261	0.04521	14.4455	0.03835	15.8901	0.05096	15.8458	0.05305	16.8664	0.14616	15.8369	0.06848
15.973	0.04476	14.4883	0.03767	15.9371	0.05077	15.8924	0.0522	16.9159	0.14704	15.8835	0.06784
16.0199	0.0454	14.5308	0.03867	15.9841	0.051	15.9393	0.05374	16.9658	0.1472	15.9302	0.06802
16.0668	0.04624	14.5735	0.03947	16.0309	0.05125	15.986	0.05574	17.0153	0.14696	15.977	0.06929
16.1139	0.04603	14.6159	0.03848	16.0775	0.05126	16.0327	0.05565	17.065	0.14724	16.0237	0.06996
16.1607	0.04545	14.6587	0.03732	16.1245	0.05128	16.0796	0.05385	17.1147	0.14804	16.0704	0.06931
16.2078	0.04589	14.7012	0.03794	16.1714	0.05142	16.126	0.05322	17.1644	0.14858	16.1168	0.06887
16.2547	0.04683	14.7436	0.03941	16.2182	0.0515	16.1727	0.05467	17.2141	0.14874	16.1635	0.06969
16.3012	0.04668	14.7862	0.03983	16.2648	0.05162	16.2192	0.05566	17.264	0.14895	16.2101	0.07056
16.3483	0.0457	14.8286	0.03933	16.3116	0.05189	16.2661	0.05475	17.3135	0.14924	16.257	0.07022
16.3953	0.04582	14.8713	0.03908	16.3586	0.05205	16.3128	0.05408	17.3632	0.1493	16.3037	0.06959
16.4422	0.04729	14.9139	0.03956	16.4054	0.05213	16.3593	0.05519	17.4126	0.1493	16.3501	0.07011
16.4891	0.04806	14.9564	0.04028	16.4522	0.05244	16.406	0.05623	17.4625	0.14965	16.397	0.07118
16.536	0.04718	14.9992	0.04053	16.4991	0.05281	16.4529	0.05567	17.5122	0.15033	16.4436	0.07111
16.5831	0.04652	15.0414	0.04011	16.5459	0.05292	16.4995	0.05508	17.5619	0.15082	16.4903	0.07016
16.6299	0.04748	15.0841	0.03971	16.5925	0.05296	16.546	0.05609	17.6116	0.15082	16.5368	0.07021
16.6766	0.04855	15.1267	0.04002	16.6393	0.05316	16.5927	0.05735	17.6615	0.15078	16.5834	0.0716
16.7237	0.048	15.1692	0.04049	16.6863	0.05322	16.6396	0.05701	17.7112	0.15129	16.6303	0.07237
16.7706	0.04699	15.2119	0.04025	16.7331	0.05311	16.6863	0.05587	17.7607	0.15212	16.6769	0.07158
16.8178	0.04748	15.2543	0.03967	16.78	0.05328	16.733	0.05591	17.8102	0.15248	16.7236	0.07098
16.8645	0.0488	15.2969	0.03989	16.8266	0.05369	16.7797	0.05701	17.8601	0.15235	16.7703	0.07193
16.9116	0.04876	15.3396	0.04079	16.8736	0.0537	16.8263	0.05755	17.9098	0.15252	16.8167	0.07302
16.9585	0.0475	15.3819	0.04097	16.9204	0.05328	16.8728	0.05708	17.9595	0.15326	16.8634	0.07253
17.0053	0.04722	15.4246	0.0402	16.967	0.05337	16.9195	0.0568	18.0091	0.15387	16.91	0.07155
17.0522	0.04852	15.4672	0.03997	17.0139	0.05417	16.9662	0.05737	18.0588	0.15382	16.9567	0.07218
17.0991	0.04943	15.5097	0.04097	17.0609	0.05452	17.0131	0.05789	18.1087	0.15368	17.0035	0.07386
17.1462	0.04865	15.5523	0.04184	17.1077	0.05402	17.0598	0.05768	18.1582	0.15428	17.05	0.07403
17.1931	0.04779	15.595	0.04146	17.1545	0.05388	17.1064	0.0576	18.2077	0.15511	17.0967	0.0726
17.2401	0.04863	15.6375	0.04084	17.2013	0.0547	17.1531	0.05811	18.2576	0.15515	17.1435	0.07229
17.287	0.04994	15.6799	0.0412	17.2481	0.0553	17.1998	0.05814	18.3073	0.15486	17.19	0.07387
17.3337	0.04967	15.7225	0.04183	17.2948	0.05496	17.2465	0.05715	18.3572	0.15544	17.2367	0.07482
17.3806	0.0485	15.7651	0.04156	17.3416	0.05468	17.2932	0.05645	18.4067	0.1566	17.2833	0.07382
17.4276	0.04869	15.8076	0.04122	17.3884	0.05521	17.3399	0.0573	18.4566	0.15696	17.33	0.07307
17.4745	0.05006	15.8502	0.04197	17.4354	0.05581	17.3865	0.05902	18.5061	0.15641	17.3768	0.07435
17.5216	0.05054	15.8927	0.043	17.4822	0.05573	17.4332	0.05981	18.5557	0.15623	17.4235	0.07583
17.5683	0.04962	15.9353	0.04284	17.529	0.05541	17.4801	0.05912	18.6054	0.15691	17.4701	0.07527
17.6154	0.04903	15.9779	0.04184	17.5758	0.05555	17.5264	0.05846	18.6551	0.1577	17.5166	0.07398
17.6623	0.04981	16.0204	0.04153	17.6227	0.05584	17.5731	0.05903	18.7048	0.15803	17.5633	0.07444
17.7091	0.05072	16.063	0.04227	17.6693	0.05578	17.62	0.0598	18.7547	0.15809	17.6101	0.07595
17.756	0.05043	16.1056	0.0429	17.7163	0.05572	17.6667	0.05953	18.8042	0.15822	17.6568	0.07616
17.8029	0.04967	16.1481	0.04248	17.7631	0.05611	17.7133	0.05902	18.8541	0.15846	17.7034	0.0752
17.85	0.04993	16.1907	0.04177	17.8099	0.05662	17.76	0.05941	18.9034	0.15866	17.7501	0.07505
17.897	0.0511	16.2332	0.04201	17.8567	0.05673	17.8069	0.05992	18.9531	0.15891	17.7967	0.07597
17.9439	0.05162	16.276	0.04294	17.9036	0.05662	17.8534	0.05964	19.003	0.15946	17.8434	0.07644
17.9908	0.05097	16.3183	0.04337	17.9502	0.05667	17.9001	0.05941	19.0527	0.16013	17.8901	0.07599
18.0373	0.05046	16.3611	0.04293	17.997	0.05682	17.9466	0.06012	19.1026	0.16043	17.9366	0.07578
18.0845	0.05116	16.4036	0.04257	18.044	0.05684	17.9935	0.06081	19.1521	0.1604	17.9832	0.07644
18.1314	0.05205	16.4462	0.04303	18.0908	0.05687	18.0402	0.06054	19.2018	0.16067	18.0299	0.07712
18.1783	0.05176	16.4888	0.04374	18.1375	0.05726	18.0868	0.0601	19.2514	0.16132	18.0765	0.07713
18.2254	0.05091	16.5313	0.04375	18.1845	0.05774	18.1335	0.06045	19.3011	0.1617	18.1234	0.07703
18.2723	0.05117	16.5741	0.04324	18.2313	0.0577	18.1804	0.06112	19.3508	0.16164	18.17	0.07742
18.3191	0.05226	16.6166	0.04306	18.2781	0.05728	18.2269	0.06128	19.4005	0.16189	18.2165	0.07786
18.3662	0.05241	16.659	0.0434	18.3249	0.05728	18.2734	0.06132	19.4504	0.16267	18.2632	0.07788
18.4129	0.05147	16.7016	0.04374	18.3715	0.05777	18.3201	0.0617	19.4999	0.16312	18.3098	0.07786
18.4598	0.05121	16.7441	0.04366	18.4184	0.05802	18.3669	0.06167	19.5496	0.16281	18.3565	0.07822
18.5068	0.05232	16.7867	0.04337	18.4654	0.05784	18.4136	0.0608	19.5995	0.16284	18.4033	0.07867
18.5537	0.05327	16.8292	0.04352	18.5122	0.05799	18.4601	0.06045	19.649	0.16377	18.4498	0.07886
18.6006	0.05293	16.8718	0.0442	18.559	0.0587	18.507	0.06158	19.6987	0.16449	18.4966	0.07884
18.6475	0.05236	16.9145	0.04475	18.606	0.05898	18.5537	0.06279	19.7484	0.16426	18.5433	0.07876
18.6946	0.05283	16.9569	0.04468	18.6526	0.05846	18.6004	0.06239	19.798	0.16411	18.5898	0.07868
18.7414	0.0537	16.9993	0.04451	18.6991	0.05832	18.6469	0.06131	19.8479	0.16495	18.6364	0.07887
18.7883	0.05367	17.0419	0.04478	18.7461	0.05905	18.6936	0.06151	19.8976	0.1658	18.6831	0.07939
18.8352	0.05302	17.0846	0.04516	18.7931	0.0595	18.7404	0.06279	19.9473	0.16565	18.7299	0.07976
18.8821	0.05298	17.1272	0.04502	18.8399	0.05905	18.7871	0.06353	19.9966	0.16538	18.7764	0.07961
18.9292	0.05368	17.1697	0.04454	18.8865	0.05873	18.8336	0.06327	20.0465	0.16609	18.8231	0.07944
18.9762	0.05412	17.2123	0.04448	18.9335	0.0592	18.8807	0.06298	20.0962	0.16691	18.8699	0.07991
19.0231	0.05387	17.255	0.04495	18.9803	0.05953	18.9272	0.06327	20.1459	0.1668	18.9164	0.08069
19.07	0.05354	17.2974	0.04503	19.0271	0.05909	18.9738	0.06353	20.1956	0.16663	18.9629	0.08086
19.1167	0.05363	17.34	0.04448	19.0736	0.05881	19.0204	0.06324	20.2455	0.1674	19.0097	0.08048
19.1637	0.05395	17.3825	0.04449	19.1206	0.05958	19.0672	0.06296	20.295	0.16813	19.0564	0.08064
19.2106	0.05422	17.4251	0.0456	19.1676	0.06053	19.1139	0.06357	20.3449	0.1677	19.1032	0.0815
19.2577	0.05442	17.4677	0.04637	19.2142	0.06054	19.1606	0.06459	20.3942	0.16716	19.1497	0.0818
19.3046	0.0546	17.5102	0.04575	19.2611	0.06018	19.2073	0.06467	20.4441	0.16791	19.1963	0.08108
19.3515	0.05476	17.5529	0.04521	19.3081	0.06063	19.254	0.0638	20.4935	0.16924	19.2432	0.08059
19.3985	0.05486	17.5952	0.04607	19.3549	0.06139	19.3007	0.06334	20.5434	0.16969	19.2899	0.08116
19.4452	0.055	17.6379	0.04695	19.4015	0.06127	19.3471	0.06384	20.5931	0.16937	19.3363	0.082
19.4921	0.05511	17.6805	0.04624	19.4483	0.06063	19.3938	0.06447	20.6428	0.1695	19.383	0.08217
19.539	0.055	17.723	0.04515	19.4953	0.06073	19.4407	0.06462	20.6927	0.17027	19.4296	0.08181
19.586	0.05493	17.7656	0.0457	19.5421	0.06149	19.4874	0.06473	20.742	0.17086	19.4763	0.08184
19.6329	0.0553	17.8081	0.0472	19.589	0.06166	19.5341	0.06505	20.7917	0.17096	19.523	0.08263
19.6798	0.05579	17.8507	0.04727	19.6358	0.06103	19.5808	0.06533	20.8416	0.17112	19.5698	0.08335
19.7267	0.0557	17.8934	0.04583	19.6826	0.06086	19.6274	0.06539	20.8913	0.17166	19.6163	0.08325
19.7736	0.05537	17.9358	0.04526	19.7296	0.06145	19.674	0.06542	20.941	0.17203	19.6629	0.0829
19.8204	0.05554	17.9782	0.04678	19.776	0.06176	19.7206	0.06545	20.9907	0.17187	19.7096	0.08324
19.8675	0.056	18.0208	0.04834	19.8228	0.06144	19.7673	0.06517	21.0405	0.17179	19.7563	0.084
19.9144	0.0561	18.0635	0.04786	19.8698	0.06149	19.8142	0.06473	21.0902	0.17229	19.8031	0.08427
19.9613	0.05606	18.1061	0.04656	19.9167	0.06224	19.8607	0.06495	21.1395	0.17284	19.8498	0.08383
20.0083	0.05652	18.1486	0.04675	19.9635	0.06259	19.9076	0.06605	21.1892	0.17298	19.8962	0.08351
20.0552	0.05722	18.1912	0.04809	20.0101	0.06217	19.9541	0.06696	21.2391	0.17321	19.9431	0.08394
20.1023	0.05725	18.2337	0.04845	20.0571	0.06207	20.0009	0.0667	21.2888	0.17381	19.9896	0.08462
20.149	0.05665	18.2761	0.04737	20.1038	0.06278	20.0474	0.06604	21.3385	0.17419	20.0362	0.08471
20.1959	0.05661	18.3189	0.04663	20.1506	0.06322	20.0941	0.06637	21.3882	0.17415	20.0829	0.08445
20.2429	0.05738	18.3614	0.04741	20.1974	0.06278	20.1408	0.06752	21.4381	0.17425	20.1295	0.08476
20.2898	0.05769	18.404	0.04842	20.2444	0.06249	20.1875	0.06793	21.4876	0.17491	20.1764	0.08564
20.3369	0.05706	18.4465	0.04804	20.291	0.06317	20.2344	0.06735	21.5371	0.17556	20.223	0.08589
20.3836	0.05676	18.4893	0.04707	20.338	0.0638	20.2811	0.06708	21.587	0.17557	20.2697	0.08516
20.4307	0.0575	18.5317	0.04749	20.3847	0.06338	20.3275	0.06742	21.6366	0.17542	20.3162	0.0848
20.4777	0.05813	18.5742	0.04891	20.4317	0.06277	20.3742	0.06733	21.6863	0.17594	20.3628	0.08574
20.5244	0.05762	18.6168	0.04915	20.4785	0.06312	20.4211	0.06661	21.736	0.17678	20.4095	0.08675
20.5713	0.05695	18.6593	0.04786	20.5253	0.06387	20.4678	0.06629	21.7857	0.17689	20.4561	0.08642
20.6182	0.05755	18.7019	0.04725	20.5721	0.06398	20.5145	0.06699	21.8356	0.17654	20.5028	0.08568
20.6652	0.05882	18.7445	0.04837	20.6189	0.06376	20.561	0.06814	21.8851	0.17687	20.5495	0.08621
20.7123	0.059	18.787	0.04947	20.6659	0.06409	20.6078	0.06867	21.9348	0.17773	20.5963	0.08738
20.759	0.05806	18.8298	0.04913	20.7127	0.06466	20.6545	0.0683	21.9845	0.17819	20.643	0.08733
20.8061	0.05779	18.872	0.04845	20.7596	0.06468	20.7012	0.06797	22.0342	0.17821	20.6894	0.08638
20.8527	0.05881	18.9145	0.04895	20.8062	0.06433	20.7477	0.06837	22.0839	0.17853	20.7361	0.08651
20.8998	0.05948	18.9573	0.04988	20.8532	0.06437	20.7944	0.06876	22.1336	0.17915	20.7828	0.08785
20.9467	0.05877	18.9998	0.04981	20.9	0.06489	20.8413	0.06864	22.1833	0.17942	20.8294	0.08842
20.9936	0.05813	19.0424	0.04909	20.9466	0.06528	20.8878	0.06872	22.233	0.17941	20.8761	0.08775
21.0405	0.05886	19.0848	0.04914	20.9934	0.06519	20.9346	0.06915	22.2827	0.17972	20.9227	0.08749
21.0875	0.05986	19.1275	0.05013	21.0404	0.06489	20.9815	0.06909	22.3323	0.18029	20.9696	0.08836
21.1344	0.05955	19.1702	0.05079	21.0873	0.06494	21.028	0.06858	22.382	0.18058	21.016	0.08898
21.1815	0.05861	19.2126	0.05006	21.1341	0.06522	21.0745	0.06881	22.4317	0.18059	21.0627	0.08847
21.2282	0.05868	19.255	0.04879	21.1807	0.06534	21.1212	0.06992	22.4814	0.18079	21.1094	0.08797
21.2752	0.05964	19.2978	0.04883	21.2275	0.06551	21.1681	0.0706	22.5311	0.18111	21.156	0.08866
21.3221	0.0601	19.3403	0.05027	21.2745	0.06599	21.2147	0.07006	22.5808	0.18117	21.2027	0.08967
21.369	0.05979	19.3829	0.05112	21.3212	0.06635	21.2613	0.06958	22.6305	0.18125	21.2493	0.08962
21.4161	0.05972	19.4254	0.05034	21.3682	0.06617	21.3081	0.07046	22.6802	0.18173	21.2962	0.08897
21.4628	0.06018	19.4682	0.04953	21.415	0.06598	21.3548	0.07162	22.7299	0.18238	21.3428	0.08905
21.5099	0.06036	19.5106	0.05024	21.4616	0.06635	21.4015	0.07099	22.7794	0.18276	21.3893	0.08982
21.5567	0.06006	19.5529	0.05125	21.5082	0.06681	21.448	0.06936	22.8295	0.18293	21.436	0.09019
21.6036	0.05997	19.5957	0.05082	21.5552	0.06676	21.4947	0.06943	22.8789	0.18323	21.4826	0.09005
21.6505	0.06028	19.6382	0.0499	21.6023	0.06651	21.5416	0.07109	22.9288	0.1837	21.5295	0.09011
21.6974	0.0605	19.681	0.05049	21.6491	0.06675	21.5882	0.07159	22.9781	0.18399	21.576	0.0905
21.7446	0.06052	19.7234	0.05192	21.6957	0.0673	21.6347	0.07052	23.028	0.18399	21.6226	0.09079
21.7913	0.06058	19.7659	0.05171	21.7427	0.0674	21.6816	0.07039	23.0777	0.1842	21.6695	0.0908
21.8382	0.06073	19.8085	0.04998	21.7895	0.06708	21.7283	0.07186	23.1274	0.18478	21.7159	0.09084
21.8851	0.06097	19.851	0.04961	21.8363	0.067	21.775	0.07257	23.1771	0.18521	21.7626	0.09115
21.9319	0.06124	19.8934	0.05143	21.8828	0.06732	21.8215	0.07162	23.227	0.1853	21.8093	0.09154
21.979	0.06126	19.936	0.05266	21.9298	0.06763	21.8683	0.07104	23.2765	0.18548	21.8559	0.09177
22.0259	0.06102	19.9787	0.05169	21.9768	0.06779	21.915	0.07198	23.3264	0.18585	21.9026	0.09186
22.0728	0.06107	20.0213	0.05081	22.0236	0.068	21.9617	0.07274	23.3757	0.186	21.9492	0.09192
22.1199	0.06159	20.0638	0.05182	22.0704	0.06818	22.0082	0.0721	23.4256	0.18604	21.9959	0.09188
22.1669	0.06197	20.1066	0.0531	22.1172	0.06823	22.0549	0.07139	23.4752	0.18656	22.0427	0.09186
22.2138	0.0618	20.149	0.05284	22.164	0.06833	22.1016	0.07185	23.5249	0.18746	22.0894	0.09208
22.2605	0.06156	20.1915	0.05186	22.2109	0.06852	22.1485	0.07247	23.5746	0.18787	22.1359	0.09247
22.3072	0.06185	20.2339	0.05164	22.2575	0.06853	22.195	0.07211	23.6245	0.18762	22.1825	0.0927
22.3544	0.06233	20.2765	0.05224	22.3045	0.0684	22.2418	0.07182	23.674	0.18753	22.2292	0.09279
22.4013	0.06232	20.3192	0.05262	22.3513	0.06852	22.2885	0.07282	23.7235	0.18813	22.276	0.09309
22.4482	0.06205	20.3616	0.05238	22.3981	0.06891	22.3352	0.07395	23.7732	0.18886	22.3225	0.09357
22.4953	0.06218	20.4043	0.05204	22.4448	0.06914	22.3819	0.07375	23.8231	0.18903	22.3694	0.09383
22.5422	0.06266	20.4471	0.0522	22.4916	0.06907	22.4286	0.07319	23.8728	0.18897	22.4158	0.09385
22.5892	0.06287	20.4894	0.05261	22.5384	0.06891	22.4751	0.07372	23.9225	0.18932	22.4625	0.09401
22.6359	0.06259	20.532	0.0526	22.5852	0.06895	22.5218	0.07465	23.9722	0.18987	22.5091	0.09431
22.6828	0.06225	20.5744	0.0522	22.632	0.06918	22.5684	0.07456	24.0219	0.18996	22.5558	0.09428
22.7297	0.06246	20.6171	0.05223	22.679	0.06959	22.6153	0.07386	24.0718	0.18982	22.6027	0.09406
22.7767	0.06324	20.6597	0.05304	22.7258	0.07008	22.662	0.07378	24.1211	0.19015	22.6493	0.09438
22.8236	0.06367	20.7022	0.05376	22.7727	0.07023	22.7087	0.07425	24.1707	0.19078	22.6958	0.09513
22.8705	0.0632	20.745	0.05353	22.8195	0.06994	22.7554	0.07424	24.2206	0.19112	22.7424	0.09527
22.9176	0.06279	20.7874	0.05299	22.8663	0.06975	22.8021	0.07355	24.2703	0.19131	22.7891	0.09464
22.9642	0.06346	20.8298	0.05309	22.9129	0.0702	22.8485	0.07344	24.32	0.19174	22.8358	0.09446
23.0111	0.06436	20.8725	0.0536	22.9597	0.07082	22.8952	0.0746	24.3697	0.19224	22.8824	0.09537
23.0582	0.06416	20.9149	0.05371	23.0066	0.07099	22.9419	0.07555	24.4196	0.19242	22.9291	0.0962
23.1051	0.06337	20.9576	0.05351	23.0536	0.07089	22.9886	0.07507	24.4689	0.19248	22.9757	0.09594
23.152	0.06359	21.0002	0.05352	23.1004	0.07099	23.0355	0.07451	24.5186	0.19282	23.0226	0.0955
23.1989	0.06456	21.0427	0.05383	23.1472	0.07112	23.0822	0.07541	24.5685	0.19341	23.0692	0.09606
23.2459	0.06464	21.0853	0.05423	23.1938	0.071	23.1287	0.07652	24.6182	0.19379	23.1157	0.09696
23.293	0.06374	21.1278	0.05444	23.2408	0.0708	23.1754	0.07596	24.6679	0.19385	23.1624	0.09694
23.3397	0.06351	21.1704	0.05422	23.2875	0.07093	23.2222	0.07481	24.7175	0.19399	23.209	0.09632
23.3864	0.0644	21.213	0.0539	23.3343	0.07144	23.2689	0.07514	24.7673	0.19438	23.2557	0.09656
23.4334	0.06495	21.2555	0.05426	23.3811	0.07179	23.3156	0.07622	24.8171	0.19468	23.3025	0.09763
23.4805	0.06448	21.2981	0.05509	23.4279	0.07161	23.3623	0.07592	24.8664	0.19469	23.349	0.09795
23.5276	0.06416	21.3407	0.05514	23.4749	0.07142	23.409	0.07488	24.9161	0.19475	23.3959	0.09708
23.5743	0.06473	21.3834	0.05433	23.5217	0.07182	23.4556	0.07537	24.9658	0.19523	23.4425	0.09651
23.6214	0.06538	21.4258	0.05435	23.5683	0.07234	23.5023	0.07713	25.0157	0.19588	23.489	0.09729
23.668	0.06532	21.4682	0.0556	23.6152	0.07235	23.5488	0.07776	25.0654	0.19616	23.5357	0.09848
23.7151	0.06495	21.5109	0.05598	23.662	0.0722	23.5955	0.07686	25.1151	0.19607	23.5823	0.09861
23.762	0.06498	21.5535	0.05469	23.7088	0.07249	23.6424	0.07646	25.1648	0.19615	23.629	0.09789
23.8089	0.06552	21.596	0.05407	23.7556	0.07299	23.6889	0.07743	25.2143	0.19667	23.6756	0.09789
23.856	0.06601	21.6386	0.05546	23.8026	0.07302	23.7358	0.07812	25.2642	0.19734	23.7225	0.0989
23.9028	0.06577	21.6811	0.05651	23.8494	0.07277	23.7825	0.0774	25.3138	0.19784	23.7691	0.09928
23.9499	0.06516	21.7239	0.05531	23.8962	0.07294	23.8289	0.07659	25.3634	0.1982	23.8156	0.09846
23.9968	0.06521	21.7663	0.05392	23.9431	0.07339	23.8756	0.07708	25.4132	0.1985	23.8623	0.09818
24.0435	0.06592	21.8087	0.05474	23.9897	0.07337	23.9223	0.07805	25.4629	0.19867	23.9091	0.09935
24.0905	0.06615	21.8514	0.05634	24.0365	0.07308	23.9692	0.07807	25.5126	0.19868	23.9558	0.10035
24.1374	0.06561	21.8939	0.05631	24.0835	0.07333	24.0159	0.07749	25.5625	0.19871	24.0022	0.09986
24.1843	0.06548	21.9365	0.05534	24.1302	0.07391	24.0624	0.07767	25.612	0.19908	24.0489	0.09907
24.2312	0.06634	21.9791	0.05549	24.1772	0.0739	24.1092	0.07848	25.6617	0.1997	24.0957	0.09962
24.2782	0.06697	22.0218	0.05644	24.224	0.07347	24.1559	0.07883	25.7114	0.20016	24.1424	0.1008
24.3253	0.06646	22.0642	0.05663	24.2706	0.0737	24.2026	0.07844	25.7611	0.20032	24.1889	0.10076
24.3718	0.06593	22.1066	0.05601	24.3172	0.07444	24.2491	0.07805	25.811	0.2005	24.2355	0.09976
24.4189	0.06652	22.1493	0.05588	24.3642	0.07447	24.2958	0.07819	25.8605	0.20084	24.2822	0.09983
24.4658	0.06733	22.1919	0.05665	24.4112	0.07403	24.3427	0.07864	25.9102	0.20115	24.3288	0.10127
24.5128	0.06711	22.2344	0.05738	24.4581	0.0743	24.3894	0.07883	25.9596	0.20131	24.3755	0.10208
24.5599	0.06641	22.277	0.05721	24.5047	0.07491	24.4358	0.07869	26.0093	0.20161	24.4222	0.10146
24.6066	0.06652	22.3195	0.05657	24.5517	0.07469	24.4827	0.07886	26.0592	0.20217	24.469	0.10092
24.6535	0.06712	22.3621	0.05644	24.5985	0.07412	24.5294	0.07935	26.1089	0.20264	24.5155	0.10151
24.7006	0.06719	22.4047	0.05697	24.6453	0.07443	24.5759	0.07935	26.1586	0.20261	24.5621	0.10232
24.7472	0.06674	22.4472	0.05752	24.6918	0.07524	24.6226	0.07912	26.2083	0.20239	24.6088	0.10237
24.7943	0.06651	22.4896	0.05746	24.7388	0.07529	24.6693	0.07979	26.258	0.20265	24.6555	0.10209
24.8412	0.06667	22.5323	0.0572	24.7858	0.07479	24.7161	0.08095	26.3079	0.20332	24.7023	0.10225
24.8881	0.06691	22.5749	0.05757	24.8324	0.07508	24.7628	0.08097	26.3572	0.20354	24.7488	0.10281
24.9351	0.06699	22.6175	0.05828	24.8792	0.076	24.8093	0.08	26.4071	0.20324	24.7956	0.10308
24.982	0.06672	22.6602	0.05815	24.9262	0.07609	24.8562	0.07972	26.4568	0.20353	24.8423	0.10272
25.0291	0.06615	22.7026	0.05738	24.973	0.07536	24.9029	0.08054	26.5065	0.20468	24.889	0.10226
25.0758	0.06589	22.7451	0.05765	25.0197	0.07535	24.9494	0.08095	26.5561	0.20536	24.9354	0.10257
25.1226	0.06609	22.7877	0.05888	25.0665	0.07634	24.9961	0.08006	26.6058	0.20497	24.9821	0.10347
25.1697	0.06609	22.8303	0.05894	25.1133	0.07685	25.043	0.07921	26.6557	0.20467	25.0287	0.10388
25.2166	0.0655	22.8728	0.05749	25.1603	0.07626	25.0896	0.08011	26.705	0.20543	25.0754	0.10363
25.2635	0.0651	22.9154	0.05692	25.2071	0.07586	25.1363	0.08186	26.7547	0.20641	25.1221	0.10357
25.3104	0.0654	22.958	0.05829	25.2538	0.07651	25.183	0.08225	26.8046	0.20659	25.1689	0.10414
25.3575	0.06545	23.0005	0.05942	25.3006	0.07721	25.2297	0.08134	26.8543	0.20638	25.2154	0.10478
25.4045	0.06451	23.0431	0.05858	25.3476	0.07679	25.2762	0.0812	26.904	0.20674	25.262	0.10491
25.4512	0.06331	23.0855	0.05735	25.394	0.07615	25.3231	0.08215	26.9537	0.20749	25.3087	0.10477
25.4981	0.06261	23.128	0.05793	25.4408	0.07673	25.3696	0.08247	27.0036	0.2077	25.3554	0.10494
25.545	0.06154	23.1708	0.05968	25.488	0.07794	25.4164	0.08165	27.0533	0.20738	25.402	0.10534
25.592	0.05758	23.2133	0.0603	25.5348	0.07807	25.4631	0.08103	27.1026	0.20749	25.4487	0.10533
25.6389	0.04731	23.2559	0.05943	25.5816	0.07727	25.51	0.08136	27.1522	0.20827	25.4953	0.1049
25.6858	0.03017	23.2984	0.0588	25.6285	0.07719	25.5565	0.08196	27.2021	0.2088	25.542	0.10486
25.7329	0.01208	23.341	0.05945	25.6753	0.07806	25.6034	0.08213	27.2518	0.20865	25.5887	0.10548
25.7795	0.000581855	23.3835	0.0603	25.7219	0.07845	25.6497	0.08199	27.3015	0.20866	25.6353	0.10611
25.8253	-0.00342	23.4261	0.05999	25.7687	0.07796	25.6964	0.0821	27.3512	0.20931	25.682	0.10618
25.8555	-0.00407	23.4687	0.05902	25.8155	0.07781	25.743	0.08254	27.4011	0.20986	25.7288	0.10602
25.8637	-0.00447	23.5112	0.05914	25.8625	0.07848	25.7897	0.083	27.4504	0.20982	25.7755	0.10622
0	0	23.5538	0.06046	25.9094	0.07876	25.8366	0.08335	27.5001	0.20982	25.8221	0.10672
0	0	23.5964	0.06092	25.9562	0.07801	25.8833	0.08386	27.55	0.21036	25.869	0.10699
0	0	23.6389	0.0596	26.0028	0.0776	25.9298	0.08426	27.5997	0.21091	25.9153	0.10685
0	0	23.6815	0.05853	26.05	0.07849	25.9765	0.08386	27.6494	0.21096	25.9619	0.10674
0	0	23.724	0.05953	26.0964	0.07927	26.0232	0.08322	27.6991	0.21093	26.0088	0.1071
0	0	23.7664	0.06104	26.1433	0.07865	26.07	0.08356	27.7486	0.21147	26.0554	0.10772
0	0	23.809	0.06096	26.1901	0.078	26.1165	0.0845	27.7986	0.21211	26.1021	0.10791
0	0	23.8515	0.06008	26.2369	0.07885	26.1632	0.08438	27.8479	0.21207	26.1487	0.10754
0	0	23.8943	0.06032	26.2839	0.08002	26.2101	0.0834	27.8978	0.21173	26.1956	0.10738
0	0	23.9368	0.06138	26.3307	0.07987	26.2568	0.08354	27.9473	0.21229	26.2421	0.10788
0	0	23.9794	0.0616	26.3773	0.07931	26.3035	0.08492	27.9972	0.21359	26.2887	0.10831
0	0	24.0218	0.06094	26.4242	0.07985	26.35	0.08546	28.0469	0.21408	26.3352	0.10821
0	0	24.0645	0.06084	26.471	0.08076	26.3966	0.08444	28.0966	0.21346	26.3819	0.10831
0	0	24.1071	0.06149	26.5178	0.08057	26.4435	0.08386	28.1463	0.21329	26.4285	0.10911
0	0	24.1496	0.06167	26.5646	0.07977	26.49	0.08494	28.1958	0.21419	26.4754	0.10974
0	0	24.192	0.06118	26.6114	0.07976	26.5367	0.08608	28.2455	0.21485	26.522	0.10947
0	0	24.2348	0.06098	26.6584	0.08046	26.5836	0.08565	28.2954	0.21462	26.5687	0.10898
0	0	24.2773	0.06137	26.7051	0.08069	26.6301	0.08459	28.3449	0.21472	26.6152	0.10925
0	0	24.3199	0.0618	26.7521	0.08019	26.6767	0.08458	28.3947	0.2157	26.6618	0.11007
0	0	24.3624	0.06203	26.7987	0.08006	26.7234	0.08553	28.4444	0.21618	26.7087	0.11053
0	0	24.405	0.06191	26.8455	0.08075	26.7703	0.08611	28.4941	0.21545	26.7553	0.11034
0	0	24.4476	0.06145	26.8923	0.08133	26.817	0.08584	28.5438	0.21504	26.802	0.11012
0	0	24.4901	0.06148	26.9391	0.0812	26.8635	0.0856	28.5935	0.21606	26.8484	0.11043
0	0	24.5327	0.06245	26.9861	0.08105	26.9104	0.08601	28.6432	0.21722	26.8953	0.11095
0	0	24.5754	0.0631	27.033	0.08133	26.957	0.08653	28.6929	0.21709	26.9419	0.11099
0	0	24.6178	0.06246	27.0796	0.08153	27.0037	0.08644	28.7424	0.21648	26.9886	0.11064
0	0	24.6602	0.06177	27.1264	0.08134	27.0502	0.08622	28.7923	0.21691	27.0351	0.1107
0	0	24.7029	0.06247	27.1732	0.08128	27.0969	0.08653	28.842	0.21809	27.0817	0.11143
0	0	24.7455	0.06348	27.2202	0.08177	27.1436	0.08702	28.8917	0.21846	27.1286	0.11195
0	0	24.788	0.06314	27.2669	0.08233	27.1905	0.08712	28.9412	0.21798	27.1751	0.11157
0	0	24.8304	0.06216	27.3137	0.08223	27.237	0.08707	28.9911	0.21817	27.2219	0.11113
0	0	24.8732	0.06228	27.3607	0.08171	27.2839	0.08734	29.0407	0.21931	27.2688	0.11172
0	0	24.9157	0.0632	27.4075	0.08178	27.3303	0.08776	29.0904	0.21999	27.315	0.11283
0	0	24.9583	0.06328	27.4543	0.08255	27.377	0.08785	29.1401	0.21957	27.3617	0.11297
0	0	25.0008	0.06245	27.5008	0.08302	27.4237	0.08778	29.1898	0.21935	27.4084	0.11228
0	0	25.0432	0.0624	27.5478	0.08271	27.4706	0.08807	29.2395	0.22013	27.4552	0.11236
0	0	25.086	0.06369	27.5946	0.08235	27.5173	0.08861	29.2894	0.22078	27.5019	0.11336
0	0	25.1285	0.06461	27.6414	0.08278	27.564	0.08859	29.3387	0.22045	27.5485	0.11356
0	0	25.1709	0.06371	27.6882	0.0836	27.6106	0.088	29.3886	0.2201	27.5952	0.11277
0	0	25.2137	0.06238	27.7352	0.08376	27.6573	0.08782	29.4383	0.22089	27.6418	0.11269
0	0	25.2562	0.06281	27.7818	0.08326	27.704	0.08817	29.4878	0.22206	27.6885	0.11368
0	0	25.2988	0.06453	27.8286	0.08317	27.7505	0.0881	29.5377	0.22231	27.735	0.11421
0	0	25.3412	0.06499	27.8755	0.08377	27.7972	0.08773	29.5874	0.22191	27.7816	0.11376
0	0	25.3839	0.06361	27.9225	0.08422	27.8441	0.08817	29.637	0.22223	27.8283	0.11362
0	0	25.4265	0.06289	27.9693	0.08406	27.8908	0.0892	29.6867	0.22314	27.8751	0.11445
0	0	25.469	0.06417	28.0159	0.08377	27.9374	0.0895	29.7362	0.22327	27.9218	0.11524
0	0	25.5116	0.06533	28.0627	0.08382	27.9841	0.08911	29.7861	0.2227	27.9685	0.11507
0	0	25.5541	0.06458	28.1097	0.0841	28.0308	0.08915	29.8358	0.22297	28.0149	0.11458
0	0	25.5967	0.06361	28.1566	0.08411	28.0773	0.08961	29.8855	0.22402	28.0618	0.11479
0	0	25.6393	0.06448	28.2032	0.08378	28.124	0.08963	29.9352	0.22425	28.1084	0.11554
0	0	25.6817	0.06575	28.25	0.08377	28.1707	0.08944	29.9849	0.22365	28.1551	0.11602
0	0	25.7244	0.06513	28.297	0.08449	28.2175	0.08987	30.0346	0.22388	28.2018	0.11588
0	0	25.7669	0.06381	28.3438	0.08517	28.2642	0.09058	30.0841	0.22497	28.2484	0.11561
0	0	25.8095	0.06428	28.3906	0.08514	28.3109	0.09056	30.1338	0.22535	28.2951	0.11572
0	0	25.8521	0.06586	28.4375	0.0849	28.3576	0.08996	30.1837	0.22497	28.3417	0.11599
0	0	25.8946	0.06605	28.4843	0.08516	28.4043	0.0899	30.2334	0.2253	28.3882	0.11592
0	0	25.9372	0.06501	28.5309	0.08557	28.4508	0.09047	30.283	0.22635	28.4349	0.11583
0	0	25.9797	0.06477	28.5777	0.08555	28.4975	0.09077	30.3327	0.22671	28.4815	0.11621
0	0	26.0221	0.06545	28.6245	0.08544	28.5442	0.09068	30.3826	0.22626	28.5282	0.11678
0	0	26.0649	0.06563	28.6714	0.08577	28.591	0.09086	30.4319	0.22627	28.575	0.117
0	0	26.1074	0.0653	28.7184	0.08604	28.6377	0.09128	30.4816	0.22717	28.6217	0.11692
0	0	26.15	0.06535	28.7652	0.08572	28.6844	0.09149	30.5315	0.22789	28.6684	0.11696
0	0	26.1925	0.06573	28.8118	0.08543	28.7309	0.09144	30.5812	0.22787	28.7148	0.1173
0	0	26.2349	0.06575	28.8588	0.08587	28.7776	0.0915	30.6309	0.22781	28.7615	0.11774
0	0	26.2775	0.06555	28.9054	0.08646	28.8245	0.0917	30.6806	0.22822	28.8083	0.11798
0	0	26.3201	0.06557	28.9522	0.08631	28.8712	0.09181	30.7303	0.22863	28.8548	0.11799
0	0	26.3626	0.06579	28.9991	0.08588	28.9176	0.09176	30.7802	0.22873	28.9016	0.11806
0	0	26.4052	0.06619	29.0459	0.0863	28.9645	0.09174	30.8297	0.22885	28.9483	0.11834
0	0	26.4477	0.0667	29.0929	0.08727	29.0112	0.09193	30.8791	0.22922	28.995	0.11862
0	0	26.4905	0.06693	29.1397	0.08742	29.0579	0.0922	30.9288	0.22967	29.0416	0.11862
0	0	26.5328	0.06669	29.1863	0.0867	29.1046	0.0923	30.9787	0.22993	29.0883	0.11841
0	0	26.5754	0.06664	29.2331	0.0867	29.1511	0.09237	31.0284	0.23006	29.1348	0.11854
0	0	26.6181	0.06713	29.28	0.08771	29.1978	0.0926	31.0781	0.23034	29.1816	0.11941
0	0	26.6607	0.0676	29.3268	0.08814	29.2446	0.09298	31.1278	0.23076	29.2283	0.12028
0	0	26.7033	0.06744	29.3736	0.08744	29.2911	0.09325	31.1773	0.23103	29.2749	0.12008
0	0	26.7457	0.06686	29.4204	0.08697	29.338	0.09328	31.227	0.23111	29.3216	0.11927
0	0	26.7884	0.06667	29.4674	0.0875	29.3847	0.09327	31.2769	0.23142	29.3684	0.11941
0	0	26.831	0.06706	29.514	0.08811	29.4312	0.09334	31.3266	0.23212	29.4147	0.12053
0	0	26.8735	0.0674	29.5609	0.08788	29.4777	0.09323	31.3763	0.23262	29.4614	0.12087
0	0	26.9159	0.06722	29.6077	0.08746	29.5246	0.09311	31.426	0.23246	29.5082	0.12022
0	0	26.9585	0.06692	29.6545	0.08789	29.5712	0.09366	31.4757	0.23217	29.5547	0.12017
0	0	27.0012	0.06714	29.7013	0.08872	29.6181	0.09464	31.5253	0.23262	29.6015	0.12107
0	0	27.0437	0.06795	29.7479	0.08883	29.6646	0.09471	31.575	0.23351	29.648	0.12141
0	0	27.0863	0.06856	29.7951	0.0885	29.7115	0.09376	31.6245	0.23385	29.6948	0.12077
0	0	27.129	0.06824	29.842	0.08883	29.7582	0.09348	31.6742	0.2337	29.7415	0.12047
0	0	27.1713	0.06762	29.8888	0.08949	29.8049	0.09427	31.7239	0.23391	29.7882	0.12123
0	0	27.2138	0.0678	29.9352	0.08934	29.8514	0.0947	31.7738	0.23455	29.8346	0.12209
0	0	27.2566	0.06856	29.9822	0.08871	29.898	0.0943	31.8235	0.23493	29.8813	0.12215
0	0	27.2991	0.06856	30.029	0.08886	29.9449	0.09444	31.8732	0.23501	29.9281	0.12185
0	0	27.3417	0.06787	30.0758	0.08963	29.9916	0.09541	31.9227	0.23515	29.9748	0.12216
0	0	27.3841	0.06798	30.1227	0.08974	30.0381	0.09575	31.9724	0.23553	30.0215	0.12295
0	0	27.4268	0.06892	30.1697	0.08912	30.0851	0.09512	32.0223	0.23607	30.0681	0.12321
0	0	27.4694	0.06894	30.2165	0.08906	30.1317	0.09501	32.0718	0.23652	30.1146	0.12264
0	0	27.5119	0.06788	30.2633	0.08973	30.1783	0.0958	32.1217	0.23653	30.1612	0.1223
0	0	27.5543	0.06788	30.3099	0.09003	30.2248	0.09618	32.1713	0.23628	30.2079	0.12301
0	0	27.5969	0.06941	30.3567	0.08978	30.2717	0.09561	32.221	0.23641	30.2546	0.12403
0	0	27.6394	0.07015	30.4037	0.08992	30.3186	0.09525	32.2707	0.23696	30.3014	0.12414
0	0	27.6822	0.06928	30.4504	0.09062	30.3651	0.09577	32.3202	0.23727	30.3481	0.12343
0	0	27.7246	0.06882	30.4972	0.09092	30.4118	0.09625	32.3701	0.23727	30.3947	0.12323
0	0	27.7675	0.06984	30.5442	0.09048	30.4586	0.09607	32.4198	0.23765	30.4414	0.12397
0	0	27.8098	0.07052	30.5908	0.09028	30.5053	0.09587	32.4695	0.2384	30.4881	0.12451
0	0	27.8522	0.06961	30.6376	0.09092	30.5518	0.0962	32.5192	0.23878	30.5345	0.12409
0	0	27.8948	0.06874	30.6843	0.09145	30.5983	0.09657	32.5689	0.2388	30.5812	0.12374
0	0	27.9375	0.06946	30.7313	0.09094	30.6454	0.09665	32.6188	0.23914	30.628	0.12449
0	0	27.9801	0.07052	30.7783	0.09033	30.6921	0.09689	32.6681	0.23972	30.6747	0.12547
0	0	28.0226	0.0701	30.8249	0.09089	30.7387	0.09745	32.7178	0.23989	30.7212	0.12523
0	0	28.0652	0.0691	30.8717	0.09178	30.7854	0.09777	32.7676	0.2398	30.768	0.12442
0	0	28.1078	0.06938	30.9185	0.09161	30.8321	0.09765	32.8173	0.24024	30.8145	0.12476
0	0	28.1503	0.07049	30.9655	0.09102	30.8786	0.0975	32.867	0.24107	30.8611	0.12601
0	0	28.1929	0.0707	31.012	0.0915	30.9253	0.0976	32.9167	0.24126	30.9078	0.12642
0	0	28.2354	0.06992	31.0588	0.09243	30.972	0.09785	32.9666	0.24084	30.9545	0.12573
0	0	28.278	0.06959	31.1058	0.09231	31.0189	0.09809	33.0163	0.24096	31.0013	0.12546
0	0	28.3206	0.07028	31.1528	0.09173	31.0656	0.09828	33.0656	0.24176	31.048	0.12618
0	0	28.3631	0.07107	31.1996	0.09222	31.1122	0.09829	33.1153	0.24206	31.0946	0.1268
0	0	28.4057	0.07102	31.2462	0.09325	31.1587	0.09817	33.1654	0.24179	31.1413	0.12654
0	0	28.4483	0.0705	31.2933	0.09317	31.2056	0.09816	33.2149	0.24217	31.188	0.12619
0	0	28.4906	0.07059	31.3399	0.09223	31.2521	0.09835	33.2648	0.24324	31.2344	0.12661
0	0	28.5332	0.07131	31.3867	0.09222	31.2988	0.09858	33.3143	0.24365	31.2811	0.12736
0	0	28.5758	0.07165	31.4335	0.09334	31.3455	0.09876	33.3641	0.24313	31.3279	0.12749
0	0	28.6185	0.0712	31.4805	0.09388	31.3922	0.09906	33.4136	0.2431	31.3746	0.12715
0	0	28.6609	0.07084	31.5273	0.09303	31.4388	0.09938	33.4631	0.24407	31.4212	0.12731
0	0	28.7036	0.07137	31.5742	0.09235	31.4857	0.09951	33.513	0.2447	31.4679	0.12802
0	0	28.7462	0.07203	31.6208	0.09314	31.5322	0.09944	33.5629	0.24432	31.5144	0.1284
0	0	28.7887	0.07169	31.6678	0.09408	31.5789	0.0994	33.6124	0.24412	31.561	0.12821
0	0	28.8311	0.07094	31.7144	0.09357	31.6256	0.09954	33.6623	0.24492	31.6079	0.12827
0	0	28.8737	0.07126	31.7612	0.09271	31.6723	0.09989	33.7118	0.24563	31.6544	0.12885
0	0	28.9164	0.07237	31.8081	0.09329	31.7189	0.10029	33.7619	0.24536	31.7012	0.12918
0	0	28.959	0.07273	31.8549	0.09451	31.7656	0.1004	33.8112	0.24507	31.7478	0.12899
0	0	29.0015	0.07232	31.9017	0.09454	31.8125	0.10018	33.8609	0.24585	31.7945	0.12894
0	0	29.0441	0.07229	31.9485	0.09378	31.8592	0.09997	33.9106	0.24695	31.8412	0.12921
0	0	29.0865	0.0727	31.9953	0.0939	31.9059	0.10001	33.9602	0.24698	31.8878	0.12933
0	0	29.129	0.07267	32.0419	0.09487	31.9524	0.10024	34.0101	0.24638	31.9343	0.12932
0	0	29.1718	0.07231	32.0889	0.09518	31.9991	0.10054	34.0596	0.24678	31.981	0.12953
0	0	29.2143	0.07243	32.1358	0.09452	32.0459	0.10082	34.1093	0.24809	32.0276	0.12981
0	0	29.2569	0.07297	32.1826	0.09428	32.0924	0.10098	34.1588	0.24852	32.0743	0.13006
0	0	29.2993	0.07313	32.2294	0.09502	32.1393	0.10101	34.2087	0.2478	32.1209	0.13047
0	0	29.342	0.07275	32.2764	0.09555	32.186	0.10117	34.2584	0.24777	32.1678	0.13085
0	0	29.3846	0.07245	32.323	0.09506	32.2325	0.10158	34.3081	0.249	32.2143	0.13076
0	0	29.4271	0.07253	32.37	0.09464	32.2792	0.10181	34.358	0.2497	32.2609	0.13052
0	0	29.4695	0.07289	32.4167	0.09521	32.3259	0.10155	34.4075	0.24903	32.3078	0.13079
0	0	29.5121	0.07329	32.4635	0.09589	32.3727	0.10128	34.4572	0.24864	32.3544	0.13153
0	0	29.5548	0.07345	32.5103	0.09568	32.4194	0.10159	34.507	0.24964	32.4011	0.13198
0	0	29.5972	0.07339	32.5571	0.09537	32.4659	0.10212	34.5566	0.25055	32.4476	0.13166
0	0	29.6399	0.07349	32.6041	0.09588	32.5128	0.10214	34.6062	0.25012	32.4944	0.13118
0	0	29.6825	0.0739	32.6509	0.09656	32.5595	0.10186	34.6559	0.24974	32.5411	0.13145
0	0	29.7249	0.07424	32.6976	0.0964	32.6062	0.10203	34.7056	0.25077	32.5877	0.13221
0	0	29.7675	0.07411	32.7442	0.09591	32.6525	0.1025	34.7555	0.25195	32.6342	0.13239
0	0	29.81	0.07396	32.7912	0.09617	32.6993	0.10262	34.805	0.2517	32.6808	0.13205
0	0	29.8526	0.07426	32.8382	0.09696	32.746	0.10265	34.8549	0.25105	32.7277	0.13221
0	0	29.8953	0.0746	32.8848	0.09726	32.7927	0.10309	34.9042	0.25169	32.7744	0.13314
0	0	29.9379	0.07434	32.9316	0.09691	32.8394	0.10356	34.9541	0.25285	32.821	0.13364
0	0	29.9804	0.07377	32.9787	0.0967	32.8863	0.10338	35.004	0.25293	32.8679	0.13318
0	0	30.023	0.0737	33.0255	0.097	32.9328	0.10286	35.0535	0.25251	32.9141	0.13284
0	0	30.0655	0.07421	33.0723	0.09722	32.9795	0.10281	35.1032	0.25308	32.9608	0.13341
0	0	30.1079	0.07471	33.1187	0.09701	33.026	0.10342	35.1529	0.25396	33.0075	0.13416
0	0	30.1505	0.0747	33.1657	0.09705	33.0728	0.10402	35.2026	0.25377	33.0543	0.13414
0	0	30.1932	0.07442	33.2125	0.09763	33.1195	0.10409	35.2522	0.25325	33.101	0.13369
0	0	30.2358	0.07459	33.2594	0.09802	33.1662	0.10382	35.3017	0.25385	33.1474	0.13378
0	0	30.2783	0.07535	33.3062	0.09778	33.2129	0.10359	35.3516	0.25499	33.1943	0.13443
0	0	30.3209	0.0758	33.353	0.09755	33.2596	0.10353	35.4013	0.25523	33.2409	0.13475
0	0	30.3633	0.07531	33.3998	0.09797	33.3064	0.10366	35.451	0.25485	33.2876	0.13433
0	0	30.406	0.07454	33.4466	0.09859	33.3529	0.10411	35.5007	0.25513	33.3341	0.13405
0	0	30.4484	0.0747	33.4933	0.0987	33.3994	0.10461	35.5506	0.25599	33.3807	0.13474
0	0	30.491	0.07571	33.5403	0.09855	33.4463	0.10486	35.6003	0.25635	33.4276	0.13564
0	0	30.5337	0.0762	33.5871	0.09871	33.493	0.10487	35.6496	0.25617	33.4742	0.1357
0	0	30.5761	0.0756	33.6339	0.099	33.5399	0.10495	35.6993	0.25646	33.5207	0.13532
0	0	30.6188	0.07515	33.6807	0.09891	33.5866	0.10531	35.7494	0.25732	33.5676	0.13561
0	0	30.6614	0.07572	33.7275	0.09864	33.633	0.10586	35.7989	0.25771	33.614	0.13642
0	0	30.7038	0.07622	33.7745	0.09864	33.6797	0.10598	35.8485	0.25738	33.6607	0.13665
0	0	30.7463	0.07558	33.821	0.09902	33.7264	0.10551	35.8982	0.25726	33.7073	0.13617
0	0	30.7889	0.07501	33.8678	0.09938	33.7731	0.10522	35.9481	0.25777	33.754	0.13618
0	0	30.8315	0.07605	33.9148	0.09925	33.82	0.10559	35.9978	0.2582	33.8009	0.1371
0	0	30.8742	0.07755	33.9616	0.09897	33.8667	0.10592	36.0471	0.2582	33.8473	0.13778
0	0	30.9168	0.07727	34.0084	0.09935	33.9134	0.10575	36.097	0.25832	33.894	0.13725
0	0	30.9593	0.07582	34.0552	0.10018	33.9599	0.10573	36.1469	0.25892	33.9408	0.13642
0	0	31.0017	0.07589	34.1021	0.10034	34.0067	0.10622	36.1964	0.25953	33.9873	0.13682
0	0	31.0443	0.07744	34.1489	0.09972	34.0532	0.10648	36.2463	0.25966	34.034	0.13811
0	0	31.087	0.0776	34.1957	0.09956	34.0999	0.10624	36.2958	0.25969	34.0806	0.13836
0	0	31.1294	0.07607	34.2425	0.10028	34.1466	0.10631	36.3457	0.2601	34.1273	0.13745
0	0	31.1721	0.07572	34.2893	0.10073	34.1933	0.10703	36.395	0.26066	34.1741	0.13741
0	0	31.2147	0.07728	34.3363	0.10038	34.2401	0.10762	36.4447	0.26076	34.2208	0.13875
0	0	31.2572	0.07792	34.3832	0.1002	34.2868	0.1074	36.4945	0.26069	34.2674	0.13933
0	0	31.2998	0.07648	34.4298	0.10089	34.3333	0.10698	36.5442	0.26105	34.3139	0.13832
0	0	31.3423	0.07564	34.4768	0.10135	34.38	0.10707	36.5939	0.26174	34.3606	0.13765
0	0	31.3847	0.07709	34.5234	0.10067	34.4267	0.10751	36.6436	0.26209	34.4074	0.1386
0	0	31.4273	0.07848	34.5702	0.10012	34.4734	0.10781	36.6933	0.26202	34.4539	0.13978
0	0	31.47	0.07758	34.617	0.10097	34.5201	0.10791	36.7432	0.26214	34.5007	0.13971
0	0	31.5126	0.07622	34.6639	0.10212	34.5668	0.10795	36.7927	0.26265	34.5474	0.13909
0	0	31.5552	0.07709	34.7107	0.10198	34.6136	0.10787	36.8422	0.26304	34.5941	0.13929
0	0	31.5977	0.07891	34.7577	0.10124	34.6603	0.10765	36.8921	0.2631	34.6407	0.14008
0	0	31.6401	0.07878	34.8043	0.10147	34.707	0.10762	36.942	0.26321	34.6874	0.14023
0	0	31.6827	0.07727	34.8511	0.10224	34.7535	0.10801	36.9916	0.26364	34.7339	0.13969
0	0	31.7252	0.0773	34.8979	0.10214	34.8002	0.10859	37.0411	0.26411	34.7805	0.13974
0	0	31.768	0.07896	34.9448	0.10165	34.8471	0.10888	37.0908	0.26443	34.8272	0.14077
0	0	31.8105	0.07955	34.9916	0.10212	34.8936	0.10865	37.1405	0.26472	34.8738	0.14161
0	0	31.8529	0.07832	35.0384	0.10291	34.9404	0.10845	37.1902	0.26501	34.9205	0.14141
0	0	31.8956	0.07738	35.0854	0.10254	34.9871	0.1088	37.2399	0.26522	34.9673	0.14097
0	0	31.9382	0.07799	35.132	0.10162	35.0336	0.10925	37.2896	0.26543	35.0138	0.14127
0	0	31.9808	0.07876	35.1788	0.10176	35.0801	0.10932	37.3395	0.26571	35.0603	0.14183
0	0	32.0232	0.07864	35.2257	0.1028	35.127	0.10944	37.3892	0.26592	35.1071	0.14198
0	0	32.0657	0.07842	35.2725	0.10321	35.1739	0.10992	37.4387	0.26602	35.1538	0.14194
0	0	32.1084	0.07879	35.3193	0.10265	35.2205	0.11017	37.4886	0.26611	35.2004	0.14215
0	0	32.151	0.07923	35.3661	0.10241	35.267	0.10987	37.5381	0.26636	35.2471	0.14245
0	0	32.1936	0.07914	35.4131	0.10323	35.3139	0.10961	37.5878	0.26675	35.294	0.14249
0	0	32.2363	0.07906	35.4599	0.10405	35.3606	0.10975	37.6375	0.26721	35.3406	0.14223
0	0	32.2785	0.07951	35.5066	0.10379	35.4073	0.10991	37.6871	0.2675	35.3873	0.14215
0	0	32.3211	0.07977	35.5532	0.10336	35.4536	0.10989	37.737	0.2676	35.4338	0.14258
0	0	32.3636	0.07931	35.6002	0.10397	35.5005	0.1099	37.7865	0.26779	35.4804	0.1431
0	0	32.4062	0.07923	35.647	0.10479	35.5473	0.11023	37.8364	0.26829	35.5273	0.14322
0	0	32.4489	0.07993	35.6938	0.10434	35.5938	0.11077	37.8857	0.26884	35.5739	0.14322
0	0	32.4913	0.08001	35.7406	0.10337	35.6405	0.11103	37.9356	0.26913	35.6204	0.14352
0	0	32.5341	0.07909	35.7876	0.10372	35.6874	0.11082	37.9853	0.26922	35.6672	0.14404
0	0	32.5766	0.079	35.8343	0.10497	35.7339	0.11058	38.035	0.26949	35.7137	0.14439
0	0	32.6192	0.08013	35.8813	0.10489	35.7806	0.11083	38.0847	0.27008	35.7604	0.14443
0	0	32.6616	0.08044	35.9277	0.10365	35.8271	0.11159	38.1346	0.27047	35.807	0.1443
0	0	32.7039	0.07947	35.9747	0.10358	35.874	0.11219	38.1841	0.27029	35.8537	0.14436
0	0	32.7467	0.07934	36.0217	0.10485	35.9208	0.11199	38.234	0.27012	35.9005	0.14482
0	0	32.7894	0.08081	36.0684	0.10521	35.9675	0.11138	38.2832	0.27062	35.947	0.14526
0	0	32.8318	0.08173	36.1152	0.10445	36.014	0.1114	38.3331	0.27135	35.9937	0.14513
0	0	32.8745	0.08082	36.1622	0.10462	36.0609	0.11203	38.3828	0.27161	36.0405	0.14485
0	0	32.9169	0.08005	36.2088	0.10587	36.1076	0.11221	38.4325	0.2716	36.087	0.14529
0	0	32.9595	0.08105	36.2556	0.10617	36.1541	0.11171	38.4822	0.27198	36.1336	0.14601
0	0	33.002	0.08195	36.3023	0.10527	36.2006	0.11175	38.5319	0.27259	36.1803	0.14583
0	0	33.0446	0.08105	36.3492	0.10516	36.2474	0.1128	38.5818	0.27278	36.2271	0.14528
0	0	33.0873	0.08013	36.3961	0.10635	36.2941	0.11347	38.6311	0.27268	36.2738	0.14593
0	0	33.1299	0.08119	36.4429	0.10685	36.3408	0.11303	38.6808	0.27293	36.3203	0.14735
0	0	33.1725	0.08243	36.4897	0.10579	36.3875	0.11264	38.7307	0.27351	36.3671	0.14756
0	0	33.215	0.08148	36.5365	0.10498	36.4342	0.11323	38.7804	0.27379	36.4136	0.14641
0	0	33.2576	0.07987	36.5835	0.10566	36.4809	0.11395	38.83	0.27374	36.4603	0.14593
0	0	33.3	0.08044	36.63	0.10648	36.5275	0.11393	38.8797	0.27395	36.5069	0.14695
0	0	33.3425	0.08249	36.6768	0.10627	36.5742	0.11352	38.9296	0.27457	36.5536	0.14801
0	0	33.3851	0.08292	36.7238	0.10605	36.6209	0.1134	38.9793	0.27489	36.6004	0.14777
0	0	33.4278	0.08129	36.7706	0.10679	36.6676	0.11363	39.0286	0.27464	36.6471	0.14701
0	0	33.4704	0.08044	36.8174	0.10749	36.7145	0.11399	39.0783	0.27458	36.6937	0.1471
0	0	33.5129	0.08177	36.8642	0.10713	36.761	0.11417	39.1282	0.27536	36.7404	0.14784
0	0	33.5553	0.08319	36.9111	0.10667	36.8077	0.11404	39.1779	0.27628	36.7869	0.14796
0	0	33.5977	0.08263	36.9579	0.1073	36.8543	0.11384	39.2278	0.27641	36.8335	0.14758
0	0	33.6405	0.08141	37.0047	0.10824	36.901	0.11387	39.2773	0.27615	36.8802	0.14791
0	0	33.683	0.08189	37.0513	0.10807	36.9477	0.11424	39.3272	0.27652	36.9268	0.14895
0	0	33.7257	0.08349	37.0983	0.10716	36.9944	0.11494	39.3767	0.27732	36.9737	0.14944
0	0	33.7683	0.08349	37.1451	0.10712	37.0411	0.11553	39.4262	0.27758	37.0204	0.14911
0	0	33.8109	0.08171	37.1919	0.10811	37.088	0.11535	39.4761	0.27731	37.067	0.14892
0	0	33.8534	0.0811	37.2386	0.10854	37.1345	0.11474	39.5257	0.27754	37.1135	0.1493
0	0	33.8958	0.08287	37.2856	0.10774	37.1811	0.11489	39.5754	0.27832	37.1601	0.14973
0	0	33.9384	0.0844	37.3324	0.10726	37.2278	0.11581	39.6251	0.27863	37.2068	0.14984
0	0	33.9809	0.0835	37.3792	0.10822	37.2745	0.11603	39.6748	0.27822	37.2535	0.14977
0	0	34.0235	0.08207	37.426	0.10917	37.3212	0.11519	39.7247	0.27818	37.3001	0.1498
0	0	34.0662	0.08276	37.4729	0.1087	37.3679	0.11492	39.774	0.27903	37.3468	0.15014
0	0	34.1088	0.08452	37.5197	0.10798	37.4148	0.11594	39.8237	0.27967	37.3936	0.15061
0	0	34.1513	0.08456	37.5665	0.10863	37.4614	0.11662	39.8736	0.27935	37.4401	0.15081
0	0	34.1937	0.08323	37.6133	0.1097	37.5079	0.11592	39.9233	0.2791	37.4868	0.15065
0	0	34.2363	0.0829	37.6601	0.10945	37.5546	0.11546	39.973	0.27995	37.5334	0.15057
0	0	34.279	0.08383	37.7069	0.10845	37.6013	0.11655	40.0227	0.28103	37.5801	0.15089
0	0	34.3216	0.08431	37.7537	0.10845	37.648	0.11762	40.0724	0.2811	37.6267	0.15134
0	0	34.3642	0.08372	37.8006	0.10945	37.6947	0.117	40.1221	0.2807	37.6734	0.15148
0	0	34.4065	0.08329	37.8474	0.10995	37.7414	0.1159	40.1717	0.28116	37.7202	0.15139
0	0	34.4493	0.08383	37.8944	0.10958	37.7882	0.11627	40.2214	0.2821	37.7669	0.15168
0	0	34.4918	0.08428	37.941	0.10944	37.8347	0.11754	40.2711	0.28227	37.8134	0.15241
0	0	34.5342	0.08356	37.9878	0.10993	37.8814	0.11783	40.3208	0.28192	37.86	0.15263
0	0	34.5768	0.0828	38.0346	0.11012	37.9281	0.11716	40.3705	0.28236	37.9069	0.15202
0	0	34.6193	0.08365	38.0815	0.10978	37.9748	0.1171	40.4202	0.28345	37.9533	0.15181
0	0	34.6621	0.08519	38.1283	0.10987	38.0215	0.11789	40.4699	0.28366	38	0.15277
0	0	34.7045	0.0852	38.1749	0.11066	38.0682	0.11816	40.5196	0.28297	38.0467	0.15365
0	0	34.747	0.08392	38.2219	0.11113	38.1148	0.11768	40.5693	0.28302	38.0933	0.15317
0	0	34.7897	0.08373	38.2689	0.1107	38.1615	0.11762	40.619	0.28423	38.14	0.15231
0	0	34.8321	0.08511	38.3155	0.11037	38.2084	0.1182	40.6686	0.28496	38.1866	0.15276
0	0	34.8745	0.0858	38.3622	0.11109	38.2549	0.11839	40.7186	0.28449	38.2333	0.15397
0	0	34.9173	0.08474	38.4092	0.11197	38.3016	0.11801	40.768	0.28438	38.28	0.15416
0	0	34.9598	0.08406	38.456	0.11167	38.3485	0.11796	40.8179	0.28549	38.3266	0.15351
0	0	35.0025	0.08542	38.5028	0.11078	38.395	0.11846	40.8672	0.28632	38.3733	0.15375
0	0	35.0451	0.08683	38.5494	0.11073	38.4417	0.11871	40.9171	0.28578	38.4199	0.15498
0	0	35.0877	0.08588	38.5964	0.11143	38.4885	0.11856	40.9668	0.2854	38.4668	0.15534
0	0	35.1302	0.08395	38.6433	0.11169	38.535	0.11868	41.0165	0.28642	38.5132	0.15433
0	0	35.1726	0.08406	38.6901	0.11129	38.5817	0.11933	41.0662	0.2874	38.5599	0.15376
0	0	35.2152	0.08584	38.7367	0.11114	38.6282	0.11975	41.1161	0.28697	38.6066	0.15483
0	0	35.2578	0.08651	38.7837	0.11174	38.6751	0.11944	41.1656	0.28637	38.6532	0.15612
0	0	35.3005	0.0856	38.8305	0.11236	38.7219	0.11918	41.2155	0.287	38.6999	0.15596
0	0	35.343	0.08524	38.8773	0.11219	38.7684	0.11974	41.2648	0.28799	38.7465	0.15506
0	0	35.3854	0.08611	38.9242	0.11176	38.8151	0.12038	41.3147	0.28805	38.7932	0.15517
0	0	35.4282	0.08673	38.971	0.11224	38.8618	0.12022	41.3643	0.28777	38.84	0.15609
0	0	35.4707	0.08642	39.0178	0.11316	38.9085	0.11982	41.414	0.28832	38.8867	0.15627
0	0	35.5133	0.08622	39.0646	0.11314	38.9552	0.12005	41.4637	0.28931	38.9332	0.15577
0	0	35.5557	0.08657	39.1112	0.11242	39.0017	0.12048	41.5134	0.28954	38.9798	0.15588
0	0	35.5982	0.0867	39.1582	0.1125	39.0485	0.12048	41.5633	0.28913	39.0265	0.15673
0	0	35.641	0.08651	39.2051	0.11341	39.0952	0.12044	41.6126	0.2894	39.0732	0.15731
0	0	35.6833	0.0866	39.2519	0.11379	39.1421	0.1209	41.6623	0.29042	39.1198	0.15717
0	0	35.7259	0.08691	39.2987	0.11338	39.1886	0.1214	41.7122	0.29089	39.1667	0.15698
0	0	35.7685	0.08691	39.3455	0.11316	39.2353	0.12128	41.7619	0.29052	39.2131	0.15734
0	0	35.811	0.08665	39.3923	0.11347	39.2822	0.12084	41.8116	0.29064	39.2598	0.15806
0	0	35.8536	0.08676	39.4391	0.11363	39.3287	0.12106	41.8613	0.29169	39.3063	0.15838
0	0	35.8961	0.08732	39.4858	0.11346	39.3752	0.12167	41.9109	0.29222	39.3531	0.15801
0	0	35.9387	0.08755	39.5328	0.11363	39.422	0.1216	41.9608	0.29156	39.4	0.15767
0	0	35.9815	0.0872	39.5796	0.11435	39.4687	0.12112	42.0101	0.29121	39.4464	0.15818
0	0	36.024	0.08715	39.6264	0.11473	39.5156	0.12146	42.0598	0.2921	39.4931	0.15896
0	0	36.0666	0.08781	39.6732	0.11435	39.5621	0.12219	42.1097	0.29297	39.5397	0.15887
0	0	36.109	0.08825	39.72	0.11408	39.6088	0.12206	42.1594	0.29282	39.5864	0.15815
0	0	36.1515	0.08774	39.7668	0.11459	39.6555	0.12148	42.2091	0.29276	39.6331	0.15818
0	0	36.1941	0.08718	39.8137	0.11509	39.702	0.12185	42.2588	0.29368	39.6797	0.15916
0	0	36.2366	0.0877	39.8603	0.11468	39.7486	0.12301	42.3087	0.29442	39.7264	0.15982
0	0	36.2792	0.08865	39.9073	0.114	39.7953	0.12345	42.358	0.29403	39.773	0.15942
0	0	36.3218	0.08853	39.9541	0.11418	39.8422	0.12301	42.4077	0.29369	39.8197	0.15894
0	0	36.3645	0.08766	40.0011	0.11492	39.8889	0.12287	42.4576	0.29449	39.8666	0.1596
0	0	36.407	0.08766	40.0478	0.11526	39.9356	0.12328	42.5073	0.29538	39.913	0.16078
0	0	36.4496	0.08863	40.0946	0.11512	39.9823	0.12346	42.557	0.2953	39.9597	0.1607
0	0	36.492	0.08889	40.1412	0.11513	40.029	0.12334	42.6066	0.29508	40.0063	0.15953
0	0	36.5346	0.08801	40.188	0.11555	40.0756	0.12349	42.6563	0.2957	40.053	0.15945
0	0	36.5771	0.08783	40.2348	0.11585	40.1223	0.12373	42.7062	0.29641	40.0997	0.161
0	0	36.6197	0.08919	40.2816	0.11566	40.169	0.12365	42.7557	0.29626	40.1463	0.16194
0	0	36.6622	0.08994	40.3287	0.11544	40.2159	0.12356	42.8052	0.29596	40.1932	0.16088
0	0	36.705	0.08873	40.3755	0.11585	40.2626	0.1238	42.8551	0.29656	40.2396	0.15976
0	0	36.7474	0.08785	40.4223	0.1166	40.3091	0.12389	42.9048	0.2975	40.2863	0.16068
0	0	36.7899	0.08925	40.4689	0.11679	40.3557	0.12366	42.9545	0.29771	40.333	0.16247
0	0	36.8325	0.09055	40.5159	0.11633	40.4024	0.12373	43.0042	0.29751	40.3796	0.16263
0	0	36.875	0.08933	40.5627	0.11621	40.4493	0.12428	43.0539	0.29785	40.4263	0.16153
0	0	36.9176	0.08797	40.6094	0.11677	40.4958	0.12472	43.1034	0.29873	40.4729	0.16157
0	0	36.9602	0.08927	40.6564	0.11704	40.5425	0.12464	43.1531	0.29931	40.5196	0.16299
0	0	37.0029	0.09102	40.7034	0.11658	40.5894	0.12459	43.2029	0.29922	40.5664	0.1635
0	0	37.0455	0.08993	40.75	0.11637	40.6358	0.12515	43.2524	0.29905	40.6129	0.16241
0	0	37.088	0.08781	40.7968	0.11689	40.6823	0.12574	43.3023	0.29942	40.6596	0.16196
0	0	37.1304	0.08853	40.8434	0.11723	40.7292	0.12541	43.352	0.30013	40.7062	0.16337
0	0	37.173	0.09108	40.8903	0.11696	40.7759	0.12486	43.4017	0.30041	40.7529	0.16457
0	0	37.2157	0.09141	40.9373	0.117	40.8226	0.12539	43.4516	0.30032	40.7997	0.16377
0	0	37.2581	0.08945	40.9841	0.11774	40.8693	0.12643	43.5011	0.30054	40.8462	0.16265
0	0	37.3008	0.08897	41.0309	0.11832	40.916	0.12635	43.5506	0.30103	40.8931	0.16336
0	0	37.3434	0.09098	41.0779	0.11806	40.9628	0.12546	43.6005	0.30121	40.9397	0.16467
0	0	37.3858	0.09231	41.1245	0.11774	41.0095	0.12539	43.65	0.3012	40.9864	0.1644
0	0	37.4283	0.09101	41.1712	0.11812	41.0558	0.12627	43.7001	0.30164	41.0329	0.16334
0	0	37.4709	0.08951	41.218	0.11848	41.1025	0.12683	43.7495	0.30238	41.0795	0.16371
0	0	37.5134	0.09035	41.265	0.11804	41.1494	0.12655	43.7995	0.30266	41.1264	0.16513
0	0	37.5562	0.09202	41.3118	0.11769	41.1961	0.12636	43.8487	0.30256	41.1728	0.16556
0	0	37.5986	0.09176	41.3584	0.1184	41.2428	0.12693	43.8986	0.30277	41.2195	0.16478
0	0	37.6413	0.09012	41.4054	0.11922	41.2896	0.12759	43.9483	0.30354	41.2663	0.1646
0	0	37.6839	0.08991	41.4522	0.11893	41.3361	0.12741	43.998	0.30426	41.3128	0.16571
0	0	37.7264	0.0914	41.4993	0.11817	41.3828	0.12678	44.0477	0.3043	41.3595	0.16653
0	0	37.7688	0.09197	41.5457	0.11827	41.4293	0.12691	44.0974	0.30393	41.4061	0.166
0	0	37.8114	0.09077	41.5925	0.11911	41.4762	0.12775	44.1471	0.30401	41.4528	0.16535
0	0	37.8539	0.09015	41.6395	0.11957	41.5231	0.12806	44.197	0.3046	41.4994	0.16594
0	0	37.8967	0.0916	41.6863	0.11936	41.5696	0.12764	44.2463	0.30503	41.5461	0.16683
0	0	37.9391	0.093	41.7332	0.11927	41.6163	0.12735	44.2962	0.30528	41.5928	0.16661
0	0	37.9818	0.09224	41.7801	0.11969	41.6631	0.1275	44.3459	0.30566	41.6394	0.16608
0	0	38.0242	0.09094	41.8268	0.12016	41.7098	0.1276	44.3956	0.30598	41.6861	0.16661
0	0	38.0667	0.09152	41.8734	0.12011	41.7563	0.12773	44.4452	0.30617	41.7326	0.16753
0	0	38.1093	0.09298	41.9202	0.1199	41.8028	0.12823	44.4949	0.30668	41.7792	0.16762
0	0	38.1519	0.09288	41.9672	0.12012	41.8497	0.12873	44.5448	0.30728	41.8261	0.16742
0	0	38.1946	0.09185	42.0142	0.12062	41.8964	0.12869	44.5943	0.30743	41.8727	0.1679
0	0	38.237	0.09204	42.0609	0.12063	41.943	0.1284	44.6438	0.30743	41.9194	0.16843
0	0	38.2797	0.09302	42.1077	0.12016	41.9897	0.12856	44.6937	0.30768	41.9662	0.16819
0	0	38.3223	0.09284	42.1545	0.11999	42.0364	0.12906	44.7434	0.30788	42.0127	0.16783
0	0	38.3647	0.09189	42.2015	0.12031	42.0831	0.12929	44.7931	0.30804	42.0594	0.16823
0	0	38.407	0.09194	42.2479	0.12062	42.1298	0.12938	44.8428	0.30855	42.106	0.16893
0	0	38.4496	0.09292	42.2948	0.12068	42.1765	0.12981	44.8927	0.30924	42.1527	0.16896
0	0	38.4923	0.09348	42.3418	0.12076	42.2231	0.13017	44.9424	0.30946	42.1995	0.16863
0	0	38.5349	0.09336	42.3886	0.12099	42.2698	0.12984	44.9916	0.30933	42.246	0.16899
0	0	38.5776	0.0931	42.4354	0.12117	42.3167	0.12932	45.0413	0.30937	42.2927	0.16969
0	0	38.6202	0.09295	42.4822	0.12119	42.3632	0.12956	45.0912	0.30966	42.3395	0.16949
0	0	38.6626	0.09312	42.529	0.12125	42.4101	0.13024	45.1409	0.31002	42.386	0.16873
0	0	38.7051	0.09364	42.5757	0.12157	42.4566	0.13035	45.1906	0.31056	42.4326	0.16902
0	0	38.7477	0.09374	42.6225	0.12199	42.5033	0.13012	45.2403	0.3112	42.4793	0.17031
0	0	38.7903	0.09323	42.6693	0.12231	42.55	0.13051	45.29	0.31151	42.5259	0.17076
0	0	38.833	0.09302	42.7163	0.12251	42.5966	0.13128	45.3397	0.31142	42.5726	0.17015
0	0	38.8754	0.09374	42.7631	0.12247	42.6435	0.13147	45.3892	0.31148	42.6195	0.17011
0	0	38.9181	0.09438	42.8099	0.12213	42.6902	0.13101	45.4389	0.31212	42.6661	0.17106
0	0	38.9607	0.0939	42.8566	0.12201	42.7365	0.13079	45.4888	0.31288	42.7126	0.17153
0	0	39.0031	0.093	42.9036	0.12255	42.7832	0.13117	45.5385	0.31308	42.7591	0.17102
0	0	39.0456	0.09313	42.9502	0.12302	42.8301	0.13153	45.5881	0.313	42.8059	0.1709
0	0	39.0882	0.09428	42.997	0.12271	42.8768	0.13156	45.6379	0.3132	42.8526	0.17184
0	0	39.1307	0.09491	43.044	0.12241	42.9234	0.13156	45.6877	0.3135	42.8992	0.17259
0	0	39.1733	0.09448	43.0908	0.123	42.9701	0.13168	45.7372	0.31351	42.9459	0.17218
0	0	39.2159	0.0941	43.1378	0.12371	43.0168	0.1317	45.7869	0.31366	42.9927	0.17156
0	0	39.2586	0.09472	43.1846	0.12354	43.0635	0.13158	45.8364	0.31437	43.0394	0.1719
0	0	39.3008	0.09546	43.2313	0.1231	43.1102	0.13152	45.8863	0.31499	43.0859	0.17263
0	0	39.3436	0.09528	43.2779	0.12337	43.1567	0.13174	45.936	0.31486	43.1325	0.17261
0	0	39.3861	0.09462	43.3249	0.12389	43.2035	0.13218	45.9855	0.31466	43.1792	0.17226
0	0	39.4287	0.0946	43.3717	0.12383	43.2502	0.13251	46.0354	0.31534	43.2258	0.17267
0	0	39.4712	0.09531	43.4183	0.12355	43.2967	0.13263	46.0851	0.31639	43.2725	0.17354
0	0	39.5138	0.09577	43.4654	0.12373	43.3436	0.13288	46.1346	0.31669	43.3192	0.17376
0	0	39.5565	0.09527	43.5122	0.1241	43.3905	0.1333	46.1844	0.3163	43.366	0.17344
0	0	39.5991	0.0944	43.559	0.12414	43.437	0.13341	46.2341	0.31622	43.4123	0.17353
0	0	39.6415	0.09451	43.6058	0.12414	43.4835	0.13318	46.2838	0.31673	43.4589	0.17412
0	0	39.684	0.09571	43.6524	0.12447	43.5303	0.13336	46.3335	0.31723	43.5058	0.17447
0	0	39.7266	0.09629	43.6994	0.12488	43.577	0.13401	46.3832	0.31746	43.5525	0.1743
0	0	39.7692	0.09553	43.7463	0.12486	43.6237	0.13427	46.4329	0.31784	43.5991	0.17402
0	0	39.8119	0.09505	43.7929	0.12464	43.6704	0.13386	46.4826	0.31843	43.6458	0.1741
0	0	39.8544	0.09582	43.8399	0.12483	43.7173	0.13337	46.5321	0.31873	43.6924	0.17458
0	0	39.897	0.09644	43.8867	0.12535	43.764	0.13346	46.582	0.31857	43.7393	0.17504
0	0	39.9394	0.0959	43.9335	0.12554	43.8106	0.13402	46.6315	0.31866	43.7857	0.17502
0	0	39.982	0.0955	43.9802	0.12525	43.857	0.13444	46.6814	0.31952	43.8324	0.1748
0	0	40.0245	0.09615	44.027	0.12513	43.9038	0.13434	46.7311	0.32041	43.8791	0.17517
0	0	40.0673	0.09681	44.074	0.12546	43.9505	0.13406	46.7808	0.32026	43.9257	0.17592
0	0	40.1098	0.09644	44.1208	0.12577	43.9972	0.13424	46.8303	0.31968	43.9724	0.17611
0	0	40.1524	0.09571	44.1676	0.12572	44.0439	0.13475	46.8801	0.32007	44.019	0.17565
0	0	40.1949	0.0959	44.2146	0.12571	44.0908	0.13505	46.9298	0.32116	44.0659	0.17572
0	0	40.2375	0.09688	44.2612	0.12608	44.1373	0.13489	46.9795	0.32151	44.1124	0.17669
0	0	40.2801	0.09719	44.3082	0.12643	44.1839	0.13468	47.0292	0.32112	44.1588	0.17726
0	0	40.3224	0.09639	44.3547	0.12632	44.2304	0.13515	47.0789	0.32132	44.2057	0.17673
0	0	40.365	0.09594	44.4017	0.12609	44.2773	0.136	47.1286	0.32227	44.2523	0.17622
0	0	40.4077	0.09708	44.4485	0.1263	44.324	0.1361	47.1783	0.32274	44.299	0.17693
0	0	40.4503	0.09857	44.4953	0.12688	44.3707	0.13529	47.2278	0.32236	44.3457	0.17804
0	0	40.4927	0.09826	44.5421	0.12723	44.4174	0.13498	47.2777	0.32236	44.3923	0.17803
0	0	40.5354	0.09683	44.5889	0.12719	44.4641	0.13578	47.3274	0.32334	44.4391	0.17723
0	0	40.5778	0.09691	44.6358	0.12718	44.5107	0.13649	47.3769	0.32409	44.4856	0.17734
0	0	40.6205	0.09871	44.6824	0.1273	44.5572	0.13617	47.4268	0.32374	44.5323	0.17838
0	0	40.6629	0.09941	44.7292	0.12727	44.6039	0.1357	47.4764	0.32353	44.5789	0.1786
0	0	40.7055	0.09791	44.7762	0.12722	44.6508	0.13609	47.5261	0.32441	44.6256	0.17775
0	0	40.7482	0.09693	44.823	0.1277	44.6975	0.13697	47.5758	0.32522	44.6723	0.17764
0	0	40.7908	0.09833	44.8698	0.1283	44.7442	0.13733	47.6253	0.32497	44.7189	0.17895
0	0	40.8333	0.09959	44.9167	0.12814	44.7908	0.13709	47.6752	0.32475	44.7658	0.17985
0	0	40.8761	0.09816	44.9635	0.12761	44.8375	0.13693	47.7247	0.32561	44.812	0.17915
0	0	40.9184	0.09621	45.0103	0.12773	44.884	0.13711	47.7746	0.3265	44.8589	0.1784
0	0	40.961	0.09703	45.0569	0.12831	44.9309	0.13723	47.8243	0.32645	44.9056	0.17917
0	0	41.0034	0.09913	45.1037	0.12851	44.9776	0.13721	47.874	0.32626	44.9522	0.1804
0	0	41.0461	0.0989	45.1508	0.12845	45.0243	0.13744	47.9237	0.32696	44.9989	0.18041
0	0	41.0887	0.09737	45.1976	0.12873	45.071	0.13781	47.9732	0.32787	45.0455	0.17968
0	0	41.1313	0.09789	45.2446	0.12911	45.1178	0.13783	48.0229	0.32782	45.0922	0.17987
0	0	41.1738	0.09965	45.2914	0.12901	45.1643	0.13758	48.0727	0.32719	45.1389	0.18083
0	0	41.2162	0.09949	45.3382	0.12873	45.211	0.13753	48.1224	0.32741	45.1855	0.18101
0	0	41.2588	0.09809	45.3848	0.12893	45.2577	0.13785	48.1721	0.32862	45.232	0.18027
0	0	41.3013	0.09846	45.4316	0.12949	45.3042	0.13822	48.2218	0.32941	45.2786	0.18024
0	0	41.3439	0.10016	45.4785	0.12974	45.3511	0.13832	48.2717	0.32907	45.3253	0.18132
0	0	41.3866	0.10043	45.5255	0.12956	45.3978	0.13839	48.3212	0.32875	45.3722	0.18206
0	0	41.4292	0.09929	45.5723	0.12926	45.4445	0.13876	48.3709	0.32947	45.4188	0.18171
0	0	41.4717	0.09893	45.6191	0.12926	45.4913	0.13924	48.4206	0.33034	45.4657	0.18139
0	0	41.5143	0.09963	45.6657	0.12982	45.5376	0.13923	48.4703	0.33026	45.5121	0.1819
0	0	41.5569	0.09993	45.7127	0.13045	45.5843	0.13892	48.52	0.32991	45.5586	0.18251
0	0	41.5992	0.09951	45.7594	0.13039	45.6312	0.13908	48.5697	0.33042	45.6054	0.18266
0	0	41.6418	0.09931	45.8062	0.1298	45.6779	0.1397	48.6194	0.33127	45.6521	0.18256
0	0	41.6844	0.09982	45.853	0.12966	45.7246	0.13999	48.6692	0.33131	45.6988	0.18249
0	0	41.7271	0.10053	45.8998	0.13024	45.7712	0.13967	48.7186	0.33102	45.7456	0.18255
0	0	41.7697	0.10076	45.9468	0.1308	45.8181	0.13934	48.7682	0.33157	45.7923	0.18283
0	0	41.8124	0.1004	45.9936	0.1308	45.8646	0.1395	48.8179	0.33256	45.8391	0.18319
0	0	41.8546	0.09999	46.0403	0.13059	45.9113	0.13982	48.8676	0.33276	45.8856	0.18326
0	0	41.8973	0.10006	46.0871	0.13074	45.9578	0.1399	48.9175	0.33238	45.9323	0.18314
0	0	41.9399	0.10058	46.1339	0.13114	46.0045	0.13998	48.967	0.33276	45.9789	0.18349
0	0	41.9825	0.10098	46.1807	0.13135	46.0514	0.14041	49.0169	0.33389	46.0256	0.1842
0	0	42.025	0.10086	46.2275	0.1315	46.0979	0.1409	49.0664	0.33443	46.0722	0.18441
0	0	42.0676	0.10035	46.2743	0.13181	46.1447	0.14093	49.1161	0.33397	46.1189	0.184
0	0	42.1101	0.10022	46.3214	0.13195	46.1916	0.14076	49.166	0.33385	46.1657	0.18401
0	0	42.1527	0.10073	46.3682	0.1316	46.2381	0.1409	49.2155	0.33473	46.212	0.1849
0	0	42.1953	0.10118	46.415	0.1312	46.2846	0.14106	49.2653	0.33542	46.2589	0.18567
0	0	42.2377	0.10097	46.4614	0.13138	46.3313	0.14089	49.315	0.3351	46.3055	0.18536
0	0	42.2802	0.10053	46.5084	0.13188	46.3782	0.14089	49.3647	0.33494	46.3522	0.1848
0	0	42.3229	0.10076	46.5553	0.13203	46.4248	0.14145	49.4144	0.33592	46.3989	0.18534
0	0	42.3653	0.10186	46.6021	0.13214	46.4713	0.14182	49.4641	0.33679	46.4455	0.18632
0	0	42.4081	0.1026	46.6491	0.13271	46.5182	0.14133	49.5136	0.33642	46.4922	0.18616
0	0	42.4508	0.10186	46.6959	0.13314	46.5649	0.14078	49.5635	0.33591	46.5388	0.18531
0	0	42.493	0.10086	46.7427	0.13278	46.6116	0.14118	49.6132	0.33664	46.5855	0.18554
		42.5356	0.10152	46.7891	0.13236	46.6581	0.14202	49.6629	0.33789	46.632	0.18663
		42.5781	0.10306	46.836	0.13272	46.7048	0.14228	49.7126	0.33818	46.6788	0.18688
		42.6209	0.10285	46.883	0.13337	46.7516	0.14213	49.7625	0.33764	46.7255	0.18619
		42.6634	0.10114	46.9298	0.13336	46.7983	0.14246	49.8118	0.33769	46.7721	0.18628
		42.7058	0.10097	46.9766	0.13279	46.845	0.14316	49.8617	0.3386	46.8188	0.1875
		42.7486	0.10264	47.0236	0.13251	46.8919	0.14332	49.9113	0.33915	46.8656	0.18816
		42.7911	0.10316	47.0704	0.13305	46.9384	0.14284	49.9608	0.33887	46.9119	0.18749
		42.8337	0.10176	47.1172	0.13382	46.9851	0.14268	50.0105	0.33884	46.9586	0.18689
		42.8761	0.10128	47.1637	0.1339	47.0316	0.1433	50.0604	0.33969	47.0052	0.18764
		42.9186	0.10276	47.2105	0.13352	47.0784	0.14388	50.1101	0.34037	47.0521	0.18866
		42.9614	0.1037	47.2575	0.13364	47.1253	0.14381	50.1598	0.34016	47.0987	0.18837
		43.0039	0.10283	47.3043	0.13432	47.1718	0.14346	50.2093	0.3401	47.1454	0.18757
		43.0465	0.10216	47.3511	0.13471	47.2185	0.14343	50.259	0.34088	47.1921	0.18808
		43.0892	0.10298	47.3981	0.13463	47.2654	0.14356	50.3087	0.34153	47.2389	0.18934
		43.1314	0.10383	47.4449	0.13485	47.3119	0.14356	50.3584	0.34133	47.2854	0.18935
		43.1742	0.10339	47.4916	0.1354	47.3584	0.14358	50.4083	0.34127	47.3318	0.18835
		43.2167	0.10264	47.5384	0.13533	47.405	0.14395	50.458	0.34208	47.3785	0.18839
		43.2591	0.10291	47.5852	0.13458	47.4519	0.14443	50.5077	0.34295	47.4254	0.18967
		43.3018	0.10372	47.6322	0.1344	47.4986	0.14456	50.5572	0.34304	47.472	0.19042
		43.3444	0.10385	47.6788	0.13507	47.5453	0.14438	50.6068	0.34281	47.5187	0.19016
		43.387	0.10332	47.7257	0.13525	47.592	0.14437	50.6567	0.34302	47.5655	0.19008
		43.4295	0.1031	47.7727	0.1346	47.6387	0.14464	50.7064	0.34374	47.6118	0.19053
		43.4719	0.10361	47.8195	0.13441	47.6852	0.14488	50.7561	0.3443	47.6585	0.19071
		43.5145	0.10415	47.8659	0.13531	47.7318	0.14497	50.8058	0.34429	47.7051	0.19057
		43.557	0.10392	47.9127	0.1361	47.7785	0.1451	50.8555	0.34419	47.752	0.19077
		43.5998	0.10342	47.9597	0.13587	47.8254	0.14551	50.9054	0.3446	47.7986	0.19124
		43.6423	0.10384	48.0067	0.13555	47.8721	0.1459	50.9547	0.34517	47.8453	0.19132
		43.6849	0.10487	48.0536	0.13616	47.919	0.14583	51.0044	0.34522	47.8919	0.19113
		43.7274	0.10497	48.1002	0.13693	47.9654	0.14555	51.0543	0.34505	47.9388	0.19134
		43.77	0.10399	48.1472	0.13659	48.0121	0.14569	51.1039	0.34541	47.9853	0.19179
		43.8126	0.1035	48.1938	0.13576	48.0588	0.14624	51.1536	0.34629	48.0317	0.19191
		43.8551	0.10441	48.2406	0.13604	48.1055	0.14646	51.2031	0.34694	48.0786	0.19186
		43.8977	0.10535	48.2875	0.13721	48.152	0.14624	51.253	0.34692	48.1252	0.19221
		43.9402	0.10487	48.3343	0.13769	48.1989	0.14639	51.3025	0.34676	48.1719	0.19275
		43.9828	0.10398	48.3811	0.13709	48.2456	0.14706	51.3522	0.3471	48.2186	0.19283
		44.0255	0.10436	48.4281	0.13671	48.2924	0.14749	51.4021	0.34782	48.2652	0.19262
		44.0679	0.10529	48.4747	0.1372	48.3389	0.14727	51.4518	0.34834	48.3117	0.19278
		44.1105	0.10517	48.5217	0.13767	48.3854	0.14696	51.5015	0.34855	48.3583	0.19332
		44.1529	0.10451	48.5684	0.1374	48.4323	0.14708	51.5512	0.34875	48.4052	0.19364
		44.1954	0.10483	48.6152	0.13706	48.479	0.14744	51.6007	0.34904	48.4519	0.19354
		44.2382	0.10569	48.662	0.13745	48.5257	0.14761	51.6508	0.34922	48.4985	0.19368
		44.2806	0.10595	48.7088	0.13811	48.5724	0.1477	51.7001	0.34925	48.5452	0.19424
		44.3233	0.10569	48.7558	0.1382	48.6191	0.14784	51.7497	0.34952	48.5918	0.19449
		44.3659	0.10556	48.8026	0.13792	48.6657	0.14777	51.7996	0.35017	48.6385	0.19411
		44.4082	0.10587	48.8492	0.13805	48.7124	0.14746	51.8493	0.35066	48.6852	0.19397
		44.4506	0.10631	48.8961	0.13861	48.7589	0.14748	51.899	0.3507	48.7316	0.19466
		44.4934	0.10637	48.9429	0.13883	48.8058	0.14812	51.9487	0.35088	48.7785	0.1954
		44.5359	0.10594	48.9897	0.13858	48.8525	0.14886	51.9984	0.35158	48.8249	0.1953
		44.5787	0.10574	49.0365	0.13864	48.899	0.14891	52.0479	0.3522	48.8718	0.19506
		44.621	0.10615	49.0833	0.13921	48.9459	0.14838	52.0976	0.35217	48.9183	0.1957
		44.6638	0.10643	49.1303	0.13939	48.9927	0.14818	52.1475	0.352	48.9651	0.1966
		44.7063	0.1061	49.177	0.13882	49.0392	0.14891	52.197	0.35243	49.0116	0.19636
		44.7489	0.10585	49.2238	0.13844	49.0857	0.14986	52.2469	0.35313	49.0582	0.19555
		44.7913	0.10633	49.2706	0.13884	49.1324	0.14988	52.2966	0.35317	49.1051	0.19599
		44.8338	0.10687	49.3174	0.13931	49.1793	0.14928	52.3463	0.35281	49.1517	0.19738
		44.8766	0.10673	49.3642	0.13918	49.226	0.14939	52.3959	0.35318	49.1984	0.19756
		44.9191	0.10645	49.4111	0.13916	49.2726	0.15012	52.4456	0.35413	49.2451	0.19651
		44.9617	0.10697	49.4581	0.13996	49.3193	0.15002	52.4951	0.35449	49.2917	0.19628
		45.0042	0.10768	49.5049	0.14058	49.366	0.14916	52.5448	0.3543	49.3384	0.19732
		45.0466	0.10755	49.5515	0.14004	49.4127	0.14927	52.5945	0.35474	49.385	0.19779
		45.0892	0.10697	49.5981	0.13954	49.459	0.15047	52.6444	0.35577	49.4317	0.19709
		45.1319	0.10713	49.6451	0.14026	49.5059	0.15087	52.6939	0.35615	49.4783	0.19685
		45.1745	0.10778	49.6921	0.14111	49.5528	0.15013	52.7438	0.35572	49.525	0.19786
		45.2171	0.10777	49.7388	0.14083	49.5994	0.15007	52.7931	0.35581	49.5717	0.19876
		45.2596	0.10715	49.7856	0.14021	49.6459	0.15115	52.843	0.35666	49.6183	0.19845
		45.3022	0.10705	49.8324	0.14032	49.6928	0.15164	52.8929	0.3572	49.6652	0.19787
		45.3447	0.10758	49.8792	0.1409	49.7395	0.1509	52.9424	0.3572	49.7116	0.19839
		45.3873	0.10785	49.9262	0.14126	49.7862	0.15056	52.992	0.3575	49.7581	0.19965
		45.4297	0.10776	49.9727	0.14129	49.8327	0.15132	53.0419	0.35816	49.805	0.20013
		45.4723	0.10782	50.0197	0.14127	49.8796	0.15178	53.0916	0.35838	49.8516	0.19957
		45.515	0.10799	50.0665	0.14143	49.9262	0.15128	53.1413	0.35817	49.8983	0.19934
		45.5575	0.1082	50.1133	0.14182	49.9729	0.15106	53.1908	0.35841	49.9449	0.19986
		45.5999	0.10874	50.1601	0.14224	50.0194	0.15162	53.2407	0.35921	49.9916	0.20009
		45.6427	0.10916	50.2071	0.14251	50.0661	0.15185	53.2902	0.35962	50.0383	0.19974
		45.685	0.10877	50.2539	0.14257	50.113	0.15141	53.3399	0.3594	50.0849	0.19974
		45.7276	0.10821	50.3006	0.14229	50.1597	0.15138	53.3898	0.35952	50.1314	0.20051
		45.7702	0.10873	50.3472	0.14179	50.2062	0.15224	53.4395	0.36039	50.1781	0.20115
		45.8129	0.10974	50.3942	0.14161	50.253	0.15296	53.4892	0.36095	50.2249	0.201
		45.8555	0.10957	50.4412	0.14199	50.2997	0.15273	53.5387	0.36063	50.2716	0.20071
		45.898	0.10855	50.4878	0.14246	50.3464	0.15225	53.5883	0.36051	50.3182	0.20114
		45.9406	0.10855	50.5346	0.14253	50.3931	0.15255	53.6382	0.36138	50.3649	0.20191
		45.9832	0.10959	50.5815	0.14234	50.4398	0.15337	53.6879	0.36225	50.4115	0.20213
		46.0255	0.10996	50.6283	0.14229	50.4863	0.1536	53.7376	0.36216	50.4582	0.20181
		46.0681	0.10928	50.6751	0.14256	50.533	0.15312	53.7871	0.36189	50.5048	0.20174
		46.1107	0.10877	50.7219	0.14294	50.5797	0.15296	53.837	0.36242	50.5515	0.20214
		46.1534	0.10923	50.7687	0.14315	50.6265	0.15358	53.8869	0.36318	50.5984	0.20244
		46.196	0.11018	50.8155	0.14337	50.6732	0.15403	53.9362	0.36326	50.6448	0.20235
		46.2385	0.11054	50.8625	0.14381	50.7199	0.15366	53.9859	0.36306	50.6913	0.20227
		46.2811	0.11002	50.9092	0.14421	50.7666	0.15324	54.0358	0.36355	50.738	0.20265
		46.3235	0.10957	50.956	0.14411	50.8133	0.15375	54.0853	0.36442	50.7846	0.20312
		46.366	0.10992	51.0028	0.1439	50.8599	0.15456	54.1352	0.36462	50.8315	0.20318
		46.4087	0.11036	51.0496	0.14414	50.9066	0.15456	54.1847	0.36441	50.8779	0.20308
		46.4511	0.11023	51.0964	0.14451	50.9533	0.15421	54.2347	0.36495	50.9248	0.20335
		46.4939	0.1101	51.1433	0.14448	51	0.15461	54.284	0.36607	50.9714	0.20399
		46.5364	0.11054	51.1901	0.14416	51.0467	0.15516	54.3337	0.36631	51.0181	0.20443
		46.579	0.11092	51.2371	0.14398	51.0936	0.15488	54.3834	0.36562	51.0648	0.20451
		46.6215	0.11046	51.2837	0.14416	51.1399	0.15447	54.4333	0.36562	51.1112	0.20451
		46.6641	0.10972	51.3307	0.14451	51.1867	0.15507	54.483	0.36687	51.1579	0.20469
		46.7065	0.11002	51.3773	0.14469	51.2334	0.15588	54.5327	0.36769	51.2047	0.20497
		46.7491	0.11122	51.4242	0.14474	51.2801	0.15563	54.5822	0.36715	51.2514	0.20524
		46.7916	0.11171	51.471	0.14494	51.3266	0.15518	54.6323	0.36666	51.2981	0.20551
		46.8344	0.11092	51.5178	0.14524	51.3733	0.15576	54.6816	0.36742	51.3447	0.20564
		46.8769	0.11048	51.5648	0.1453	51.4202	0.15653	54.7313	0.36834	51.3914	0.2055
		46.9196	0.11136	51.6116	0.14533	51.4669	0.15627	54.781	0.36831	51.438	0.20544
		46.9619	0.11208	51.6582	0.14573	51.5135	0.15564	54.8308	0.36814	51.4847	0.20576
		47.0044	0.1115	51.7051	0.14616	51.56	0.15595	54.8805	0.36889	51.5312	0.20611
		47.0472	0.11095	51.7521	0.14598	51.6067	0.15685	54.9302	0.36985	51.578	0.20617
		47.0897	0.11179	51.7987	0.14561	51.6536	0.15702	54.9799	0.36989	51.6247	0.20623
		47.1323	0.11277	51.8455	0.14602	51.7001	0.15658	55.0294	0.36954	51.6713	0.20672
		47.1747	0.11219	51.8923	0.14677	51.747	0.15667	55.0791	0.36993	51.718	0.20734
		47.2174	0.11095	51.9393	0.14678	51.7936	0.15729	55.129	0.3708	51.7648	0.20745
		47.26	0.11116	51.986	0.14624	51.8403	0.15748	55.1785	0.37122	51.8111	0.20727
		47.3025	0.11258	52.0328	0.14603	51.8868	0.1572	55.2284	0.37125	51.8578	0.20757
		47.3449	0.11305	52.0796	0.14629	51.9335	0.1572	55.2781	0.3715	51.9046	0.20827
		47.3875	0.11194	52.1264	0.14683	51.9804	0.15772	55.3278	0.37185	51.9511	0.20857
		47.4302	0.11097	52.1732	0.14726	52.0271	0.15827	55.3775	0.37181	51.998	0.2082
		47.4728	0.11171	52.2199	0.14725	52.0738	0.15829	55.4272	0.37178	52.0444	0.20783
		47.5153	0.11319	52.267	0.14713	52.1204	0.15786	55.4766	0.37236	52.0913	0.208
		47.5579	0.11347	52.3139	0.14741	52.1671	0.15755	55.5263	0.3732	52.1379	0.20849
		47.6003	0.11256	52.3605	0.14758	52.214	0.15764	55.576	0.37358	52.1846	0.20866
		47.6428	0.11214	52.4071	0.14718	52.2603	0.15788	55.6259	0.37358	52.2311	0.20863
		47.6854	0.1128	52.4541	0.1471	52.307	0.15817	55.6756	0.37371	52.2777	0.20904
		47.728	0.11348	52.5011	0.14792	52.3539	0.15868	55.7253	0.37414	52.3246	0.20975
		47.7707	0.11337	52.5478	0.14862	52.4006	0.15921	55.7746	0.37463	52.3712	0.20993
		47.8131	0.11291	52.5946	0.14843	52.4472	0.15924	55.8245	0.37492	52.4179	0.20967
		47.8558	0.11286	52.6416	0.14806	52.4939	0.15908	55.8744	0.37504	52.4645	0.20988
		47.8984	0.11341	52.6884	0.14815	52.5406	0.15938	55.9239	0.37536	52.511	0.21055
		47.9409	0.11379	52.7352	0.1484	52.5871	0.15998	55.9736	0.37587	52.5577	0.21074
		47.9833	0.11347	52.7816	0.14857	52.6338	0.16012	56.0234	0.37613	52.6045	0.21033
		48.0259	0.11309	52.8287	0.14876	52.6807	0.15981	56.0731	0.37607	52.6512	0.21028
		48.0686	0.11373	52.8757	0.14899	52.7274	0.15991	56.1228	0.3763	52.6978	0.21105
		48.1112	0.11495	52.9223	0.14904	52.774	0.16044	56.1721	0.37694	52.7445	0.2117
		48.1536	0.11511	52.9691	0.14883	52.8207	0.16049	56.222	0.37733	52.7912	0.21129
		48.1963	0.11413	53.0159	0.14874	52.8674	0.15995	56.2717	0.3773	52.8378	0.21061
		48.2387	0.11363	53.0627	0.14924	52.9141	0.15979	56.3214	0.37746	52.8845	0.21099
		48.2812	0.11427	53.1094	0.14987	52.9604	0.16045	56.3711	0.37814	52.9309	0.21213
		48.3238	0.1148	53.1562	0.1497	53.0071	0.16098	56.421	0.37884	52.9776	0.21253
		48.3664	0.1145	53.2032	0.14922	53.0542	0.16067	56.4707	0.37914	53.0245	0.21197
		48.4091	0.11417	53.25	0.14965	53.1008	0.16042	56.5202	0.37925	53.0711	0.21197
		48.4517	0.11447	53.2968	0.15051	53.1475	0.16114	56.5697	0.37941	53.1176	0.21299
		48.4942	0.1148	53.3436	0.15051	53.1942	0.16218	56.6198	0.37968	53.1644	0.2136
		48.5368	0.11441	53.3905	0.15005	53.2409	0.16225	56.6694	0.3801	53.2109	0.21305
		48.5793	0.11378	53.4375	0.15027	53.2874	0.16147	56.7191	0.38067	53.2576	0.21261
		48.6217	0.11419	53.4839	0.15086	53.3341	0.1612	56.7688	0.38108	53.3042	0.21345
		48.6643	0.11552	53.5307	0.15093	53.3808	0.16177	56.8187	0.38111	53.3509	0.21462
		48.707	0.11594	53.5777	0.1508	53.4276	0.16218	56.8686	0.38104	53.3977	0.21461
		48.7496	0.11497	53.6245	0.15126	53.4743	0.16199	56.9177	0.3813	53.4444	0.21376
		48.7921	0.11463	53.6715	0.15189	53.5212	0.16177	56.9676	0.38186	53.491	0.21361
		48.8347	0.11598	53.7182	0.15169	53.5677	0.16198	57.0175	0.38238	53.5377	0.21444
		48.8771	0.11706	53.765	0.15093	53.6144	0.1623	57.0672	0.38268	53.5842	0.21493
		48.9196	0.11611	53.8118	0.1508	53.6609	0.16241	57.1169	0.38294	53.6308	0.21456
		48.9622	0.11469	53.8586	0.15141	53.7076	0.16248	57.1666	0.38332	53.6775	0.21453
		49.0048	0.11511	53.9054	0.15179	53.7542	0.16296	57.2163	0.38377	53.7243	0.21546
		49.0473	0.11661	53.9524	0.15163	53.8009	0.16366	57.2657	0.38414	53.771	0.2161
		49.0901	0.11687	53.9993	0.15141	53.8478	0.16383	57.3154	0.38432	53.8177	0.21564
		49.1326	0.11579	54.0461	0.15144	53.8945	0.16331	57.3651	0.3844	53.8645	0.21523
		49.1752	0.11541	54.0927	0.15163	53.941	0.16302	57.415	0.38471	53.9108	0.21602
		49.2176	0.11625	54.1397	0.15177	53.9877	0.16357	57.4647	0.38528	53.9575	0.21699
		49.2601	0.11672	54.1863	0.15193	54.0345	0.16405	57.5144	0.38572	54.0043	0.21669
		49.3027	0.11616	54.2332	0.15239	54.081	0.16379	57.5639	0.38578	54.051	0.21585
		49.3453	0.11576	54.28	0.15303	54.1277	0.16371	57.6138	0.38577	54.0976	0.21617
		49.388	0.11628	54.3268	0.1532	54.1746	0.16436	57.6633	0.3861	54.1443	0.21723
		49.4305	0.11702	54.3736	0.15282	54.2213	0.16461	57.713	0.3866	54.1909	0.21731
		49.4731	0.1172	54.4204	0.15274	54.268	0.16394	57.7627	0.38695	54.2376	0.21662
		49.5155	0.11692	54.4672	0.15329	54.3147	0.16369	57.8126	0.38722	54.2843	0.21676
		49.5581	0.11648	54.5138	0.15382	54.3613	0.16463	57.8623	0.38775	54.3307	0.21778
		49.6008	0.1163	54.5609	0.15383	54.408	0.16549	57.9117	0.38833	54.3774	0.21834
		49.6433	0.11688	54.6077	0.15368	54.4549	0.16515	57.9614	0.38862	54.424	0.21815
		49.6859	0.11779	54.6543	0.15378	54.5014	0.16455	58.0111	0.38884	54.4707	0.21824
		49.7283	0.11782	54.7013	0.15393	54.5483	0.16496	58.0608	0.38916	54.5175	0.21884
		49.771	0.11708	54.7483	0.15379	54.595	0.16584	58.1105	0.38937	54.5642	0.21911
		49.8136	0.11702	54.7949	0.15358	54.6415	0.16592	58.1602	0.38954	54.6107	0.21886
		49.8561	0.1178	54.8418	0.15375	54.688	0.16538	58.2101	0.38993	54.6573	0.21881
		49.8985	0.11794	54.8886	0.15427	54.7348	0.16538	58.2598	0.39036	54.7042	0.21931
		49.9411	0.1173	54.9354	0.15464	54.7815	0.16598	58.3095	0.39041	54.7508	0.21983
		49.9838	0.11725	54.9822	0.1546	54.8284	0.16616	58.3592	0.39029	54.7975	0.22007
		50.0262	0.11818	55.029	0.15449	54.8749	0.16583	58.4087	0.39053	54.844	0.22015
		50.069	0.11866	55.076	0.15465	54.9216	0.16603	58.4584	0.39117	54.8908	0.22011
		50.1115	0.11814	55.1228	0.15489	54.9684	0.16673	58.508	0.39172	54.9375	0.22002
		50.1541	0.11792	55.1695	0.15492	55.0151	0.16684	58.5577	0.39191	54.984	0.22029
		50.1965	0.11861	55.2161	0.15491	55.0614	0.16627	58.6076	0.39215	55.0306	0.22094
		50.239	0.11897	55.2631	0.15511	55.1083	0.16612	58.6573	0.39274	55.0773	0.22138
		50.2818	0.11833	55.3101	0.15546	55.155	0.16684	58.707	0.39326	55.1241	0.22124
		50.3243	0.11799	55.3567	0.15586	55.2017	0.16753	58.7563	0.39342	55.1708	0.22106
		50.3667	0.11888	55.4036	0.15606	55.2484	0.16734	58.8062	0.39364	55.2174	0.22149
		50.4094	0.11969	55.4504	0.15602	55.2952	0.16686	58.8561	0.39407	55.2641	0.22222
		50.4518	0.11902	55.4972	0.15617	55.3415	0.16719	58.9056	0.39436	55.3106	0.22233
		50.4944	0.11787	55.5442	0.15653	55.3884	0.16796	58.9553	0.39437	55.3572	0.22182
		50.5369	0.11812	55.5906	0.15663	55.4351	0.168	59.0052	0.39454	55.4041	0.22173
		50.5795	0.11944	55.6375	0.15655	55.4818	0.16753	59.0547	0.39505	55.4507	0.2225
		50.6222	0.1198	55.6845	0.15678	55.5287	0.16776	59.1046	0.39556	55.4974	0.22307
		50.6648	0.11889	55.7313	0.15701	55.5752	0.16853	59.1538	0.39569	55.5439	0.22265
		50.7072	0.11876	55.7781	0.15671	55.6219	0.16844	59.2037	0.39574	55.5907	0.2222
		50.7499	0.12006	55.8249	0.1563	55.6687	0.16753	59.2534	0.39609	55.6374	0.22297
		50.7923	0.12081	55.8717	0.1565	55.7154	0.16748	59.3031	0.39674	55.684	0.22401
		50.8349	0.11986	55.9185	0.1571	55.7619	0.1686	59.3528	0.39742	55.7305	0.22381
		50.8774	0.11892	55.9654	0.15742	55.8084	0.16925	59.4027	0.39776	55.7772	0.22311
		50.92	0.11958	56.0122	0.15738	55.8553	0.16871	59.4524	0.39773	55.824	0.22362
		50.9627	0.12075	56.0592	0.15762	55.902	0.16839	59.5019	0.39778	55.8707	0.22499
		51.0051	0.12075	56.1058	0.1582	55.9487	0.16923	59.5516	0.39818	55.9173	0.22539
		51.0477	0.11998	56.1526	0.15828	55.9953	0.16996	59.6015	0.39851	55.964	0.22456
		51.0902	0.11991	56.1996	0.15772	56.042	0.16945	59.6512	0.39861	56.0105	0.22421
		51.1328	0.12059	56.2465	0.15754	56.0885	0.16887	59.7008	0.39902	56.0573	0.2251
		51.1753	0.12087	56.2929	0.15818	56.1354	0.16959	59.7503	0.39983	56.104	0.22586
		51.2179	0.12055	56.3397	0.15872	56.1819	0.17063	59.8001	0.40027	56.1504	0.22547
		51.2605	0.12039	56.3867	0.15838	56.2287	0.17041	59.8497	0.40001	56.1973	0.22494
		51.3032	0.12071	56.4335	0.15783	56.2755	0.16964	59.8994	0.39993	56.2439	0.22542
		51.3458	0.12119	56.4803	0.1581	56.3223	0.16992	59.9491	0.4006	56.2906	0.22625
		51.3883	0.12151	56.5271	0.15889	56.3688	0.17085	59.999	0.40139	56.3372	0.22623
		51.4307	0.12152	56.574	0.15921	56.4157	0.17075	60.0485	0.40154	56.3837	0.22566
		51.4733	0.12117	56.6206	0.15889	56.4622	0.1698	60.0984	0.40141	56.4304	0.2258
		51.5158	0.12082	56.6674	0.15877	56.5089	0.16992	60.1479	0.40177	56.477	0.22675
		51.5584	0.121	56.7142	0.15923	56.5556	0.17132	60.1978	0.40248	56.5237	0.22729
		51.6011	0.12147	56.7612	0.1597	56.6022	0.17203	60.2471	0.40293	56.5705	0.22698
		51.6437	0.12155	56.808	0.15962	56.6489	0.17136	60.297	0.40306	56.6172	0.22683
		51.6863	0.12139	56.8549	0.1594	56.6958	0.17089	60.3466	0.40327	56.6639	0.22744
		51.7288	0.12157	56.9017	0.15965	56.7423	0.17153	60.3964	0.40364	56.7104	0.22814
		51.7712	0.1218	56.9487	0.16005	56.789	0.17211	60.4462	0.40392	56.757	0.22815
		51.8137	0.12161	56.9953	0.16002	56.8357	0.17182	60.496	0.40413	56.8039	0.22769
		51.8563	0.12145	57.0421	0.15986	56.8824	0.17158	60.5454	0.40455	56.8503	0.22773
		51.8989	0.12211	57.0889	0.16019	56.929	0.17224	60.5953	0.40505	56.8971	0.2287
		51.9414	0.12301	57.1358	0.16076	56.9757	0.17284	60.6448	0.40521	56.9438	0.2296
		51.9842	0.12292	57.1826	0.16095	57.0226	0.17231	60.6945	0.40519	56.9905	0.2293
		52.0267	0.12215	57.2296	0.16089	57.0691	0.1717	60.7442	0.40554	57.0371	0.22848
		52.0691	0.12228	57.2762	0.16101	57.1158	0.17231	60.7941	0.40618	57.0838	0.22872
		52.1117	0.12336	57.323	0.16126	57.1625	0.17331	60.8438	0.40655	57.1303	0.22984
		52.1542	0.12351	57.3698	0.16134	57.2091	0.17322	60.8934	0.40663	57.1769	0.23022
		52.1968	0.12247	57.4167	0.1613	57.2559	0.17263	60.9432	0.40683	57.2236	0.22955
		52.2395	0.12227	57.4635	0.16138	57.3025	0.17298	60.9927	0.40734	57.2704	0.22942
		52.2819	0.12348	57.5103	0.1614	57.3492	0.17376	61.0423	0.40774	57.3171	0.23044
		52.3247	0.12409	57.5573	0.16116	57.3961	0.17358	61.092	0.40776	57.3639	0.23112
		52.3672	0.12307	57.6039	0.16097	57.4426	0.17303	61.1417	0.40789	57.4102	0.23053
		52.4098	0.12203	57.6507	0.16108	57.4891	0.17358	61.1916	0.4087	57.4569	0.22993
		52.4522	0.12263	57.6974	0.16136	57.536	0.17469	61.2413	0.40952	57.5037	0.23067
		52.4947	0.12391	57.7444	0.16165	57.5826	0.17469	61.2908	0.40941	57.5504	0.23183
		52.5374	0.12391	57.7912	0.16196	57.6295	0.17374	61.3407	0.40898	57.597	0.23193
		52.58	0.12295	57.8378	0.16231	57.676	0.17367	61.3902	0.40944	57.6435	0.23141
		52.6226	0.12292	57.8848	0.16265	57.7229	0.17473	61.4399	0.41037	57.6904	0.23152
		52.6653	0.12409	57.9318	0.16299	57.7696	0.17525	61.4896	0.41064	57.737	0.23214
		52.7075	0.12481	57.9785	0.16333	57.8162	0.17451	61.5392	0.41052	57.7837	0.2323
		52.7501	0.12418	58.0251	0.1635	57.8626	0.17391	61.5891	0.4111	57.8302	0.23216
		52.7927	0.12331	58.0721	0.16332	57.9092	0.1746	61.6388	0.41205	57.8768	0.23246
		52.8352	0.12369	58.1189	0.16313	57.9561	0.17559	61.6885	0.41234	57.9237	0.23309
		52.8779	0.12492	58.1657	0.16336	58.0028	0.17566	61.7378	0.41213	57.9703	0.23339
		52.9203	0.12524	58.2125	0.16373	58.0495	0.1753	61.7877	0.41233	58.0168	0.23334
		52.9631	0.12431	58.2594	0.16367	58.0964	0.17546	61.8376	0.41292	58.0637	0.23336
		53.0056	0.12384	58.3064	0.16338	58.1429	0.17585	61.8871	0.41323	58.1101	0.23378
		53.0482	0.12463	58.3532	0.16337	58.1895	0.17573	61.937	0.41326	58.1568	0.23431
		53.0906	0.12525	58.3996	0.16348	58.236	0.17558	61.9867	0.41358	58.2034	0.23447
		53.1332	0.12472	58.4465	0.16342	58.2829	0.17615	62.0364	0.41419	58.2501	0.23426
		53.1757	0.12429	58.4934	0.16364	58.3298	0.17687	62.0861	0.41434	58.2969	0.23431
		53.2182	0.12516	58.5403	0.16441	58.3763	0.17668	62.1355	0.41406	58.3434	0.23488
		53.2608	0.12614	58.5871	0.16501	58.423	0.17596	62.1855	0.41431	58.3903	0.23531
		53.3035	0.12588	58.6341	0.16483	58.4699	0.17601	62.2349	0.41532	58.4369	0.23511
		53.3459	0.12522	58.6807	0.16444	58.5165	0.17684	62.2846	0.41603	58.4836	0.23476
		53.3885	0.12536	58.7274	0.16458	58.563	0.1771	62.3344	0.41604	58.5301	0.23494
		53.431	0.12588	58.7742	0.16496	58.6095	0.17666	62.3842	0.41618	58.5765	0.23555
		53.4736	0.12602	58.8212	0.16501	58.6564	0.17684	62.4339	0.41681	58.6234	0.23602
		53.5163	0.12598	58.868	0.1649	58.7032	0.17779	62.4832	0.41728	58.6702	0.23613
		53.5589	0.12592	58.9148	0.16514	58.75	0.17809	62.5329	0.41727	58.7167	0.23615
		53.6015	0.12568	58.9616	0.16538	58.7965	0.17747	62.583	0.41742	58.7636	0.23636
		53.644	0.12547	59.0084	0.1652	58.8431	0.17724	62.6325	0.41811	58.81	0.23677
		53.6866	0.1256	59.0555	0.16503	58.8898	0.17798	62.6822	0.41873	58.8567	0.23708
		53.729	0.12578	59.1018	0.16558	58.9365	0.17877	62.7318	0.41877	58.9033	0.23703
		53.7715	0.12575	59.1487	0.16644	58.9832	0.17879	62.7818	0.41881	58.95	0.23704
		53.8141	0.12612	59.1957	0.16668	59.0299	0.17842	62.8314	0.41936	58.9968	0.23765
		53.8568	0.12702	59.2425	0.1663	59.0766	0.17824	62.8807	0.4199	59.0435	0.23828
		53.8994	0.12721	59.2895	0.16618	59.1234	0.17831	62.9304	0.41991	59.0902	0.23805
		53.9419	0.12642	59.3361	0.16667	59.1699	0.17856	62.9803	0.41987	59.1368	0.23743
		53.9843	0.12637	59.383	0.16705	59.2166	0.17878	63.03	0.42048	59.1833	0.23762
		54.0267	0.12758	59.4298	0.16679	59.2633	0.17869	63.0799	0.42141	59.23	0.23859
		54.0695	0.128	59.4766	0.16643	59.31	0.17868	63.1294	0.42178	59.2766	0.23921
		54.112	0.12678	59.5234	0.16677	59.3567	0.17925	63.1795	0.42159	59.3235	0.23896
		54.1546	0.12622	59.5702	0.1675	59.4034	0.17981	63.2288	0.42174	59.3701	0.23867
		54.1971	0.12758	59.617	0.1675	59.45	0.17963	63.2783	0.42228	59.4167	0.23925
		54.2399	0.12869	59.664	0.16681	59.4967	0.17941	63.3282	0.42253	59.4634	0.2401
		54.2823	0.12772	59.7107	0.16677	59.5433	0.18004	63.3781	0.42251	59.5099	0.24008
		54.3248	0.12627	59.7575	0.16762	59.5899	0.18075	63.4275	0.42295	59.5566	0.23962
		54.3674	0.12657	59.8041	0.168	59.6368	0.18058	63.4772	0.4237	59.6032	0.24
		54.41	0.12805	59.851	0.16762	59.6835	0.18018	63.5269	0.4239	59.6499	0.24104
		54.4525	0.12863	59.8979	0.16769	59.7301	0.18039	63.5768	0.42365	59.6965	0.24128
		54.4952	0.1281	59.9448	0.16857	59.7769	0.1807	63.6263	0.42375	59.7432	0.24057
		54.5378	0.12794	59.9916	0.16895	59.8237	0.18052	63.676	0.42437	59.79	0.24032
		54.5805	0.1285	60.0384	0.16824	59.8702	0.18043	63.7257	0.42509	59.8367	0.24108
		54.6227	0.12883	60.085	0.16777	59.9169	0.18085	63.7754	0.42562	59.8832	0.24169
		54.6653	0.1285	60.1319	0.16853	59.9636	0.18117	63.8253	0.42595	59.9298	0.24131
		54.708	0.12809	60.1786	0.16944	60.0102	0.18097	63.8748	0.42616	59.9765	0.24084
		54.7504	0.12823	60.2257	0.16924	60.057	0.18091	63.9247	0.42643	60.0231	0.24152
		54.7932	0.12895	60.2723	0.16878	60.1036	0.1817	63.9742	0.42689	60.0698	0.24287
		54.8355	0.12923	60.3193	0.16921	60.1503	0.18265	64.0238	0.4273	60.1166	0.24325
		54.8783	0.12846	60.3663	0.1697	60.1972	0.18254	64.0735	0.42762	60.1633	0.24237
		54.9208	0.12772	60.4129	0.16917	60.2437	0.18163	64.1233	0.42797	60.2098	0.24182
		54.9632	0.12826	60.4597	0.16853	60.2902	0.18144	64.1731	0.4282	60.2564	0.24278
		55.0058	0.12938	60.5063	0.16906	60.3371	0.18238	64.2228	0.42831	60.3031	0.2441
		55.0484	0.1295	60.5534	0.17005	60.3837	0.18303	64.2723	0.42868	60.3498	0.24409
		55.0909	0.12883	60.6002	0.17009	60.4304	0.18266	64.3222	0.42933	60.3966	0.24327
		55.1335	0.12896	60.6468	0.16953	60.4771	0.18229	64.3717	0.42966	60.4431	0.24335
		55.176	0.12997	60.6938	0.16974	60.5238	0.18273	64.4214	0.42955	60.4899	0.24424
		55.2187	0.13037	60.7408	0.17062	60.5705	0.18312	64.4711	0.42966	60.5366	0.24447
		55.2611	0.12984	60.7875	0.17089	60.6174	0.18273	64.5208	0.43038	60.583	0.24383
		55.3035	0.12948	60.8341	0.17044	60.6637	0.18248	64.5707	0.43119	60.6297	0.24383
		55.3463	0.12982	60.8811	0.17047	60.7105	0.18329	64.6203	0.43142	60.6764	0.24494
		55.3888	0.13025	60.9279	0.1713	60.7572	0.1843	64.6701	0.4313	60.7232	0.24566
		55.4316	0.13025	60.9747	0.17176	60.8039	0.18414	64.7193	0.43157	60.7697	0.24511
		55.474	0.1301	61.0215	0.17116	60.8506	0.18347	64.7692	0.43218	60.8165	0.24459
		55.5167	0.1302	61.0684	0.17064	60.8973	0.1839	64.8189	0.43248	60.8632	0.24528
		55.5592	0.13055	61.1152	0.17118	60.944	0.18495	64.8686	0.43255	60.9097	0.24636
		55.6018	0.13051	61.1622	0.17192	60.9906	0.18486	64.9183	0.43296	60.9563	0.24657
		55.6442	0.12984	61.2086	0.17169	61.0371	0.18403	64.9682	0.43359	61.003	0.24619
		55.6868	0.1295	61.2555	0.17106	61.084	0.18435	65.0177	0.4339	61.0498	0.24628
		55.7293	0.1304	61.3024	0.17129	61.1307	0.18553	65.0676	0.43383	61.0965	0.24691
		55.7719	0.13168	61.3493	0.17208	61.1774	0.18551	65.1169	0.43388	61.1432	0.24714
		55.8145	0.13158	61.3961	0.17224	61.2241	0.18444	65.1668	0.43444	61.1898	0.24685
		55.8571	0.13025	61.4429	0.17192	61.271	0.18454	65.2165	0.43516	61.2364	0.24682
		55.8995	0.12997	61.4897	0.17228	61.3175	0.18587	65.2661	0.43556	61.2831	0.2473
		55.9421	0.13142	61.5363	0.17315	61.364	0.18615	65.3159	0.43575	61.3296	0.24774
		55.9847	0.13238	61.5832	0.17324	61.4106	0.18506	65.3657	0.43615	61.3763	0.24775
		56.0272	0.1314	61.6302	0.17261	61.4575	0.18486	65.4154	0.43669	61.4229	0.24763
		56.07	0.13053	61.677	0.17268	61.5042	0.18622	65.4649	0.43693	61.4696	0.24789
		56.1124	0.13159	61.7238	0.17365	61.5509	0.18706	65.5146	0.43694	61.5162	0.24865
		56.1549	0.13276	61.7706	0.17398	61.5976	0.1862	65.5645	0.43737	61.5631	0.2492
		56.1977	0.13181	61.8174	0.1731	61.6443	0.18532	65.614	0.43823	61.6093	0.24901
		56.24	0.13028	61.8644	0.17241	61.6909	0.18602	65.6637	0.43865	61.6562	0.2487
		56.2826	0.13097	61.9108	0.17298	61.7377	0.18738	65.7134	0.43835	61.7029	0.24918
		56.3252	0.13297	61.9577	0.17388	61.7843	0.18759	65.7633	0.43833	61.7495	0.25004
		56.3677	0.13313	62.0047	0.17395	61.831	0.18682	65.8132	0.43911	61.7964	0.25026
		56.4103	0.13161	62.0515	0.17377	61.8777	0.18665	65.8623	0.43964	61.8431	0.24983
		56.453	0.13139	62.0983	0.1743	61.9245	0.18722	65.9119	0.43928	61.8895	0.24965
		56.4956	0.133	62.1451	0.17495	61.971	0.18724	65.9618	0.4391	61.9363	0.25009
		56.5378	0.13395	62.192	0.17475	62.0179	0.18681	66.0115	0.44001	61.9828	0.25055
		56.5803	0.13298	62.2386	0.17418	62.0644	0.18734	66.0612	0.44106	62.0295	0.25069
		56.6231	0.13183	62.2854	0.17425	62.1111	0.18845	66.1109	0.44117	62.0761	0.25087
		56.6656	0.1323	62.3322	0.17482	62.1578	0.18847	66.1608	0.44089	62.1228	0.25135
		56.7084	0.13354	62.3792	0.17522	62.2045	0.18765	66.2101	0.44133	62.1696	0.25185
		56.7508	0.13354	62.426	0.17515	62.2512	0.18789	66.2598	0.44217	62.2163	0.25187
		56.7935	0.13238	62.4729	0.17483	62.298	0.18908	66.3097	0.44249	62.263	0.25154
		56.8359	0.13203	62.5197	0.17469	62.3445	0.18935	66.3594	0.44242	62.3095	0.25161
		56.8785	0.133	62.5667	0.17494	62.391	0.18852	66.4091	0.44283	62.3561	0.25233
		56.921	0.13357	62.6131	0.17528	62.4379	0.18836	66.459	0.44367	62.403	0.25286
		56.9636	0.13289	62.6599	0.17549	62.4846	0.18937	66.5085	0.44394	62.4494	0.25267
		57.0061	0.13248	62.7067	0.17577	62.5313	0.18998	66.5583	0.44343	62.4961	0.25239
		57.0487	0.1335	62.7538	0.17621	62.578	0.18935	66.6078	0.44335	62.5427	0.25277
		57.0913	0.13464	62.8006	0.17645	62.6247	0.18876	66.6575	0.44436	62.5896	0.25344
		57.134	0.13426	62.8474	0.1764	62.6713	0.18944	66.7072	0.4453	62.6361	0.25352
		57.1763	0.13333	62.8942	0.17652	62.718	0.19028	66.7569	0.44522	62.6827	0.25305
		57.2187	0.13356	62.9408	0.17698	62.7645	0.18984	66.8068	0.44518	62.7294	0.25314
		57.2615	0.13456	62.9878	0.17716	62.8112	0.18893	66.8563	0.44609	62.776	0.25416
		57.304	0.13476	63.0347	0.17672	62.8581	0.18921	66.9062	0.4469	62.8227	0.25489
		57.3466	0.1342	63.0815	0.17645	62.9048	0.19034	66.9557	0.44666	62.8694	0.25458
		57.3892	0.13408	63.1283	0.17688	62.9514	0.19085	67.0054	0.44628	62.9162	0.25433
		57.4319	0.13452	63.1751	0.17725	62.9983	0.19067	67.055	0.44698	62.9629	0.2551
		57.4745	0.13462	63.2219	0.17683	63.0448	0.19058	67.1048	0.44811	63.0093	0.25593
		57.5168	0.13438	63.2687	0.17642	63.0913	0.19073	67.1546	0.44823	63.056	0.25567
		57.5594	0.13438	63.3153	0.17693	63.138	0.19094	67.2041	0.44767	63.1026	0.25506
		57.602	0.13458	63.3622	0.17779	63.1849	0.19146	67.2538	0.44801	63.1493	0.25548
		57.6447	0.13474	63.4092	0.17788	63.2315	0.19215	67.3037	0.44916	63.196	0.25658
		57.6871	0.13518	63.4558	0.17755	63.278	0.19209	67.3532	0.44942	63.2426	0.25683
		57.7297	0.13572	63.5028	0.1779	63.3249	0.19125	67.4029	0.44879	63.2895	0.25609
		57.7724	0.1355	63.5498	0.17879	63.3716	0.19083	67.4526	0.44909	63.3361	0.25577
		57.8148	0.13498	63.5965	0.17905	63.4183	0.19146	67.5023	0.45047	63.3828	0.25642
		57.8571	0.13536	63.6431	0.17847	63.4648	0.19223	67.5522	0.45112	63.4293	0.25712
		57.8999	0.13615	63.6899	0.17823	63.5115	0.19234	67.6017	0.45065	63.4759	0.25716
		57.9424	0.136	63.7369	0.17888	63.5584	0.19229	67.6516	0.45074	63.5226	0.25703
		57.9852	0.13523	63.7837	0.17952	63.605	0.19262	67.7008	0.4519	63.5693	0.25749
		58.0276	0.13534	63.8303	0.17935	63.6517	0.19282	67.7507	0.45251	63.6161	0.2583
		58.0701	0.13628	63.8774	0.1789	63.6986	0.19257	67.8004	0.45197	63.6628	0.25861
		58.1129	0.1364	63.9242	0.17894	63.7451	0.19253	67.8501	0.4518	63.7092	0.25829
		58.1553	0.13524	63.971	0.17927	63.7918	0.19309	67.8998	0.45283	63.7559	0.25813
		58.1978	0.13476	64.0176	0.17932	63.8383	0.19356	67.9497	0.45362	63.8025	0.25864
		58.2402	0.13597	64.0644	0.17923	63.8852	0.1934	67.9994	0.4533	63.8492	0.25934
		58.2829	0.13714	64.1114	0.17951	63.9318	0.19311	68.0491	0.4531	63.896	0.25954
		58.3255	0.13689	64.1583	0.18006	63.9785	0.19324	68.0984	0.45399	63.9425	0.25927
		58.3681	0.1363	64.2051	0.18027	64.0252	0.19362	68.1483	0.45495	63.9894	0.25924
		58.4108	0.13673	64.2519	0.18002	64.0719	0.19386	68.198	0.45489	64.036	0.25969
		58.4532	0.13762	64.2987	0.17994	64.1188	0.19381	68.2476	0.45457	64.0827	0.26006
		58.4958	0.13772	64.3453	0.18053	64.1651	0.1938	68.2974	0.4552	64.1292	0.26001
		58.5383	0.13713	64.3921	0.18104	64.2118	0.194	68.3472	0.45631	64.1758	0.26001
		58.5808	0.13698	64.4392	0.18069	64.2587	0.19423	68.397	0.45658	64.2224	0.26055
		58.6236	0.13763	64.486	0.18036	64.3053	0.19447	68.4462	0.45618	64.2693	0.26121
		58.6661	0.13809	64.5327	0.18104	64.352	0.19499	68.4959	0.45642	64.3158	0.26127
		58.7087	0.1375	64.5796	0.18182	64.3987	0.19555	68.5458	0.45739	64.3627	0.26105
		58.7513	0.13679	64.6264	0.18155	64.4454	0.19555	68.5955	0.45793	64.4091	0.26138
		58.7937	0.13722	64.6734	0.18096	64.4919	0.1951	68.6452	0.45769	64.4558	0.26199
		58.8362	0.13813	64.7198	0.18124	64.5385	0.19515	68.6949	0.45773	64.5024	0.262
		58.8786	0.13801	64.7667	0.18195	64.5853	0.19587	68.7448	0.45864	64.5491	0.26164
		58.9213	0.13724	64.8136	0.18188	64.6321	0.19638	68.7944	0.45931	64.5957	0.2619
		58.9641	0.13747	64.8605	0.18145	64.6788	0.19613	68.8438	0.45893	64.6424	0.26271
		59.0066	0.13865	64.9073	0.18181	64.7255	0.19586	68.8934	0.45862	64.6891	0.26311
		59.0492	0.13899	64.9541	0.18256	64.7722	0.19621	68.9433	0.45953	64.7359	0.26282
		59.0916	0.13811	65.001	0.18244	64.8189	0.19653	68.993	0.46071	64.7824	0.2625
		59.1342	0.13767	65.0476	0.18188	64.8655	0.19622	69.0427	0.46076	64.8291	0.2628
		59.1767	0.13845	65.0944	0.18229	64.9122	0.19608	69.0924	0.46037	64.8757	0.26356
		59.2193	0.13917	65.1412	0.18328	64.9589	0.19683	69.1423	0.46101	64.9223	0.26413
		59.2619	0.13891	65.1882	0.18332	65.0056	0.19744	69.1918	0.46216	64.969	0.26425
		59.3044	0.13842	65.235	0.1826	65.0523	0.19707	69.2415	0.46226	65.0159	0.26427
		59.3471	0.13855	65.2819	0.18259	65.0992	0.19665	69.2912	0.46174	65.0623	0.26442
		59.3895	0.13901	65.3285	0.18338	65.1457	0.19715	69.3409	0.46224	65.109	0.26469
		59.4321	0.13921	65.3755	0.18359	65.1923	0.19792	69.3906	0.46346	65.1555	0.26497
		59.4746	0.13903	65.4223	0.18304	65.2391	0.19799	69.4403	0.4637	65.2023	0.2652
		59.5172	0.13875	65.4689	0.18303	65.2857	0.19764	69.49	0.46311	65.2488	0.26528
		59.5598	0.13893	65.5157	0.18394	65.3324	0.19759	69.5398	0.46334	65.2956	0.26546
		59.6023	0.1399	65.5627	0.18453	65.3789	0.19792	69.5893	0.46442	65.3425	0.26589
		59.6449	0.14063	65.6095	0.18409	65.4258	0.19802	69.6391	0.46486	65.3891	0.26616
		59.6876	0.14011	65.6564	0.18362	65.4724	0.1979	69.6887	0.46452	65.4358	0.26593
		59.73	0.13937	65.7032	0.18407	65.5192	0.19813	69.7384	0.46463	65.4822	0.26574
		59.7726	0.13998	65.75	0.18486	65.5657	0.19869	69.7881	0.46563	65.5289	0.26626
		59.8151	0.14104	65.7968	0.18494	65.6123	0.19885	69.8378	0.46643	65.5756	0.26699
		59.8577	0.14062	65.8436	0.18453	65.6592	0.19861	69.8875	0.46636	65.6222	0.26696
		59.9003	0.13939	65.8903	0.18468	65.7057	0.19882	69.9372	0.46623	65.6689	0.2666
		59.9428	0.13959	65.9371	0.18533	65.7525	0.19952	69.9867	0.46693	65.7156	0.26708
		59.9853	0.14111	65.9841	0.18535	65.7993	0.19987	70.0366	0.46789	65.7624	0.2681
		60.0281	0.14134	66.0309	0.18476	65.8459	0.19966	70.0861	0.46807	65.8089	0.26822
		60.0705	0.1397	66.0777	0.18485	65.8924	0.19962	70.1361	0.46769	65.8555	0.26749
		60.113	0.13907	66.1243	0.18581	65.9391	0.19987	70.1856	0.46784	65.9022	0.26755
		60.1556	0.14064	66.1712	0.18619	65.986	0.19987	70.2354	0.46878	65.9489	0.26883
		60.1982	0.1417	66.2181	0.18556	66.0327	0.1998	70.285	0.46946	65.9955	0.26955
		60.2407	0.14075	66.2648	0.18553	66.0794	0.20022	70.3347	0.46937	66.0422	0.26875
		60.2833	0.14007	66.3118	0.18668	66.1261	0.20065	70.3844	0.46934	66.0889	0.26811
		60.326	0.14119	66.3586	0.18731	66.1727	0.2003	70.4341	0.46997	66.1357	0.26907
		60.3684	0.14228	66.4055	0.18646	66.2194	0.19968	70.4836	0.47064	66.1821	0.27024
		60.411	0.14171	66.4521	0.18587	66.2659	0.19999	70.5337	0.47072	66.2286	0.2698
		60.4535	0.14085	66.4989	0.1867	66.3126	0.20103	70.5832	0.47088	66.2755	0.2688
		60.4961	0.14144	66.5459	0.18736	66.3595	0.20142	70.6331	0.47172	66.3221	0.26955
		60.5388	0.14256	66.5927	0.18671	66.4062	0.20086	70.6823	0.4724	66.3688	0.27148
		60.5812	0.14233	66.6393	0.18627	66.4527	0.20056	70.7323	0.47208	66.4155	0.27186
		60.624	0.14111	66.6864	0.18716	66.4995	0.20125	70.7819	0.47179	66.4623	0.27044
		60.6665	0.14093	66.7331	0.18791	66.5462	0.20209	70.8317	0.47277	66.509	0.26993
		60.7089	0.14202	66.7799	0.18724	66.5929	0.20209	70.8813	0.47404	66.5554	0.27139
		60.7513	0.14258	66.8264	0.1866	66.6394	0.20171	70.9313	0.47396	66.6023	0.2726
		60.7938	0.14196	66.8734	0.18742	66.6863	0.20193	70.9807	0.47317	66.6489	0.27193
		60.8366	0.14158	66.9204	0.18837	66.7329	0.2026	71.0306	0.4735	66.6956	0.27096
		60.8791	0.14248	66.9673	0.18801	66.7797	0.20279	71.0799	0.47469	66.7423	0.27158
		60.9217	0.14356	67.0139	0.1874	66.8263	0.20249	71.1298	0.47499	66.7889	0.27279
		60.9642	0.14337	67.0608	0.18794	66.873	0.20246	71.1795	0.47449	66.8355	0.2727
		61.0068	0.14242	67.1077	0.18879	66.9197	0.20285	71.2292	0.4749	66.8822	0.27184
		61.0494	0.14234	67.1545	0.18876	66.9664	0.20313	71.2789	0.47635	66.9287	0.27209
		61.0919	0.14317	67.201	0.1884	67.0129	0.20316	71.3286	0.47711	66.9754	0.27336
		61.1345	0.1435	67.2481	0.18869	67.0598	0.20316	71.3785	0.47665	67.0222	0.27378
		61.1772	0.14286	67.2949	0.18934	67.1064	0.20321	71.4277	0.47654	67.0689	0.27306
		61.2196	0.14243	67.3417	0.18952	67.1531	0.20337	71.4775	0.47749	67.1153	0.27294
		61.2622	0.14296	67.3884	0.18921	67.1998	0.20382	71.5273	0.47837	67.1622	0.27407
		61.3047	0.14384	67.4354	0.18904	67.2465	0.20435	71.577	0.47838	67.2088	0.27498
		61.3473	0.14412	67.4822	0.18933	67.2932	0.20446	71.6267	0.47821	67.2555	0.27465
		61.3898	0.1438	67.529	0.1897	67.3399	0.2041	71.6764	0.47866	67.302	0.27409
		61.4324	0.1434	67.5757	0.1897	67.3864	0.20392	71.7263	0.47938	67.3487	0.27456
		61.475	0.1434	67.6226	0.18954	67.4332	0.20439	71.776	0.47948	67.3955	0.27564
		61.5175	0.14401	67.6695	0.1898	67.4799	0.20494	71.8253	0.47923	67.4422	0.27592
		61.5601	0.14462	67.7163	0.19034	67.5266	0.20475	71.875	0.47958	67.4888	0.2753
		61.6028	0.14437	67.7631	0.19043	67.5731	0.20423	71.925	0.48053	67.5354	0.27508
		61.6452	0.14366	67.8099	0.19008	67.62	0.20447	71.9745	0.48099	67.5821	0.27586
		61.6878	0.14376	67.8567	0.19021	67.6665	0.20522	72.0243	0.48077	67.6288	0.27661
		61.7303	0.14462	67.9034	0.19085	67.7133	0.20546	72.0739	0.48092	67.6753	0.2765
		61.7729	0.14494	67.9502	0.19109	67.7601	0.20533	72.1239	0.48191	67.7221	0.27621
		61.8155	0.14453	67.9972	0.19077	67.8067	0.20559	72.1731	0.48269	67.7688	0.27671
		61.858	0.14468	68.044	0.19072	67.8534	0.20594	72.223	0.48242	67.8154	0.27742
		61.9008	0.14564	68.0908	0.19114	67.9001	0.20596	72.2727	0.48201	67.8621	0.27737
		61.9432	0.1457	68.1375	0.1914	67.9466	0.20601	72.3224	0.48279	67.9087	0.27697
		61.9857	0.14422	68.1844	0.19127	67.9933	0.20636	72.3721	0.48415	67.9554	0.27732
		62.0282	0.14354	68.2311	0.19131	68.0402	0.2066	72.4218	0.48434	68.0019	0.27817
		62.0708	0.14515	68.2779	0.19163	68.0868	0.20654	72.4715	0.48351	68.0485	0.27841
		62.1134	0.14667	68.3247	0.19186	68.1335	0.20662	72.5213	0.48357	68.0952	0.278
		62.1559	0.14592	68.3717	0.19202	68.1802	0.2069	72.5708	0.48486	68.1418	0.278
		62.1985	0.14464	68.4185	0.19236	68.2269	0.20698	72.6203	0.48553	68.1885	0.27881
		62.2412	0.1452	68.4653	0.19272	68.2736	0.20689	72.6701	0.48502	68.2353	0.27945
		62.2835	0.14664	68.512	0.1927	68.3203	0.20707	72.7199	0.48511	68.2818	0.27921
		62.3262	0.14667	68.5588	0.19253	68.3668	0.2075	72.7696	0.48653	68.3285	0.27873
		62.3687	0.14549	68.6058	0.19267	68.4134	0.20766	72.8193	0.48745	68.3753	0.27892
		62.4113	0.1452	68.6524	0.19298	68.4603	0.20741	72.869	0.48682	68.422	0.27972
		62.4539	0.14626	68.6993	0.19316	68.5068	0.20736	72.9187	0.48634	68.4686	0.28035
		62.4964	0.14685	68.7462	0.19328	68.5537	0.20798	72.9684	0.48745	68.5153	0.28034
		62.539	0.14593	68.7933	0.19335	68.6006	0.20878	73.0181	0.48881	68.5622	0.28019
		62.5816	0.14504	68.8399	0.19327	68.6471	0.20894	73.0678	0.4888	68.6085	0.2805
		62.6241	0.14587	68.8867	0.1932	68.6936	0.20848	73.1175	0.48827	68.6551	0.28098
		62.6665	0.14743	68.9333	0.19347	68.7402	0.20826	73.1671	0.48874	68.702	0.28117
		62.709	0.14757	68.9802	0.19385	68.7871	0.20863	73.2169	0.48972	68.7486	0.28134
		62.7518	0.14626	69.0271	0.19388	68.8338	0.20904	73.2665	0.48982	68.7952	0.2818
		62.7943	0.1458	69.0738	0.1939	68.8803	0.20902	73.3162	0.48933	68.8417	0.28212
		62.8369	0.14731	69.1208	0.19447	68.9272	0.20884	73.3659	0.48976	68.8886	0.282
		62.8796	0.14874	69.1678	0.195	68.9738	0.2089	73.4156	0.49109	68.9354	0.2819
		62.9219	0.14811	69.2146	0.19469	69.0206	0.20916	73.4653	0.49161	68.9819	0.2822
		62.9644	0.14677	69.2612	0.19431	69.0671	0.20946	73.5152	0.49102	69.0284	0.28262
		63.0072	0.14721	69.308	0.19475	69.1137	0.20988	73.5647	0.49111	69.075	0.28282
		63.0497	0.14871	69.3551	0.19527	69.1606	0.21022	73.6146	0.49257	69.1219	0.28301
		63.0924	0.14864	69.4018	0.19511	69.2071	0.21024	73.6639	0.49358	69.1685	0.28355
		63.135	0.14701	69.4485	0.19494	69.2538	0.21006	73.7138	0.49292	69.2152	0.28403
		63.1776	0.14655	69.4955	0.19529	69.3007	0.21018	73.7635	0.49232	69.262	0.28387
		63.2203	0.1481	69.5423	0.19553	69.3473	0.21061	73.8129	0.49343	69.3083	0.28363
		63.2627	0.14908	69.5892	0.19525	69.3938	0.21089	73.8627	0.49489	69.355	0.28407
		63.3053	0.14787	69.6356	0.1952	69.4405	0.21081	73.9125	0.49476	69.4016	0.28476
		63.3478	0.14665	69.6826	0.19579	69.4872	0.21081	73.9622	0.49403	69.4485	0.28484
		63.3903	0.14763	69.7294	0.19626	69.5341	0.21119	74.0121	0.49461	69.4951	0.28462
		63.4329	0.14946	69.7762	0.19609	69.5808	0.21147	74.0614	0.49586	69.5418	0.28491
		63.4755	0.14964	69.823	0.19601	69.6274	0.21124	74.1113	0.49601	69.5885	0.28554
		63.5182	0.14847	69.8701	0.19659	69.6741	0.21106	74.161	0.49552	69.6351	0.28574
		63.5604	0.14815	69.9168	0.19713	69.7208	0.21145	74.2107	0.49618	69.6818	0.28554
		63.603	0.14919	69.9635	0.19689	69.7673	0.21208	74.2604	0.49767	69.7283	0.2857
		63.6457	0.14994	70.0103	0.19655	69.814	0.21231	74.3101	0.49796	69.7749	0.2863
		63.6883	0.14941	70.0573	0.19698	69.8609	0.21212	74.36	0.49706	69.8216	0.28659
		63.7308	0.14869	70.1041	0.19772	69.9076	0.21195	74.4092	0.49716	69.8684	0.28655
		63.7734	0.14919	70.151	0.19768	69.9542	0.21207	74.459	0.49859	69.9149	0.28696
		63.816	0.15022	70.1977	0.197	70.001	0.2124	74.5088	0.49927	69.9618	0.28782
		63.8587	0.15	70.2446	0.19687	70.0474	0.21274	74.5586	0.49876	70.0082	0.28797
		63.9011	0.14874	70.2916	0.19747	70.0941	0.21307	74.6082	0.49881	70.0549	0.28713
		63.9437	0.14864	70.338	0.19788	70.1408	0.21337	74.6579	0.49981	70.1015	0.28682
		63.9862	0.15006	70.3848	0.19772	70.1875	0.21339	74.7078	0.50024	70.1482	0.28799
		64.0288	0.1507	70.4318	0.19768	70.2343	0.21321	74.7575	0.49983	70.195	0.28917
		64.0713	0.14967	70.4787	0.19817	70.2811	0.2133	74.8068	0.5	70.2417	0.28878
		64.114	0.14913	70.5255	0.19858	70.3277	0.21372	74.8565	0.50117	70.2883	0.28772
		64.1566	0.1503	70.5721	0.19838	70.3744	0.21392	74.9064	0.50203	70.335	0.28799
		64.199	0.1514	70.6191	0.19813	70.4211	0.2137	74.9561	0.50187	70.3817	0.28927
		64.2416	0.15073	70.6657	0.19861	70.4678	0.21375	75.0058	0.50171	70.4282	0.28958
		64.2841	0.14947	70.7125	0.19931	70.5143	0.21428	75.0555	0.50243	70.4748	0.28884
		64.3267	0.14974	70.7594	0.19931	70.561	0.21455	75.1054	0.50335	70.5217	0.28907
		64.3692	0.15108	70.8063	0.19903	70.6078	0.2143	75.1549	0.50348	70.5683	0.29062
		64.4118	0.15136	70.8532	0.19938	70.6545	0.21439	75.2044	0.50326	70.6149	0.29125
		64.4545	0.15042	70.9	0.19985	70.7014	0.21511	75.254	0.50367	70.6616	0.29009
		64.4971	0.15014	70.9466	0.19954	70.7477	0.21557	75.3039	0.50458	70.7083	0.28955
		64.5395	0.15111	70.9937	0.1991	70.7944	0.21531	75.3536	0.50509	70.7548	0.29104
		64.5821	0.15175	71.0403	0.1996	70.8413	0.21513	75.4033	0.50513	70.8016	0.29241
		64.6246	0.15118	71.0871	0.20049	70.888	0.21546	75.453	0.50541	70.8481	0.29173
		64.6672	0.1506	71.1339	0.20042	70.9344	0.21583	75.5029	0.50597	70.8949	0.29067
		64.7097	0.15126	71.1807	0.19982	70.9813	0.21583	75.5524	0.50614	70.9416	0.29148
		64.7523	0.15251	71.2277	0.20018	71.028	0.21559	75.6021	0.50593	70.9882	0.29294
		64.7951	0.15275	71.2746	0.20121	71.0747	0.21544	75.6518	0.50616	71.0349	0.29269
		64.8372	0.15188	71.3212	0.20127	71.1212	0.21558	75.7014	0.50713	71.0816	0.29154
		64.8798	0.15124	71.368	0.20045	71.1679	0.21599	75.7512	0.50801	71.1281	0.29195
		64.9225	0.15174	71.4148	0.20037	71.2146	0.2164	75.8008	0.50806	71.1747	0.29343
		64.9651	0.15275	71.4616	0.20121	71.2615	0.21657	75.8505	0.50784	71.2213	0.29359
		65.0077	0.15315	71.5084	0.20162	71.308	0.21673	75.9002	0.50835	71.268	0.29261
		65.0502	0.15258	71.5552	0.20125	71.3548	0.2171	75.9499	0.50929	71.3148	0.2928
		65.0928	0.15188	71.6022	0.20115	71.4017	0.21754	75.9996	0.50968	71.3615	0.29431
		65.1355	0.15198	71.649	0.20172	71.4482	0.21771	76.0491	0.50962	71.408	0.2949
		65.1779	0.1526	71.6957	0.20199	71.4947	0.21776	76.099	0.50997	71.4547	0.29395
		65.2205	0.15283	71.7425	0.20145	71.5413	0.21803	76.1487	0.51068	71.5015	0.2934
		65.263	0.15256	71.7893	0.20125	71.5882	0.21826	76.1984	0.51093	71.548	0.29438
		65.3056	0.15254	71.8361	0.20219	71.6349	0.21812	76.2481	0.51076	71.5948	0.2955
		65.3482	0.15308	71.883	0.20313	71.6816	0.21789	76.2977	0.51104	71.6413	0.29533
		65.3907	0.15353	71.9299	0.20299	71.7283	0.21805	76.3475	0.51183	71.6881	0.29468
		65.4334	0.15332	71.9768	0.20254	71.775	0.21851	76.397	0.5124	71.7348	0.29496
		65.4756	0.15301	72.0236	0.20277	71.8217	0.21867	76.4466	0.51247	71.7812	0.29585
		65.5182	0.15334	72.0702	0.20335	71.8682	0.21842	76.4965	0.51263	71.8279	0.29614
		65.5609	0.15393	72.117	0.20349	71.9149	0.21847	76.5462	0.51319	71.8746	0.29589
		65.6035	0.15385	72.164	0.20341	71.9617	0.21906	76.5959	0.51376	71.9214	0.29618
		65.6461	0.15325	72.2108	0.20374	72.0084	0.21953	76.6454	0.51404	71.9681	0.29706
		65.6886	0.15319	72.2577	0.20404	72.0549	0.21946	76.6953	0.51414	72.0147	0.29755
		65.7312	0.15385	72.3045	0.20365	72.1018	0.2194	76.745	0.5143	72.0614	0.2973
		65.7738	0.15425	72.3513	0.20311	72.1483	0.21974	76.7947	0.51479	72.1079	0.29708
		65.8163	0.15392	72.3982	0.20332	72.195	0.2201	76.8444	0.51552	72.1545	0.2974
		65.8587	0.15364	72.4446	0.20408	72.2416	0.22008	76.894	0.51607	72.2012	0.29794
		65.9013	0.1541	72.4916	0.20445	72.2885	0.21988	76.9438	0.51623	72.2479	0.29837
		65.944	0.15471	72.5386	0.20429	72.3352	0.21992	76.9934	0.51634	72.2947	0.29865
		65.9866	0.15469	72.5852	0.20437	72.3819	0.22024	77.0429	0.51666	72.3411	0.29867
		66.0291	0.15443	72.632	0.2049	72.4284	0.22055	77.0928	0.51705	72.388	0.29854
		66.0717	0.15483	72.679	0.20516	72.4752	0.22065	77.1425	0.51738	72.4347	0.29873
		66.114	0.15573	72.7258	0.20487	72.522	0.22067	77.1922	0.5178	72.4814	0.29921
		66.1568	0.15573	72.7725	0.2049	72.5685	0.22077	77.2419	0.51831	72.5278	0.29935
		66.1993	0.15471	72.8193	0.2055	72.6151	0.22092	77.2916	0.51868	72.5745	0.29914
		66.2419	0.15455	72.8663	0.20584	72.662	0.22105	77.3413	0.51878	72.6213	0.29944
		66.2846	0.15591	72.9131	0.20555	72.7087	0.22131	77.3908	0.51897	72.668	0.30047
		66.327	0.15665	72.9597	0.20544	72.7554	0.22162	77.4405	0.51948	72.7146	0.30104
		66.3696	0.15535	73.0066	0.20593	72.8021	0.22173	77.4903	0.52004	72.7613	0.30053
		66.4123	0.15401	73.0535	0.20632	72.8486	0.2218	77.5398	0.52036	72.8078	0.30009
		66.4547	0.15455	73.1004	0.20601	72.8952	0.22227	77.5897	0.52068	72.8544	0.30077
		66.4973	0.15576	73.147	0.20559	72.9419	0.22282	77.6394	0.52125	72.9011	0.30167
		66.5397	0.15587	73.1938	0.20602	72.9886	0.22273	77.6891	0.52165	72.9478	0.30163
		66.5824	0.15537	73.2408	0.20689	73.0355	0.22221	77.7388	0.52172	72.9946	0.30122
		66.625	0.15578	73.2876	0.20707	73.0822	0.2222	77.7883	0.52197	73.0413	0.30158
		66.6675	0.15695	73.3344	0.20673	73.1288	0.22277	77.838	0.52255	73.0877	0.30231
		66.7103	0.1573	73.3811	0.20684	73.1753	0.22294	77.8879	0.52292	73.1346	0.30231
		66.7524	0.15632	73.4279	0.20731	73.2222	0.2225	77.9376	0.52305	73.181	0.30184
		66.7951	0.15555	73.4747	0.20737	73.2687	0.22245	77.9873	0.52353	73.2277	0.30216
		66.8377	0.15629	73.5215	0.2072	73.3154	0.22317	78.037	0.52427	73.2744	0.30322
		66.8803	0.15768	73.5684	0.2075	73.3623	0.22363	78.0866	0.5246	73.3212	0.30372
		66.9229	0.15803	73.6153	0.20815	73.4088	0.22335	78.1364	0.52465	73.3679	0.30341
		66.9654	0.15717	73.6622	0.20826	73.4556	0.22335	78.1859	0.52506	73.4145	0.30335
		67.008	0.15645	73.709	0.20786	73.5025	0.22414	78.2357	0.52568	73.4612	0.30399
		67.0506	0.15688	73.7556	0.2078	73.5489	0.2247	78.2854	0.52589	73.5077	0.30454
		67.0931	0.15789	73.8026	0.20817	73.5955	0.2244	78.3351	0.52592	73.5543	0.30442
		67.1357	0.15798	73.8493	0.20826	73.6422	0.22412	78.3848	0.52644	73.6009	0.30414
		67.1782	0.15708	73.8961	0.20808	73.6891	0.22458	78.4343	0.52726	73.6476	0.30454
		67.2208	0.15679	73.9429	0.20831	73.7357	0.22517	78.4842	0.5275	73.6945	0.30541
		67.2634	0.1577	73.9897	0.20886	73.7822	0.22523	78.5337	0.52716	73.7412	0.30576
		67.3059	0.15823	74.0367	0.20901	73.8291	0.22509	78.5834	0.52718	73.7878	0.30529
		67.3487	0.15751	74.0835	0.20872	73.8758	0.22529	78.6333	0.52802	73.8344	0.30492
		67.3909	0.15711	74.1302	0.20882	73.9223	0.22557	78.683	0.52897	73.8811	0.30534
		67.4336	0.1581	74.177	0.20956	73.969	0.22557	78.7327	0.52923	73.9276	0.30612
		67.4762	0.15888	74.2238	0.21008	74.0157	0.22552	78.7823	0.52919	73.9744	0.30645
		67.5187	0.1581	74.2708	0.20988	74.0626	0.22576	78.832	0.5297	74.0211	0.30626
		67.5613	0.15724	74.3174	0.20959	74.1091	0.2262	78.8815	0.53046	74.0676	0.3063
		67.6038	0.15802	74.3642	0.20975	74.1559	0.22653	78.9313	0.53067	74.1142	0.30704
		67.6464	0.1593	74.4112	0.21	74.2026	0.22658	78.9811	0.53058	74.1611	0.30784
		67.689	0.15906	74.458	0.21	74.2491	0.22642	79.0308	0.53118	74.2076	0.30779
		67.7315	0.15786	74.5049	0.20998	74.2956	0.22647	79.0805	0.53221	74.2542	0.3072
		67.7739	0.15788	74.5515	0.21023	74.3425	0.2269	79.1302	0.5326	74.3008	0.30746
		67.8165	0.15933	74.5983	0.21062	74.3894	0.22713	79.1799	0.53226	74.3475	0.30874
		67.8592	0.16012	74.6453	0.21084	74.436	0.22685	79.2296	0.53218	74.3943	0.30948
		67.9018	0.1593	74.692	0.21089	74.4825	0.22687	79.2793	0.53292	74.4408	0.30884
		67.9443	0.15849	74.7389	0.21097	74.5294	0.22746	79.3287	0.53376	74.4877	0.30821
		67.9871	0.15924	74.7858	0.21121	74.5761	0.22771	79.3786	0.53392	74.5343	0.30896
		68.0293	0.16048	74.8324	0.21139	74.6228	0.22716	79.4282	0.53397	74.5808	0.31008
		68.0719	0.16012	74.879	0.21139	74.6693	0.2269	79.4781	0.53475	74.6275	0.30987
		68.1146	0.15876	74.926	0.21141	74.716	0.22763	79.5277	0.53563	74.6741	0.30904
		68.1572	0.15871	74.973	0.21161	74.7629	0.22845	79.5776	0.53558	74.7208	0.30943
		68.1997	0.16022	75.0198	0.21185	74.8095	0.22846	79.6269	0.53527	74.7675	0.31079
		68.2422	0.16096	75.0665	0.21177	74.856	0.22822	79.6766	0.53588	74.8141	0.31112
		68.2848	0.15989	75.1135	0.21144	74.9029	0.22857	79.7265	0.53683	74.861	0.31035
		68.3274	0.15898	75.1603	0.21157	74.9496	0.22918	79.776	0.53687	74.9074	0.31047
		68.3699	0.15961	75.2071	0.2124	74.9961	0.22928	79.8259	0.53654	74.9541	0.31174
		68.4123	0.16053	75.2538	0.21301	75.0427	0.22903	79.8756	0.53722	75.0007	0.31215
		68.4549	0.1603	75.3006	0.21273	75.0895	0.2291	79.9253	0.53834	75.0476	0.31116
		68.4976	0.1596	75.3476	0.21249	75.1363	0.2294	79.975	0.53837	75.0942	0.31071
		68.5402	0.15996	75.3942	0.21318	75.183	0.22951	80.0245	0.53781	75.1409	0.31186
		68.5826	0.16112	75.441	0.21379	75.2297	0.22944	80.0741	0.53837	75.1876	0.31295
		68.6253	0.16155	75.488	0.21324	75.2764	0.22943	80.1239	0.53981	75.2342	0.3125
		68.6677	0.16109	75.5348	0.2126	75.3231	0.22951	80.1735	0.5403	75.2809	0.31165
		68.7103	0.16097	75.5815	0.21327	75.3696	0.22965	80.2234	0.53973	75.3274	0.31223
		68.7528	0.1614	75.6281	0.21435	75.4163	0.22991	80.2731	0.5399	75.374	0.31362
		68.7953	0.1616	75.6751	0.21432	75.4631	0.23022	80.323	0.54124	75.4207	0.31395
		68.8381	0.16144	75.7221	0.21371	75.5098	0.23039	80.3723	0.54206	75.4675	0.31333
		68.8806	0.16134	75.7687	0.21381	75.5565	0.23053	80.422	0.54145	75.514	0.31352
		68.9232	0.16125	75.8156	0.21445	75.6032	0.23078	80.4719	0.54111	75.5609	0.31482
		68.9659	0.1612	75.8625	0.2146	75.6499	0.231	80.5216	0.5423	75.6073	0.31562
		69.0083	0.16158	75.9094	0.21414	75.6964	0.23114	80.5713	0.54356	75.654	0.31498
		69.0509	0.16196	75.956	0.21408	75.743	0.23134	80.6209	0.54335	75.7006	0.31407
		69.0933	0.16168	76.0026	0.215	75.7897	0.23147	80.6707	0.54279	75.7473	0.3144
		69.136	0.16135	76.0498	0.21582	75.8366	0.23145	80.7205	0.54339	75.7941	0.3157
		69.1786	0.16199	76.0966	0.21555	75.8831	0.23162	80.7698	0.54443	75.8408	0.31644
		69.2213	0.16277	76.1434	0.21509	75.93	0.23206	80.8195	0.54456	75.8875	0.31602
		69.2639	0.16244	76.1901	0.21545	75.9765	0.23232	80.8694	0.54418	75.9341	0.31544
		69.3063	0.16196	76.2371	0.2158	76.0234	0.23225	80.9191	0.54462	75.9806	0.31567
		69.3487	0.16269	76.2837	0.21534	76.0699	0.2322	80.9688	0.5458	76.0273	0.31648
		69.3914	0.16352	76.3305	0.21507	76.1165	0.23237	81.0183	0.54643	76.0739	0.31697
		69.4338	0.16295	76.3774	0.21583	76.1632	0.23268	81.0684	0.54617	76.1208	0.31693
		69.4765	0.1621	76.4243	0.21666	76.2099	0.23297	81.1176	0.54621	76.1674	0.31695
		69.519	0.16278	76.471	0.21646	76.2567	0.23331	81.1674	0.54709	76.2141	0.31744
		69.5616	0.16395	76.518	0.21584	76.3035	0.23366	81.2171	0.54774	76.2608	0.31799
		69.6042	0.16353	76.5646	0.21608	76.35	0.23374	81.267	0.54756	76.3072	0.31803
		69.6467	0.16209	76.6116	0.21698	76.3966	0.23349	81.3166	0.54767	76.3539	0.31764
		69.6891	0.1621	76.6583	0.21719	76.4433	0.23342	81.3666	0.54876	76.4005	0.31766
		69.7317	0.16365	76.7051	0.2167	76.49	0.23383	81.416	0.54948	76.4472	0.31849
		69.7743	0.16441	76.7519	0.21705	76.5367	0.23433	81.4659	0.54897	76.4938	0.31934
		69.817	0.16362	76.7987	0.21828	76.5834	0.23451	81.5154	0.5487	76.5405	0.31927
		69.8595	0.16301	76.8457	0.2184	76.6303	0.2344	81.5651	0.54976	76.5874	0.31868
		69.9023	0.16375	76.8925	0.21727	76.6769	0.23417	81.6148	0.55091	76.634	0.3189
		69.9445	0.16471	76.9392	0.21719	76.7236	0.23399	81.6645	0.55091	76.6805	0.31991
		69.9871	0.16444	76.986	0.21852	76.7701	0.23417	81.7144	0.55076	76.7272	0.32032
		70.0298	0.16357	77.0327	0.219	76.8168	0.23459	81.7639	0.55155	76.7738	0.3198
		70.0724	0.16365	77.0796	0.21809	76.8637	0.23496	81.8135	0.55245	76.8204	0.3198
		70.1149	0.16474	77.1264	0.21789	76.9102	0.23521	81.8633	0.55247	76.8671	0.32081
		70.1575	0.16525	77.1732	0.21895	76.957	0.23542	81.9129	0.55229	76.9138	0.32141
		70.2001	0.16455	77.2202	0.21935	77.0037	0.23557	81.9626	0.55298	76.9606	0.32095
		70.2428	0.16397	77.2669	0.21833	77.0503	0.23561	82.0123	0.55395	77.0071	0.32077
		70.2851	0.16445	77.3139	0.21762	77.0969	0.2358	82.0622	0.55399	77.0537	0.3217
		70.3275	0.16513	77.3605	0.21846	77.1436	0.23631	82.1119	0.55352	77.1004	0.32251
		70.3701	0.165	77.4075	0.21967	77.1903	0.23675	82.1614	0.55395	77.1473	0.32209
		70.4128	0.16454	77.4543	0.21972	77.2371	0.23658	82.2111	0.55505	77.1939	0.32147
		70.4554	0.16491	77.501	0.21928	77.2836	0.23623	82.2608	0.55535	77.2404	0.32215
		70.498	0.16578	77.5479	0.21973	77.3305	0.23652	82.3105	0.55495	77.2872	0.32343
		70.5407	0.16597	77.5948	0.22049	77.3772	0.23716	82.3602	0.55533	77.3339	0.32349
		70.5829	0.1656	77.6416	0.22025	77.4239	0.23709	82.4098	0.5566	77.3806	0.32239
		70.6255	0.16546	77.688	0.21969	77.4702	0.23653	82.4597	0.5573	77.427	0.32209
		70.668	0.16548	77.735	0.22017	77.5171	0.23674	82.5092	0.55703	77.4737	0.32331
		70.7108	0.16546	77.7819	0.22103	77.564	0.23766	82.5592	0.55698	77.5203	0.32438
		70.7535	0.16572	77.8286	0.22087	77.6106	0.23822	82.6084	0.5578	77.567	0.32414
		70.7959	0.16605	77.8755	0.22009	77.6571	0.2382	82.6583	0.55862	77.6137	0.32373
		70.8385	0.16589	77.9225	0.22029	77.704	0.2382	82.708	0.55873	77.6605	0.32435
		70.881	0.16564	77.9693	0.22144	77.7505	0.23834	82.7577	0.55874	77.707	0.3253
		70.9235	0.16588	78.0161	0.22178	77.7974	0.23841	82.8074	0.55932	77.7535	0.3253
		70.9659	0.16611	78.0625	0.22073	77.8439	0.23843	82.8573	0.5601	77.8003	0.32477
		71.0085	0.16594	78.1095	0.22015	77.8909	0.23846	82.9068	0.56033	77.847	0.32505
		71.0512	0.1661	78.1566	0.22135	77.9377	0.23855	82.9566	0.56011	77.8938	0.32617
		71.0938	0.16698	78.2032	0.22276	77.9843	0.23869	83.006	0.56032	77.9403	0.32675
		71.1364	0.1675	78.25	0.2224	78.0308	0.2389	83.0559	0.56119	77.9869	0.32625
		71.1789	0.16701	78.2968	0.2212	78.0775	0.23915	83.1055	0.56188	78.0338	0.32577
		71.2213	0.16661	78.3438	0.22147	78.1242	0.23936	83.1552	0.56199	78.0805	0.32614
		71.2639	0.16722	78.3905	0.22281	78.1709	0.23934	83.2049	0.56225	78.1269	0.32684
		71.3064	0.16788	78.4371	0.22282	78.2175	0.23926	83.2548	0.5629	78.1736	0.3272
		71.349	0.16748	78.4843	0.22164	78.2644	0.23961	83.3045	0.56321	78.2204	0.32737
		71.3917	0.16682	78.5311	0.22176	78.3111	0.24047	83.3538	0.5631	78.2671	0.32769
		71.4343	0.16726	78.5779	0.22329	78.3578	0.24102	83.4035	0.56347	78.3136	0.3281
		71.4769	0.16822	78.6245	0.22364	78.4045	0.24068	83.4536	0.5645	78.3604	0.3283
		71.5194	0.16804	78.6714	0.22243	78.451	0.2402	83.5031	0.56524	78.4069	0.32838
		71.5618	0.1668	78.7181	0.22208	78.4976	0.24059	83.5529	0.56519	78.4535	0.32851
		71.6043	0.16652	78.765	0.22345	78.5444	0.24151	83.6024	0.5651	78.5002	0.32875
		71.6469	0.16786	78.8118	0.22451	78.591	0.24167	83.6524	0.56566	78.5469	0.32908
		71.6896	0.16898	78.8588	0.224	78.6379	0.24102	83.702	0.56635	78.5937	0.32929
		71.7322	0.16858	78.9056	0.22326	78.6846	0.24094	83.7513	0.56644	78.6404	0.32933
		71.7748	0.16774	78.9524	0.22371	78.7313	0.24176	83.801	0.56644	78.6868	0.32949
		71.8173	0.16801	78.999	0.22454	78.778	0.24212	83.8509	0.56712	78.7335	0.33006
		71.8597	0.16909	79.0459	0.22436	78.8247	0.24149	83.9006	0.56807	78.7801	0.33063
		71.9023	0.16939	79.0927	0.22377	78.8712	0.24126	83.9503	0.56837	78.8268	0.3306
		71.945	0.16858	79.1395	0.22434	78.9178	0.24217	84	0.56825	78.8735	0.33029
		71.9876	0.16814	79.1864	0.22565	78.9645	0.24288	84.0499	0.56859	78.9201	0.33058
		72.0301	0.16898	79.2331	0.22581	79.0112	0.24253	84.0992	0.56938	78.967	0.33148
		72.0727	0.16983	79.2802	0.22485	79.0581	0.24221	84.1489	0.56982	79.0136	0.33206
		72.1153	0.16936	79.327	0.22469	79.1048	0.24282	84.1988	0.56976	79.0603	0.33194
		72.1578	0.16858	79.3736	0.22558	79.1513	0.24332	84.2485	0.56993	79.1068	0.33185
		72.2004	0.16906	79.4206	0.22583	79.1979	0.24293	84.2983	0.57058	79.1534	0.33236
		72.2428	0.17004	79.4673	0.2251	79.2446	0.24265	84.3478	0.57117	79.2001	0.33294
		72.2853	0.16992	79.514	0.22493	79.2915	0.24339	84.3976	0.57132	79.2468	0.33283
		72.328	0.16906	79.5608	0.22585	79.338	0.24429	84.4474	0.57128	79.2936	0.33241
		72.3706	0.16916	79.6077	0.22668	79.3847	0.24408	84.4969	0.57162	79.3403	0.3328
		72.4132	0.17023	79.6547	0.22662	79.4315	0.24332	84.5464	0.57231	79.3869	0.33383
		72.4557	0.17072	79.7015	0.22627	79.478	0.24348	84.5963	0.57282	79.4335	0.33419
		72.4981	0.17028	79.7481	0.22646	79.5248	0.24436	84.646	0.57301	79.48	0.33349
		72.5407	0.17003	79.7949	0.22696	79.5714	0.24464	84.6957	0.57349	79.5267	0.33305
		72.5834	0.17046	79.8417	0.22686	79.6181	0.24426	84.7454	0.57433	79.5734	0.33388
		72.626	0.17083	79.8886	0.22638	79.665	0.24431	84.7953	0.57469	79.62	0.33506
		72.6685	0.17071	79.9354	0.22674	79.7115	0.24505	84.8448	0.57447	79.6667	0.33523
		72.7111	0.17044	79.9822	0.22773	79.7584	0.24557	84.8945	0.57478	79.7133	0.3347
		72.7537	0.17055	80.029	0.22778	79.805	0.24536	84.9441	0.57594	79.7602	0.33489
		72.7962	0.17105	80.0758	0.22707	79.8515	0.24518	84.9939	0.57668	79.8067	0.33592
		72.8388	0.17125	80.1226	0.22716	79.8982	0.24569	85.0437	0.57636	79.8533	0.33638
		72.8812	0.17073	80.1693	0.22805	79.9449	0.24629	85.0932	0.57614	79.8999	0.33591
		72.9239	0.17028	80.2163	0.22837	79.9918	0.24623	85.1429	0.57695	79.9466	0.33579
		72.9664	0.17094	80.2631	0.22808	80.0385	0.246	85.1928	0.57781	79.9933	0.33662
		73.009	0.1721	80.3097	0.2283	80.085	0.24614	85.2423	0.57766	80.0399	0.33723
		73.0516	0.17225	80.3569	0.22902	80.1318	0.2462	85.292	0.57741	80.0866	0.33684
		73.0941	0.17125	80.4038	0.22917	80.1785	0.24606	85.3417	0.57834	80.1333	0.33644
		73.1365	0.17082	80.4504	0.22865	80.2252	0.24624	85.3914	0.57974	80.1799	0.33709
		73.1791	0.17187	80.497	0.22854	80.2717	0.24664	85.4413	0.58003	80.2266	0.33819
		73.2218	0.17296	80.544	0.22922	80.3184	0.24672	85.4908	0.5794	80.2732	0.33852
		73.2644	0.17243	80.591	0.2297	80.3653	0.24668	85.5407	0.57954	80.3201	0.33812
		73.307	0.17123	80.6378	0.22924	80.4119	0.2472	85.5899	0.58083	80.3666	0.33804
		73.3493	0.17151	80.6844	0.22862	80.4584	0.24801	85.6398	0.58159	80.4132	0.3388
		73.3921	0.17299	80.7315	0.2289	80.5053	0.2482	85.6895	0.58116	80.4601	0.33968
		73.4346	0.17319	80.7783	0.22971	80.5518	0.24772	85.7392	0.58112	80.5066	0.33979
		73.4772	0.17187	80.8251	0.22987	80.5985	0.24756	85.7889	0.58226	80.5532	0.33945
		73.5196	0.17151	80.8715	0.22953	80.6452	0.24804	85.8388	0.58307	80.5998	0.33964
		73.5622	0.17291	80.9185	0.2299	80.6919	0.24843	85.8883	0.58263	80.6465	0.34035
		73.6048	0.17395	80.9656	0.23099	80.7388	0.24835	85.9382	0.58229	80.6933	0.34062
		73.6475	0.17346	81.0122	0.23146	80.7853	0.24841	85.9875	0.58317	80.7398	0.34025
		73.69	0.17276	81.059	0.2309	80.8319	0.24881	86.0374	0.58433	80.7867	0.34017
		73.7327	0.1732	81.1058	0.2305	80.8788	0.24892	86.0871	0.58446	80.8333	0.34081
		73.7751	0.17414	81.1526	0.23097	80.9255	0.2486	86.1367	0.58417	80.8798	0.34134
		73.8175	0.17419	81.1994	0.23138	80.972	0.24856	86.1865	0.58483	80.9265	0.34113
		73.8601	0.17329	81.2461	0.23101	81.0187	0.24912	86.2361	0.58613	80.9731	0.3409
		73.9028	0.17286	81.2931	0.23083	81.0656	0.24978	86.2861	0.58647	81.0198	0.34156
		73.9454	0.17357	81.3399	0.23178	81.1122	0.25	86.3353	0.58586	81.0665	0.34264
		73.9879	0.17421	81.3867	0.23278	81.1589	0.24983	86.385	0.58605	81.1131	0.34306
		74.0305	0.17381	81.4335	0.23235	81.2056	0.24972	86.4349	0.58746	81.16	0.34274
		74.073	0.17329	81.4803	0.23138	81.2523	0.24997	86.4846	0.58829	81.2062	0.34252
		74.1156	0.1737	81.5274	0.23162	81.2988	0.25036	86.5343	0.58774	81.2531	0.34299
		74.158	0.17454	81.5738	0.23259	81.3455	0.25056	86.584	0.58742	81.2997	0.34379
		74.2006	0.17468	81.6208	0.23259	81.3922	0.25064	86.6339	0.5884	81.3462	0.34407
		74.2433	0.17432	81.6678	0.23182	81.439	0.25087	86.6835	0.58934	81.3931	0.34376
		74.2858	0.17452	81.7146	0.23204	81.4856	0.25111	86.7329	0.58915	81.4397	0.3437
		74.3284	0.17534	81.7614	0.23325	81.5324	0.25116	86.7825	0.58904	81.4864	0.3444
		74.3709	0.17552	81.808	0.23364	81.5789	0.25106	86.8326	0.5901	81.5332	0.34497
		74.4133	0.17488	81.8551	0.2329	81.6258	0.25102	86.8821	0.59124	81.5797	0.34459
		74.4559	0.17482	81.9017	0.23276	81.6723	0.25118	86.932	0.5912	81.6264	0.34415
		74.4985	0.17565	81.9485	0.23376	81.7189	0.25151	86.9815	0.5908	81.673	0.34489
		74.541	0.17602	81.9953	0.2345	81.7657	0.25185	87.0314	0.59139	81.7197	0.3462
		74.5836	0.17542	82.0421	0.23421	81.8123	0.25215	87.0807	0.59247	81.7665	0.34641
		74.6261	0.17501	82.0889	0.23376	81.8592	0.25245	87.1306	0.59265	81.8132	0.34568
		74.6689	0.17544	82.136	0.23398	81.9059	0.25279	87.1803	0.59228	81.8598	0.34572
		74.7114	0.17598	82.1826	0.23441	81.9522	0.25294	87.23	0.59281	81.9063	0.34685
		74.754	0.17586	82.2296	0.23426	81.999	0.2528	87.2797	0.594	81.9528	0.34743
		74.7966	0.17544	82.2762	0.23388	82.0458	0.25273	87.3293	0.59436	81.9996	0.34684
		74.839	0.1754	82.323	0.23432	82.0924	0.25317	87.3791	0.59401	82.0463	0.34655
		74.8815	0.1758	82.3698	0.23516	82.1391	0.25386	87.4289	0.59432	82.093	0.34749
		74.9243	0.17641	82.4167	0.2352	82.1858	0.25395	87.4782	0.59527	82.1396	0.34848
		74.9668	0.17678	82.4637	0.23476	82.2327	0.25335	87.5279	0.59563	82.1864	0.3483
		75.0096	0.17652	82.5103	0.23511	82.2794	0.25312	87.5778	0.59535	82.2331	0.34759
		75.0519	0.17602	82.5569	0.23594	82.326	0.25375	87.6275	0.59572	82.2796	0.34767
		75.0943	0.17628	82.6038	0.236	82.3726	0.25426	87.6772	0.59691	82.3263	0.34855
		75.137	0.17715	82.6507	0.23558	82.4192	0.25407	87.7269	0.59764	82.3729	0.34915
		75.1794	0.17718	82.6976	0.23599	82.4659	0.25395	87.7766	0.59752	82.4195	0.34894
		75.2222	0.17639	82.7444	0.23704	82.5126	0.25456	87.8263	0.59757	82.4662	0.34877
		75.2646	0.17646	82.7912	0.23719	82.5593	0.25511	87.876	0.59825	82.5129	0.3496
		75.3073	0.17761	82.8382	0.23616	82.6062	0.25495	87.9256	0.59891	82.5597	0.3508
		75.3499	0.17797	82.885	0.23567	82.6527	0.25472	87.9754	0.5991	82.606	0.35089
		75.3922	0.17696	82.9316	0.23654	82.6992	0.25514	88.0252	0.59921	82.6527	0.35007
		75.4348	0.17644	82.9785	0.2373	82.746	0.25574	88.0747	0.5997	82.6995	0.35013
		75.4774	0.17738	83.0253	0.23677	82.7927	0.25578	88.1244	0.60032	82.7462	0.35148
		75.5201	0.17831	83.0721	0.23624	82.8396	0.25562	88.1743	0.60054	82.793	0.35234
		75.5625	0.17804	83.1189	0.23713	82.8861	0.25585	88.2238	0.60052	82.8395	0.35161
		75.6052	0.17744	83.1659	0.23832	82.9329	0.25609	88.2735	0.6009	82.8862	0.35068
		75.6478	0.17769	83.2127	0.23823	82.9797	0.2559	88.3232	0.60175	82.933	0.35122
		75.6903	0.17845	83.2594	0.23754	83.0263	0.25595	88.3727	0.60241	82.9794	0.35237
		75.7327	0.17866	83.306	0.23779	83.0727	0.25664	88.4228	0.60259	83.0262	0.35244
		75.7753	0.17814	83.353	0.2386	83.1195	0.2571	88.4723	0.60274	83.0728	0.35188
		75.8178	0.1778	83.4	0.23864	83.1664	0.25697	88.5222	0.60316	83.1194	0.35239
		75.8606	0.17823	83.4466	0.23814	83.2129	0.25704	88.5714	0.60369	83.1661	0.35373
		75.9031	0.17878	83.4934	0.23826	83.2596	0.2576	88.6214	0.60415	83.2128	0.35409
		75.9457	0.17866	83.5405	0.23888	83.3064	0.25787	88.671	0.60467	83.2596	0.35325
		75.9882	0.17815	83.5871	0.23896	83.3528	0.25758	88.7207	0.60527	83.3061	0.35305
		76.0308	0.17805	83.6341	0.23843	83.3996	0.25745	88.7704	0.60561	83.3526	0.35431
		76.0734	0.17829	83.6805	0.23836	83.4463	0.25794	88.8203	0.60556	83.3994	0.3555
		76.1158	0.17818	83.7275	0.23915	83.493	0.25842	88.8698	0.6055	83.4461	0.35513
		76.1585	0.17778	83.7743	0.23968	83.5399	0.25822	88.9197	0.606	83.4929	0.35416
		76.2011	0.1779	83.8212	0.23933	83.5864	0.25793	88.969	0.60692	83.5394	0.35443
		76.2435	0.17859	83.868	0.23927	83.633	0.25831	89.0189	0.60749	83.5861	0.35576
		76.2862	0.17871	83.915	0.24035	83.6799	0.25889	89.0686	0.60752	83.6329	0.3562
		76.3286	0.17797	83.9616	0.2412	83.7266	0.25878	89.1183	0.60768	83.6793	0.35542
		76.3711	0.17762	84.0084	0.24054	83.7731	0.25852	89.168	0.60829	83.7258	0.35529
		76.4137	0.17817	84.0551	0.23963	83.8196	0.25907	89.2177	0.60892	83.7727	0.35655
		76.4562	0.17844	84.1021	0.24015	83.8665	0.25986	89.2676	0.60927	83.8193	0.35742
		76.499	0.17786	84.149	0.2413	83.9133	0.25981	89.317	0.60951	83.866	0.35685
		76.5415	0.1773	84.1957	0.24124	83.9601	0.25932	89.3666	0.60987	83.9126	0.35641
		76.5841	0.17713	84.2425	0.24029	84.0067	0.25949	89.4164	0.61031	83.9595	0.35749
		76.6267	0.17462	84.2895	0.24033	84.0532	0.2603	89.4661	0.61068	84.0058	0.35863
		76.669	0.16028	84.3363	0.24139	84.0999	0.26071	89.516	0.61093	84.0526	0.3582
		76.7118	0.12244	84.3828	0.24183	84.1466	0.2603	89.5655	0.61128	84.0993	0.3575
		76.7542	0.06714	84.4296	0.24137	84.1933	0.26002	89.6152	0.61189	84.146	0.35837
		76.7969	0.02029	84.4766	0.24141	84.2402	0.26075	89.6649	0.61244	84.1928	0.35968
		76.8395	-0.00185	84.5234	0.24224	84.2868	0.26157	89.7144	0.61261	84.2392	0.35942
		76.881	-0.00673	84.5702	0.24266	84.3335	0.26125	89.764	0.61279	84.2859	0.3583
		76.9087	-0.00753	84.617	0.24216	84.38	0.26064	89.814	0.61339	84.3328	0.35846
		76.9162	-0.00899	84.6639	0.24168	84.4267	0.26111	89.8636	0.61407	84.3792	0.35975
				84.7107	0.24206	84.4734	0.26199	89.9134	0.61439	84.4259	0.36029
				84.7573	0.24275	84.5201	0.26192	89.963	0.61456	84.4724	0.3598
				84.8043	0.24284	84.5668	0.26152	90.0129	0.61491	84.5192	0.3598
				84.8511	0.24266	84.6135	0.2621	90.0622	0.61537	84.5659	0.36078
				84.8982	0.24307	84.6603	0.26304	90.1119	0.6157	84.6127	0.36153
				84.9449	0.24363	84.707	0.26301	90.1618	0.61608	84.6594	0.36141
				84.9916	0.24346	84.7535	0.26239	90.2115	0.61677	84.7059	0.36119
				85.0386	0.24289	84.8002	0.26251	90.2612	0.61744	84.7524	0.36157
				85.0852	0.24301	84.8469	0.26313	90.3111	0.61763	84.7992	0.36215
				85.132	0.24379	84.8936	0.2632	90.3606	0.61752	84.8459	0.3624
				85.1788	0.24423	84.9402	0.26304	90.4104	0.61776	84.8925	0.36254
				85.2257	0.24411	84.9869	0.26345	90.4599	0.61845	84.9391	0.36289
				85.2726	0.24413	85.0338	0.26371	90.5097	0.61896	84.9858	0.36306
				85.3195	0.24454	85.0805	0.26317	90.5593	0.61908	85.0325	0.36293
				85.3661	0.24489	85.127	0.2629	90.609	0.61942	85.0791	0.36305
				85.4128	0.24483	85.1737	0.26369	90.6587	0.62023	85.1258	0.3635
				85.4597	0.24481	85.2203	0.26447	90.7084	0.62074	85.1724	0.36379
				85.5066	0.24512	85.2671	0.26433	90.7583	0.62064	85.2191	0.36387
				85.5534	0.24537	85.3137	0.26416	90.8076	0.62076	85.2658	0.3642
				85.6002	0.24528	85.3606	0.26485	90.8575	0.62157	85.3124	0.36479
				85.6472	0.24537	85.4073	0.26564	90.9072	0.62232	85.3593	0.36507
				85.6938	0.24581	85.4538	0.26554	90.9566	0.62245	85.4055	0.36487
				85.7406	0.24594	85.5003	0.26509	91.0066	0.6225	85.4522	0.3649
				85.7873	0.24574	85.5472	0.26526	91.0562	0.62304	85.499	0.36582
				85.8343	0.24586	85.5938	0.26598	91.106	0.6236	85.5457	0.36681
				85.8811	0.24634	85.6405	0.26635	91.1556	0.62369	85.5924	0.36667
				85.9279	0.24661	85.6872	0.26601	91.2053	0.62371	85.639	0.36593
				85.9749	0.24661	85.7341	0.26563	91.255	0.62427	85.6859	0.3662
				86.0217	0.24676	85.7808	0.26593	91.3047	0.62512	85.7325	0.36736
				86.0684	0.24711	85.8274	0.26646	91.3542	0.62554	85.779	0.36757
				86.115	0.24738	85.8738	0.26646	91.4041	0.62565	85.8257	0.36679
				86.162	0.24749	85.9205	0.26622	91.4538	0.6262	85.8723	0.36703
				86.2088	0.24759	85.9673	0.26666	91.5037	0.62705	85.919	0.36858
				86.2556	0.24785	86.014	0.26757	91.5529	0.62742	85.9657	0.36927
				86.3023	0.24817	86.0605	0.26778	91.6029	0.62739	86.0123	0.36835
				86.3493	0.24828	86.1074	0.26737	91.6525	0.62781	86.0592	0.36796
				86.3961	0.24808	86.1539	0.26753	91.7023	0.62867	86.1054	0.36928
				86.4431	0.24779	86.2007	0.26826	91.7519	0.62911	86.1521	0.37048
				86.4895	0.24786	86.2472	0.26836	91.8019	0.62908	86.1989	0.36996
				86.5363	0.24839	86.2941	0.26788	91.8513	0.62923	86.2456	0.36906
				86.5833	0.24885	86.3408	0.26809	91.9012	0.6297	86.2923	0.36968
				86.6302	0.24879	86.3875	0.26887	91.9505	0.63023	86.3389	0.37099
				86.6768	0.24861	86.4342	0.2688	92.0004	0.63056	86.3856	0.37097
				86.7238	0.24896	86.4811	0.26806	92.0501	0.63081	86.4324	0.37
				86.7706	0.24948	86.5277	0.26826	92.0998	0.6313	86.4789	0.37017
				86.8174	0.24959	86.5742	0.26935	92.1495	0.63208	86.5254	0.37161
				86.864	0.2495	86.6207	0.26968	92.1992	0.6326	86.5721	0.37227
				86.9111	0.24976	86.6676	0.26913	92.2491	0.63266	86.6189	0.37154
				86.9579	0.25028	86.7143	0.26924	92.2983	0.63287	86.6656	0.3713
				87.0047	0.25044	86.7612	0.27029	92.3481	0.63349	86.7122	0.3726
				87.0515	0.25013	86.8078	0.27072	92.3979	0.63407	86.7592	0.37378
				87.0985	0.25014	86.8543	0.27013	92.4476	0.63446	86.8055	0.37319
				87.1453	0.25076	86.901	0.26994	92.4973	0.63493	86.8524	0.37211
				87.1917	0.25124	86.9477	0.27065	92.547	0.6353	86.8991	0.37268
				87.2386	0.25117	86.9944	0.27111	92.5967	0.63529	86.9457	0.37444
				87.2856	0.25112	87.0411	0.2709	92.6466	0.6353	86.9923	0.37497
				87.3324	0.25143	87.0878	0.27086	92.6959	0.6359	87.039	0.37372
				87.3794	0.25153	87.1346	0.27122	92.7456	0.6368	87.0857	0.37303
				87.426	0.25132	87.1811	0.27135	92.7955	0.63723	87.1325	0.3743
				87.4729	0.25146	87.228	0.27118	92.8451	0.63732	87.179	0.37568
				87.5197	0.25198	87.2745	0.27134	92.8949	0.63778	87.2256	0.37531
				87.5665	0.25215	87.3212	0.27189	92.9445	0.63859	87.2721	0.37457
				87.6131	0.25192	87.3679	0.27235	92.9945	0.63896	87.319	0.37528
				87.6601	0.25194	87.4146	0.27251	93.0437	0.63885	87.3656	0.37656
				87.7069	0.25245	87.4612	0.27251	93.0934	0.63912	87.4125	0.37672
				87.7538	0.2529	87.5081	0.27257	93.1433	0.64008	87.4591	0.37615
				87.8006	0.25276	87.5546	0.27281	93.193	0.64084	87.5056	0.37627
				87.8476	0.25251	87.6013	0.27306	93.2427	0.64084	87.5521	0.37718
				87.8942	0.25292	87.648	0.27301	93.2924	0.64085	87.5989	0.37787
				87.9408	0.25362	87.6947	0.27294	93.3421	0.64147	87.6456	0.37772
				87.9878	0.25362	87.7413	0.27334	93.3919	0.64199	87.6922	0.37735
				88.0347	0.25324	87.7881	0.27389	93.4413	0.64198	87.7389	0.3776
				88.0815	0.2537	87.8349	0.27383	93.4909	0.6422	87.7856	0.37829
				88.1285	0.25461	87.8816	0.27343	93.5407	0.64304	87.8322	0.37862
				88.1751	0.25453	87.9281	0.27352	93.5905	0.64376	87.8789	0.37842
				88.2219	0.25384	87.9748	0.27415	93.6402	0.64388	87.9254	0.37848
				88.2687	0.25415	88.0215	0.27457	93.6899	0.64397	87.972	0.3792
				88.3156	0.25514	88.0682	0.27454	93.7396	0.64451	88.0186	0.37988
				88.3624	0.2552	88.1149	0.27466	93.7891	0.64522	88.0655	0.37983
				88.4092	0.25445	88.1615	0.27513	93.839	0.64566	88.1121	0.37956
				88.456	0.25451	88.2084	0.27543	93.8887	0.64593	88.159	0.38006
				88.5028	0.25545	88.2549	0.2753	93.9384	0.6464	88.2053	0.38107
				88.5496	0.25572	88.3014	0.27521	93.9881	0.64708	88.252	0.3814
				88.5965	0.25504	88.3483	0.27554	94.0378	0.64743	88.2988	0.38097
				88.6433	0.25492	88.3951	0.27599	94.0875	0.64726	88.3455	0.38109
				88.6901	0.25598	88.4419	0.2761	94.1372	0.64737	88.3921	0.38207
				88.7369	0.25674	88.4883	0.27592	94.1868	0.64823	88.4388	0.38248
				88.7839	0.25647	88.5352	0.27586	94.2363	0.649	88.4854	0.38178
				88.8307	0.25627	88.5819	0.27612	94.2862	0.64896	88.5321	0.38155
				88.8774	0.2568	88.6286	0.2764	94.3357	0.649	88.5788	0.38262
				88.924	0.2571	88.6749	0.27644	94.3856	0.64991	88.6252	0.3835
				88.971	0.25666	88.7217	0.27652	94.4353	0.65066	88.6721	0.38325
				89.0178	0.25649	88.7685	0.27705	94.485	0.65051	88.7188	0.38304
				89.0646	0.25719	88.8151	0.27777	94.5345	0.65055	88.7654	0.3838
				89.1114	0.25772	88.8618	0.278	94.5844	0.65144	88.812	0.38448
				89.1584	0.2574	88.9087	0.27786	94.6341	0.65213	88.8589	0.38436
				89.2052	0.25716	88.9552	0.27815	94.6838	0.65202	88.9052	0.38428
				89.2521	0.25772	89.0017	0.27888	94.7335	0.65207	88.952	0.38472
				89.2985	0.25829	89.0483	0.27885	94.7831	0.65298	88.9987	0.38499
				89.3453	0.25805	89.0952	0.27805	94.8329	0.65381	89.0453	0.38492
				89.3923	0.25769	89.1419	0.27817	94.8825	0.65368	89.0922	0.38519
				89.4392	0.25825	89.1886	0.27941	94.932	0.65337	89.1387	0.38589
				89.486	0.25916	89.2353	0.27964	94.9819	0.65412	89.1853	0.38623
				89.5327	0.25911	89.282	0.27849	95.0316	0.65538	89.232	0.38595
				89.5796	0.25847	89.3287	0.27812	95.0813	0.65576	89.2787	0.38588
				89.6262	0.2588	89.3752	0.27937	95.131	0.65556	89.3251	0.38659
				89.673	0.2599	89.4219	0.28024	95.1807	0.65603	89.3718	0.38729
				89.7201	0.26006	89.4687	0.27961	95.2304	0.65698	89.4186	0.38734
				89.7669	0.25933	89.5154	0.27913	95.2798	0.65733	89.4653	0.38741
				89.8136	0.2594	89.5623	0.28008	95.3296	0.65723	89.5119	0.38821
				89.8605	0.26043	89.6088	0.28103	95.3794	0.65768	89.5586	0.38893
				89.9073	0.26063	89.6555	0.28062	95.4292	0.65865	89.6051	0.38866
				89.9543	0.25957	89.702	0.2799	95.4788	0.65925	89.6517	0.38828
				90.0007	0.25918	89.7489	0.28049	95.5285	0.65922	89.6984	0.38898
				90.0476	0.26028	89.7955	0.2816	95.5784	0.65916	89.7451	0.39002
				90.0945	0.26111	89.8422	0.28163	95.6281	0.65958	89.7919	0.39003
				90.1414	0.26059	89.8889	0.28108	95.6774	0.66031	89.8386	0.38946
				90.1884	0.26014	89.9356	0.28147	95.7271	0.66086	89.8852	0.38965
				90.235	0.26089	89.9822	0.28231	95.777	0.66104	89.9321	0.39044
				90.2819	0.26174	90.029	0.28198	95.8267	0.66131	89.9786	0.39059
				90.3285	0.26154	90.0755	0.28094	95.8764	0.66195	90.0252	0.39011
				90.3755	0.26099	90.1221	0.28128	95.9261	0.66247	90.0717	0.39045
				90.4223	0.26135	90.169	0.28298	95.976	0.66257	90.1185	0.39174
				90.4691	0.26227	90.2157	0.28383	96.0252	0.66279	90.1652	0.39233
				90.5159	0.26235	90.2626	0.28291	96.075	0.66353	90.212	0.39162
				90.5627	0.26164	90.3092	0.28214	96.1248	0.66425	90.2587	0.39139
				90.6095	0.26169	90.3557	0.28303	96.1745	0.66456	90.3051	0.39257
				90.6566	0.2627	90.4022	0.28426	96.2242	0.66486	90.3516	0.39335
				90.7032	0.26312	90.4491	0.284	96.2739	0.66535	90.3985	0.39261
				90.7498	0.26262	90.4958	0.28314	96.3234	0.66566	90.4451	0.39226
				90.7966	0.26255	90.5425	0.28365	96.3735	0.66578	90.4918	0.39368
				90.8436	0.26339	90.5892	0.2849	96.4228	0.66619	90.5385	0.39484
				90.8905	0.26396	90.636	0.28469	96.4724	0.66681	90.5851	0.39389
				90.9373	0.26378	90.6827	0.28349	96.5222	0.66727	90.6317	0.39289
				90.9841	0.26373	90.7292	0.28364	96.572	0.66758	90.6784	0.39401
				91.0307	0.26427	90.7759	0.28501	96.6218	0.66804	90.7249	0.39564
				91.0777	0.26468	90.8226	0.28548	96.6714	0.6686	90.7717	0.39544
				91.1245	0.26441	90.8693	0.28488	96.7211	0.66897	90.8184	0.39445
				91.1714	0.26408	90.9158	0.2849	96.7706	0.66917	90.8651	0.39499
				91.2181	0.26434	90.9626	0.28576	96.8205	0.6696	90.9117	0.39663
				91.2652	0.2647	91.0094	0.28601	96.8702	0.67022	90.9586	0.39717
				91.3118	0.26445	91.056	0.28556	96.9197	0.67065	91.0049	0.39634
				91.3586	0.26391	91.1025	0.28577	96.9696	0.67088	91.0515	0.39601
				91.4052	0.26414	91.1492	0.2868	97.0193	0.67125	91.0984	0.39701
				91.4523	0.26509	91.1961	0.28717	97.069	0.67166	91.145	0.39797
				91.499	0.26556	91.2428	0.28645	97.1187	0.67187	91.1917	0.39782
				91.5457	0.26511	91.2892	0.28608	97.1683	0.6722	91.2383	0.39728
				91.5927	0.26499	91.3361	0.28677	97.2178	0.67289	91.285	0.39739
				91.6395	0.26586	91.3828	0.28742	97.2676	0.67349	91.3316	0.3981
				91.6864	0.2666	91.4297	0.287	97.3172	0.67382	91.3783	0.39852
				91.733	0.26642	91.476	0.28638	97.3671	0.67424	91.4248	0.39842
				91.7798	0.26619	91.5229	0.28696	97.4168	0.67471	91.4714	0.39848
				91.8268	0.26677	91.5696	0.28823	97.4667	0.67486	91.5183	0.39906
				91.8736	0.2675	91.6162	0.28855	97.5158	0.6751	91.5648	0.3996
				91.9202	0.26737	91.6629	0.28797	97.5659	0.67592	91.6114	0.39974
				91.9673	0.26685	91.7098	0.28794	97.6156	0.67658	91.6583	0.39986
				92.014	0.26695	91.7565	0.28866	97.6653	0.67649	91.7048	0.40038
				92.0611	0.26742	91.803	0.28895	97.715	0.67657	91.7514	0.40099
				92.1075	0.26723	91.8495	0.28866	97.7646	0.67752	91.7983	0.40119
				92.1543	0.26662	91.8964	0.2887	97.8144	0.67831	91.8449	0.40118
				92.2013	0.26689	91.9433	0.28923	97.864	0.67807	91.8915	0.4014
				92.2481	0.26804	91.9898	0.28952	97.9135	0.6779	91.9382	0.40182
				92.2949	0.26852	92.0364	0.28932	97.9634	0.67884	91.9849	0.402
				92.342	0.26793	92.0831	0.28923	98.0129	0.68	92.0315	0.40202
				92.3888	0.26762	92.13	0.28956	98.0626	0.68013	92.0782	0.40217
				92.4354	0.26798	92.1763	0.28991	98.1125	0.67979	92.1247	0.40249
				92.482	0.26774	92.223	0.29007	98.162	0.68032	92.1713	0.40301
				92.529	0.26642	92.2699	0.29034	98.2119	0.68144	92.2182	0.40359
				92.5758	0.26119	92.3165	0.2908	98.2614	0.68185	92.2648	0.40377
				92.6226	0.23724	92.3632	0.29109	98.3111	0.68167	92.3115	0.40358
				92.6695	0.17693	92.4099	0.29109	98.3609	0.6821	92.3583	0.40389
				92.7163	0.09277	92.4566	0.29122	98.4104	0.68313	92.4048	0.4048
				92.7633	0.02529	92.5032	0.29164	98.4604	0.68365	92.4513	0.405
				92.8097	-0.0044	92.5498	0.29192	98.5098	0.68352	92.4979	0.40429
				92.8541	-0.00967	92.5965	0.29194	98.5597	0.68358	92.5448	0.40438
				92.8803	-0.00934	92.6433	0.29192	98.6096	0.6842	92.5914	0.4058
						92.69	0.29199	98.6589	0.68482	92.6381	0.40657
						92.7367	0.29215	98.7086	0.68512	92.6848	0.40564
						92.7834	0.2925	98.7585	0.68548	92.7314	0.40484
[truncated: 720 more rows]
