# Supplementary material for: Tunable backbone-degradable robust tissue adhesives via in situ radical ring-opening polymerization
Source: Nat Commun. 2023 Sep 28;14:6063. doi: 10.1038/s41467-023-41610-1 (PMC10539349; doi:10.1038/s41467-023-41610-1)
Supplement: Supplementary file 10 — Source data [file 41467_2023_41610_MOESM10_ESM.zip › Supplementary Fig. 17.xlsx]

## Sheet: Sheet1
MDO1-HEMA1	Temperature	Storage modulus	Tan(δ)	MDO1-HEMA3	Temperature	Storage modulus	Tan(δ)		MDO1-HEMA5	Temperature	Storage modulus	Tan(δ)
	-29.79	2354.45	0.065189		-29.77	3912.89	0.068156			-9.69	3145.88	0.113921
	-29.75	2355.72	0.064775		-29.73	3915.4	0.06795			-9.64	3147.87	0.113853
	-29.7	2358.73	0.06476		-29.67	3916.86	0.068037			-9.59	3149.74	0.113691
	-29.64	2362.37	0.064871		-29.62	3918.3	0.067986			-9.53	3151.56	0.113547
	-29.58	2362.93	0.064716		-29.56	3920.25	0.067988			-9.47	3153.33	0.113366
	-29.52	2364.65	0.064502		-29.51	3922.17	0.067522			-9.4	3154.84	0.113348
	-29.46	2364.19	0.064185		-29.45	3923.23	0.067512			-9.32	3156.63	0.113166
	-29.4	2365.27	0.064302		-29.39	3924.53	0.067877			-9.24	3158.25	0.113112
	-29.33	2365.8	0.063943		-29.32	3926.37	0.067496			-9.16	3159.86	0.112994
	-29.26	2369.88	0.063917		-29.25	3928.01	0.06754			-9.07	3161.42	0.112823
	-29.2	2372.03	0.063852		-29.19	3929.52	0.067732			-9	3163.15	0.112742
	-29.13	2373.84	0.063826		-29.12	3930.61	0.067266			-8.91	3164.75	0.112617
	-29.07	2373.35	0.063517		-29.04	3931.66	0.067437			-8.82	3166.43	0.112513
	-29	2375.2	0.063428		-28.96	3932.97	0.067122			-8.73	3168.05	0.11239
	-28.92	2380	0.063342		-28.89	3934.18	0.067293			-8.64	3169.63	0.112277
	-28.84	2378.84	0.063306		-28.81	3935.63	0.067272			-8.54	3171.13	0.112147
	-28.75	2380.35	0.063284		-28.72	3936.62	0.06712			-8.46	3172.8	0.112051
	-28.67	2380.09	0.06309		-28.63	3938.98	0.06714			-8.37	3174.65	0.111954
	-28.58	2381.44	0.062771		-28.54	3939.64	0.067063			-8.27	3175.95	0.111875
	-28.49	2383.57	0.062905		-28.46	3941.71	0.067095			-8.16	3177.44	0.111764
	-28.39	2386.8	0.062778		-28.37	3942.34	0.067022			-8.06	3179.09	0.111631
	-28.29	2386.51	0.062713		-28.28	3944.07	0.067105			-7.96	3180.63	0.111504
	-28.19	2386.45	0.062725		-28.19	3945.13	0.06687			-7.86	3182.34	0.111387
	-28.1	2385.98	0.062486		-28.1	3946.49	0.066879			-7.76	3183.98	0.111338
	-28	2386.93	0.062554		-28.01	3947.53	0.066992			-7.67	3185.57	0.111198
	-27.9	2388.25	0.062511		-27.92	3947.99	0.066889			-7.57	3187.01	0.111111
	-27.79	2391.47	0.062257		-27.82	3948.88	0.066965			-7.48	3188.28	0.111037
	-27.69	2394.44	0.062366		-27.73	3950.46	0.066904			-7.38	3189.84	0.110941
	-27.59	2392.19	0.062143		-27.63	3951.1	0.066934			-7.28	3191.08	0.110827
	-27.48	2390.34	0.062025		-27.54	3952	0.066879			-7.19	3192.61	0.110764
	-27.37	2390.64	0.062142		-27.43	3952.03	0.06678			-7.09	3193.9	0.110668
	-27.26	2391.12	0.061953		-27.32	3953	0.066829			-6.98	3195.29	0.110561
	-27.14	2391.97	0.061996		-27.21	3953.49	0.066801			-6.88	3196.5	0.110489
	-27.03	2394.01	0.061974		-27.1	3954.06	0.066679			-6.77	3197.94	0.110415
	-26.92	2395.68	0.061907		-26.99	3954.22	0.066703			-6.65	3199.38	0.110312
	-26.8	2397.52	0.061803		-26.87	3954.71	0.06674			-6.53	3200.51	0.110203
	-26.69	2398.18	0.061852		-26.75	3955.25	0.06661			-6.41	3202.13	0.110128
	-26.57	2399.1	0.061691		-26.63	3955.7	0.066627			-6.29	3203.4	0.110071
	-26.45	2396.1	0.061703		-26.52	3956.3	0.066694			-6.17	3204.93	0.109922
	-26.34	2394.42	0.061642		-26.39	3956.19	0.066671			-6.05	3206.33	0.109848
	-26.22	2395.2	0.061567		-26.27	3956.52	0.066517			-5.92	3207.71	0.109756
	-26.1	2394.28	0.061592		-26.14	3956.97	0.066654			-5.79	3209.17	0.109643
	-25.98	2394.28	0.061444		-26.01	3957.96	0.066462			-5.67	3210.52	0.109582
	-25.85	2394.46	0.061512		-25.88	3957.62	0.066525			-5.54	3211.94	0.109474
	-25.73	2395.82	0.061653		-25.76	3958.55	0.066513			-5.42	3213.23	0.109347
	-25.6	2395.78	0.061499		-25.63	3958.24	0.066499			-5.3	3214.34	0.109306
	-25.48	2399	0.061601		-25.5	3959.09	0.066418			-5.16	3215.45	0.10922
	-25.35	2399.61	0.061615		-25.38	3959.02	0.06644			-5.03	3216.43	0.10912
	-25.23	2398.76	0.061527		-25.25	3959.32	0.066402			-4.9	3217.51	0.109029
	-25.09	2400.12	0.061495		-25.12	3959.56	0.0664			-4.77	3218.42	0.108915
	-24.97	2399.9	0.061354		-25	3960.21	0.066449			-4.63	3219.39	0.108844
	-24.84	2398.3	0.061557		-24.87	3960.14	0.066449			-4.49	3220.25	0.108748
	-24.71	2399.83	0.061574		-24.75	3960.24	0.066359			-4.36	3221.21	0.108674
	-24.58	2397.67	0.061495		-24.62	3960.48	0.066461			-4.23	3222.05	0.108573
	-24.45	2397.93	0.06155		-24.49	3960.4	0.066371			-4.09	3222.9	0.108502
	-24.32	2396.96	0.061376		-24.36	3960.67	0.066461			-3.95	3223.65	0.108405
	-24.2	2399.42	0.061653		-24.23	3960.44	0.066367			-3.81	3224.43	0.108299
	-24.07	2398.05	0.061753		-24.1	3960.75	0.066435			-3.68	3225.12	0.108234
	-23.94	2397.27	0.061507		-23.97	3960.56	0.066353			-3.54	3225.81	0.108219
	-23.8	2398	0.06179		-23.83	3960.61	0.066333			-3.4	3226.24	0.108085
	-23.66	2396.64	0.061717		-23.69	3960.75	0.066472			-3.27	3226.62	0.108033
	-23.53	2393.21	0.061362		-23.56	3960.45	0.066449			-3.12	3226.93	0.107949
	-23.39	2392.89	0.061794		-23.42	3960.23	0.066391			-2.98	3227.53	0.107959
	-23.26	2392.26	0.061589		-23.29	3960.02	0.066489			-2.84	3227.88	0.107872
	-23.12	2387.75	0.061701		-23.15	3959.51	0.066487			-2.71	3228.2	0.107775
	-22.97	2387.7	0.061433		-23.02	3959.3	0.066532			-2.56	3228.41	0.107712
	-22.83	2388.36	0.06179		-22.89	3958.65	0.066526			-2.43	3228.76	0.10761
	-22.68	2385.64	0.061805		-22.75	3958.28	0.066516			-2.29	3229.21	0.107554
	-22.54	2384.88	0.061723		-22.61	3957.82	0.06649			-2.15	3229.3	0.107535
	-22.4	2384.65	0.061947		-22.48	3957.11	0.066556			-2.01	3229.43	0.107483
	-22.26	2383.91	0.062025		-22.35	3956.59	0.066593			-1.87	3229.32	0.107453
	-22.12	2381.44	0.061746		-22.21	3955.66	0.066592			-1.73	3229.47	0.107385
	-21.99	2382.86	0.062107		-22.08	3954.88	0.066588			-1.59	3229.47	0.107354
	-21.85	2381.58	0.062095		-21.94	3954.58	0.066544			-1.46	3229.46	0.107284
	-21.71	2381.53	0.062214		-21.81	3953.65	0.066755			-1.32	3229.47	0.107263
	-21.56	2381.21	0.062026		-21.67	3953	0.066646			-1.19	3229.57	0.107227
	-21.42	2378.68	0.062267		-21.53	3952.25	0.066699			-1.05	3229.27	0.107181
	-21.27	2379.14	0.062289		-21.38	3951.63	0.066667			-0.91	3229.09	0.107189
	-21.13	2379.03	0.062568		-21.24	3950.7	0.066725			-0.78	3228.6	0.107119
	-20.98	2376.88	0.062532		-21.1	3950.04	0.066712			-0.65	3228.35	0.107104
	-20.84	2377.4	0.062411		-20.96	3948.67	0.066895			-0.52	3228.12	0.107093
	-20.69	2376.13	0.062589		-20.81	3948.4	0.066734			-0.39	3227.96	0.107018
	-20.54	2373.21	0.062648		-20.67	3946.63	0.066711			-0.25	3227.53	0.107016
	-20.38	2373.03	0.062713		-20.53	3945.74	0.066824			-0.1	3227.21	0.107025
	-20.23	2370.01	0.062787		-20.39	3944.23	0.066848			0.03	3226.92	0.107005
	-20.08	2371.5	0.06292		-20.24	3943.33	0.06696			0.17	3226.38	0.107001
	-19.94	2368.96	0.062984		-20.08	3942.42	0.066975			0.3	3225.93	0.106982
	-19.8	2367.11	0.062878		-19.93	3941.32	0.066934			0.44	3225.51	0.106947
	-19.66	2366.73	0.063166		-19.77	3939.64	0.066964			0.59	3224.63	0.106956
	-19.51	2366.85	0.063262		-19.62	3938.79	0.066902			0.75	3223.94	0.106926
	-19.37	2362.66	0.063159		-19.47	3937.37	0.067142			0.89	3223.57	0.106959
	-19.21	2359.7	0.063394		-19.3	3936.23	0.067112			1.03	3222.88	0.106939
	-19.06	2358.35	0.063445		-19.14	3934.9	0.067107			1.18	3222.32	0.106912
	-18.9	2356.05	0.063678		-18.99	3933.97	0.067138			1.33	3221.3	0.106911
	-18.75	2354.73	0.063527		-18.84	3932.8	0.067123			1.49	3220.21	0.106852
	-18.6	2355.06	0.063808		-18.7	3931.47	0.067168			1.64	3219.35	0.106924
	-18.45	2354.04	0.063998		-18.54	3930.3	0.067197			1.79	3218.96	0.106931
	-18.32	2353.65	0.063996		-18.38	3928.86	0.067251			1.94	3218.26	0.106931
	-18.18	2352.7	0.064276		-18.23	3927.82	0.067268			2.09	3216.97	0.106923
	-18.04	2345.82	0.064142		-18.07	3926.42	0.067271			2.24	3215.64	0.106959
	-17.89	2345.45	0.064408		-17.91	3924.88	0.067333			2.39	3214.74	0.107006
	-17.73	2343.76	0.064462		-17.76	3923.83	0.067363			2.54	3213.6	0.107027
	-17.57	2340.75	0.064572		-17.61	3922.89	0.067396			2.69	3212.15	0.106967
	-17.4	2338.03	0.064815		-17.46	3920.1	0.067314			2.84	3210.7	0.107031
	-17.24	2338.04	0.064809		-17.3	3919.09	0.067529			3	3209.2	0.107116
	-17.08	2335.53	0.064785		-17.14	3917.76	0.067462			3.15	3207.86	0.107123
	-16.92	2335.13	0.065187		-16.98	3915.83	0.067471			3.31	3206.97	0.107117
	-16.75	2332.44	0.065216		-16.83	3914.45	0.067625			3.47	3205.98	0.107202
	-16.58	2330.68	0.065191		-16.67	3912.92	0.067625			3.63	3204.18	0.107174
	-16.41	2329.8	0.065616		-16.51	3911.53	0.067668			3.79	3202.65	0.107291
	-16.25	2325.11	0.065594		-16.35	3909.9	0.067665			3.95	3201.41	0.107311
	-16.1	2324.71	0.065937		-16.19	3907.37	0.067678			4.12	3200.26	0.107393
	-15.93	2325.32	0.066001		-16.02	3905.79	0.067922			4.27	3198.57	0.107384
	-15.78	2321.42	0.06609		-15.86	3904.25	0.067769			4.43	3196.77	0.107468
	-15.62	2319.54	0.066396		-15.7	3901.55	0.067895			4.59	3194.83	0.107514
	-15.45	2316.87	0.066355		-15.54	3900.53	0.067947			4.74	3193.32	0.107571
	-15.29	2314.43	0.066699		-15.39	3898.05	0.068025			4.9	3191.67	0.107669
	-15.12	2312.64	0.066785		-15.24	3896.47	0.068092			5.06	3190.02	0.107703
	-14.95	2308.17	0.066848		-15.09	3894.14	0.068241			5.22	3188.35	0.107764
	-14.79	2304.09	0.067004		-14.93	3892.45	0.068191			5.38	3186.35	0.108042
	-14.64	2303.15	0.067201		-14.76	3889.69	0.068317			5.55	3184.13	0.107937
	-14.48	2302.08	0.067431		-14.6	3888.8	0.06823			5.7	3182.77	0.108059
	-14.32	2299.85	0.06761		-14.43	3886.47	0.068404			5.85	3181.04	0.108145
	-14.17	2301.7	0.067998		-14.27	3884.38	0.068519			6.01	3178.98	0.108155
	-14.01	2295.28	0.068087		-14.11	3883.04	0.068488			6.17	3176.97	0.108207
	-13.87	2291.43	0.068229		-13.95	3880.85	0.068647			6.33	3176.13	0.108309
	-13.72	2290.59	0.06841		-13.79	3878.85	0.068744			6.51	3175.36	0.108369
	-13.57	2287.27	0.068345		-13.63	3877.32	0.068628			6.7	3174.44	0.108467
	-13.41	2285.3	0.068992		-13.47	3874.98	0.068733			6.88	3172.93	0.108499
	-13.26	2283.99	0.069176		-13.3	3873.04	0.068925			7.04	3171.24	0.108667
	-13.11	2279.95	0.069099		-13.15	3871.1	0.068923			7.2	3169.41	0.108683
	-12.97	2277.15	0.069232		-13.01	3869.54	0.068846			7.35	3166.82	0.108797
	-12.84	2274.13	0.069461		-12.86	3867.12	0.069052			7.49	3163.86	0.108984
	-12.7	2274.46	0.069883		-12.71	3865.11	0.068989			7.63	3162.19	0.109012
	-12.55	2273.66	0.069987		-12.54	3862.87	0.069195			7.79	3160.94	0.109063
	-12.42	2269.97	0.070063		-12.39	3861.03	0.069366			7.96	3159.31	0.109184
	-12.28	2266.11	0.07039		-12.23	3858.49	0.069425			8.12	3157.02	0.109302
	-12.14	2260.82	0.070638		-12.08	3856.24	0.069314			8.26	3154.73	0.109433
	-11.98	2259.68	0.070755		-11.93	3854.3	0.069544			8.41	3153.28	0.109501
	-11.81	2258.39	0.070979		-11.79	3851.66	0.069638			8.56	3151.4	0.109586
	-11.65	2255.45	0.071058		-11.63	3849.3	0.069617			8.7	3149.59	0.109746
	-11.49	2250.8	0.071366		-11.49	3846.65	0.069653			8.85	3147.62	0.109817
	-11.36	2248.55	0.07162		-11.33	3845.36	0.069862			9	3145.06	0.10991
	-11.24	2245.19	0.071861		-11.18	3842.7	0.069867			9.15	3142.38	0.109954
	-11.1	2241.13	0.071896		-11.04	3840.03	0.069982			9.3	3140.56	0.110163
	-10.97	2237.99	0.072043		-10.9	3838.37	0.070096			9.46	3138.89	0.110219
	-10.83	2236.71	0.072654		-10.75	3835.22	0.070136			9.62	3137.02	0.110388
	-10.7	2235.07	0.072753		-10.61	3833.77	0.07025			9.78	3134.7	0.110444
	-10.57	2232.6	0.072937		-10.47	3830.72	0.070343			9.95	3132.8	0.11058
	-10.41	2228.22	0.073218		-10.34	3828.16	0.070418			10.1	3130.46	0.110601
	-10.26	2224.63	0.073366		-10.21	3825.55	0.070428			10.24	3127.82	0.110813
	-10.11	2222.56	0.073794		-10.09	3823.12	0.070523			10.38	3125.62	0.11095
	-9.96	2222.96	0.073813		-9.96	3820.07	0.070692			10.51	3123.3	0.11107
	-9.79	2216.77	0.07416		-9.82	3817.16	0.070785			10.64	3121.01	0.111096
	-9.63	2212.49	0.074501		-9.67	3815.4	0.070872			10.79	3119.03	0.111317
	-9.47	2209.19	0.074661		-9.53	3812.88	0.07101			10.94	3117.11	0.111383
	-9.3	2207.51	0.074888		-9.38	3809.86	0.071109			11.1	3114.77	0.111558
	-9.15	2203.51	0.075251		-9.23	3807.54	0.071135			11.26	3112.74	0.111657
	-9.02	2199.81	0.07546		-9.08	3804.38	0.071251			11.42	3110.71	0.1118
	-8.87	2196.28	0.075762		-8.95	3802.37	0.071302			11.57	3108.14	0.111931
	-8.73	2191.85	0.075902		-8.81	3798.91	0.071657			11.72	3105.68	0.112067
	-8.59	2190.58	0.076262		-8.67	3795.55	0.071505			11.86	3102.96	0.112181
	-8.45	2188.29	0.076475		-8.53	3792.54	0.071735			12.01	3100.47	0.112334
	-8.32	2189.53	0.076707		-8.4	3790.18	0.071892			12.15	3097.87	0.112481
	-8.18	2181.66	0.076898		-8.26	3787.9	0.071846			12.3	3095.21	0.112618
	-8.04	2176.96	0.077183		-8.09	3785.47	0.071951			12.44	3092.65	0.112781
	-7.92	2174.28	0.077401		-7.93	3782	0.072061			12.6	3090.28	0.112918
	-7.79	2170.22	0.078037		-7.78	3779.66	0.072442			12.75	3087.5	0.113029
	-7.63	2166.46	0.078077		-7.61	3776.05	0.072323			12.9	3084.69	0.113181
	-7.47	2161.56	0.07832		-7.46	3773.19	0.072569			13.06	3082.28	0.113393
	-7.32	2160.8	0.078573		-7.32	3770.48	0.072502			13.21	3079.16	0.113479
	-7.16	2153.35	0.078905		-7.19	3767.48	0.072767			13.35	3076.31	0.113695
	-7.01	2148.15	0.079428		-7.06	3764.96	0.072611			13.48	3073.44	0.113819
	-6.85	2145.86	0.079708		-6.92	3762.34	0.07299			13.63	3070.34	0.114044
	-6.7	2146.34	0.080138		-6.76	3759.17	0.073052			13.77	3066.85	0.114226
	-6.55	2139.39	0.080325		-6.61	3756.42	0.073253			13.91	3063.38	0.114313
	-6.4	2136.04	0.080425		-6.46	3753.72	0.07326			14.04	3059.28	0.114579
	-6.25	2131.35	0.080857		-6.32	3750.69	0.07329			14.18	3055.75	0.114784
	-6.1	2130.1	0.081259		-6.19	3747.84	0.073516			14.32	3052.23	0.115019
	-5.95	2126.75	0.081623		-6.04	3744.48	0.073698			14.47	3048.82	0.115206
	-5.81	2118.33	0.081787		-5.9	3741.3	0.073705			14.62	3045.41	0.115409
	-5.66	2117.82	0.082266		-5.75	3737.63	0.073846			14.76	3041.98	0.115606
	-5.52	2112.31	0.082595		-5.57	3735.3	0.073945			14.91	3038.2	0.115762
	-5.37	2107.64	0.083011		-5.4	3731.03	0.074235			15.05	3034.64	0.115992
	-5.22	2104.49	0.083027		-5.23	3728.45	0.074198			15.19	3031.33	0.116134
	-5.08	2098.39	0.083561		-5.09	3725.52	0.074248			15.34	3027.71	0.116462
	-4.93	2095.23	0.084021		-4.95	3722.38	0.074516			15.49	3024.12	0.116554
	-4.79	2090.17	0.084248		-4.82	3718.91	0.074593			15.64	3020.57	0.1168
	-4.65	2087.98	0.084643		-4.69	3715.82	0.074736			15.79	3016.95	0.11699
	-4.52	2084.16	0.084997		-4.55	3712.13	0.074878			15.94	3013.43	0.117238
	-4.4	2078.35	0.085323		-4.39	3707.96	0.075047			16.09	3009.75	0.117497
	-4.27	2076.19	0.085789		-4.22	3704.78	0.075177			16.23	3005.67	0.117605
	-4.1	2069.6	0.086017		-4.05	3701.5	0.075314			16.38	3001.78	0.117919
	-3.94	2064.28	0.086689		-3.88	3697.98	0.075375			16.52	2998.03	0.118187
	-3.77	2059.06	0.087037		-3.72	3694.99	0.075509			16.67	2994.24	0.118301
	-3.61	2054.52	0.087513		-3.57	3690.04	0.075699			16.81	2990.44	0.118566
	-3.45	2051.46	0.087783		-3.43	3686.53	0.075825			16.95	2986.59	0.118854
	-3.3	2045.34	0.088029		-3.3	3683.14	0.075921			17.09	2982.59	0.119027
	-3.16	2041.45	0.088388		-3.16	3680.27	0.076087			17.23	2978.34	0.119275
	-3.01	2036.23	0.089128		-3	3676.32	0.076293			17.37	2974.58	0.11956
	-2.85	2032.8	0.08949		-2.85	3672.53	0.076384			17.52	2970.94	0.119752
	-2.7	2026.99	0.089887		-2.71	3669.71	0.076728			17.67	2967.69	0.12005
	-2.55	2024.14	0.090434		-2.58	3666.24	0.076731			17.83	2964.17	0.12021
	-2.39	2016.83	0.09036		-2.45	3662.75	0.076889			17.99	2960.35	0.120582
	-2.23	2013.92	0.091293		-2.31	3659.41	0.077079			18.15	2956.47	0.120743
	-2.07	2012.13	0.091561		-2.16	3655.75	0.077265			18.29	2952.47	0.121012
	-1.91	2005.08	0.091624		-2	3651.02	0.077377			18.43	2947.88	0.121185
	-1.76	2001.93	0.092502		-1.83	3647.8	0.077521			18.57	2943.93	0.121507
	-1.62	1993.89	0.092877		-1.67	3643.96	0.077663			18.71	2940.16	0.121774
	-1.48	1989.46	0.093579		-1.51	3639.47	0.077837			18.86	2936.28	0.122007
	-1.34	1983.05	0.094251		-1.36	3636.17	0.077987			19	2931.9	0.122306
	-1.21	1977.05	0.094854		-1.21	3631.51	0.078179			19.15	2927.68	0.122525
	-1.07	1970.5	0.095148		-1.06	3627.75	0.07839			19.3	2923.9	0.122843
	-0.93	1965.51	0.095684		-0.91	3623.91	0.078538			19.46	2919.84	0.123005
	-0.8	1958.38	0.096491		-0.76	3619.83	0.078643			19.62	2916.05	0.123259
	-0.65	1955.85	0.096819		-0.62	3616.59	0.078823			19.77	2911.76	0.123574
	-0.5	1950.24	0.097445		-0.48	3612.81	0.079088			19.93	2907.85	0.123801
	-0.34	1946.15	0.097787		-0.36	3609.12	0.079103			20.08	2903.29	0.124091
	-0.18	1941.52	0.098266		-0.2	3605.3	0.07934			20.23	2898.9	0.12431
	-0.02	1933.89	0.098467		-0.05	3602.1	0.079363			20.37	2894.28	0.124567
	0.14	1929.26	0.09925		0.12	3597.99	0.079612			20.53	2890.21	0.124893
	0.3	1924.17	0.099657		0.29	3593.46	0.079793			20.67	2886.11	0.125164
	0.47	1919.84	0.100251		0.46	3589.28	0.079955			20.82	2881.95	0.125449
	0.63	1916.77	0.100971		0.63	3586	0.08023			20.97	2877.55	0.125665
	0.79	1908.96	0.101304		0.79	3581.3	0.08035			21.11	2873.24	0.125977
	0.94	1903.42	0.101942		0.94	3577.34	0.080459			21.26	2869.04	0.126235
	1.1	1898.4	0.102381		1.09	3573.9	0.080669			21.42	2864.97	0.126518
	1.25	1894.43	0.102936		1.25	3570.33	0.080767			21.58	2861.37	0.126836
	1.41	1887.68	0.103424		1.41	3565.52	0.080992			21.74	2856.93	0.127062
	1.56	1882.51	0.10429		1.56	3560.95	0.081332			21.88	2852.8	0.127352
	1.7	1876.77	0.104804		1.7	3556.77	0.08141			22.02	2848.48	0.127637
	1.84	1870.82	0.105295		1.84	3552.37	0.081615			22.17	2843.93	0.127919
	1.99	1867.45	0.10598		1.99	3548.4	0.081972			22.31	2839.72	0.128214
	2.14	1859.26	0.106256		2.15	3543.87	0.082034			22.47	2835.66	0.128404
	2.3	1854.59	0.106999		2.31	3539.15	0.082145			22.63	2831.5	0.12876
	2.44	1847.14	0.107679		2.46	3534.78	0.082263			22.78	2827.07	0.128965
	2.58	1843.94	0.108302		2.61	3530.33	0.082458			22.94	2822.64	0.129327
	2.71	1835.2	0.10868		2.75	3525.66	0.082773			23.09	2818.09	0.129547
	2.84	1832.97	0.109711		2.9	3520.69	0.082896			23.24	2813.5	0.129843
	2.99	1824.47	0.109966		3.04	3515.95	0.083234			23.4	2809.05	0.130247
	3.16	1819.78	0.110775		3.19	3510.91	0.083213			23.55	2804.46	0.130449
	3.33	1813.15	0.111407		3.33	3505.56	0.083423			23.71	2800.19	0.130743
	3.49	1807.58	0.112076		3.47	3501.59	0.083633			23.85	2795.58	0.130969
	3.66	1800.92	0.112547		3.63	3496.54	0.083891			24	2791.26	0.131258
	3.82	1795.57	0.113297		3.78	3492.21	0.084194			24.15	2786.78	0.131538
	3.98	1787.85	0.113964		3.93	3486.96	0.084279			24.29	2782.19	0.131798
	4.13	1783.74	0.114462		4.08	3481.86	0.084546			24.45	2777.96	0.132134
	4.28	1777.05	0.115094		4.22	3477.09	0.084722			24.6	2773.54	0.132441
	4.43	1771.8	0.115936		4.36	3472.44	0.084913			24.75	2768.89	0.132611
	4.59	1764.49	0.116489		4.5	3466.33	0.085303			24.9	2764.4	0.132927
	4.74	1758.09	0.117227		4.65	3460.98	0.085393			25.04	2760	0.133157
	4.89	1752.61	0.117892		4.8	3455.67	0.085553			25.19	2755.41	0.133564
	5.03	1745.35	0.118544		4.94	3449.52	0.085792			25.34	2750.93	0.133713
	5.18	1739.75	0.119435		5.08	3443.34	0.085984			25.49	2746.48	0.134068
	5.32	1733.7	0.119963		5.2	3438.04	0.086358			25.65	2741.79	0.134283
	5.46	1726.89	0.120616		5.35	3432.62	0.086564			25.81	2737.2	0.134562
	5.59	1718.93	0.121375		5.5	3427.14	0.086795			25.97	2732.58	0.134867
	5.73	1712.06	0.121971		5.65	3422.41	0.087085			26.12	2727.85	0.135088
	5.89	1704.48	0.123001		5.79	3418.25	0.087259			26.27	2723.11	0.135332
	6.04	1697.4	0.12375		5.94	3414	0.08753			26.42	2717.97	0.135672
	6.19	1690.7	0.124531		6.1	3409.74	0.08772			26.57	2713.4	0.135797
	6.35	1683.39	0.125313		6.25	3405.69	0.088045			26.72	2708.77	0.136106
	6.51	1677.55	0.126217		6.4	3401.23	0.08815			26.88	2703.74	0.136353
	6.66	1669.92	0.126828		6.55	3396.44	0.088516			27.03	2698.96	0.136627
	6.81	1663.64	0.12774		6.7	3391.9	0.088599			27.18	2694.06	0.136841
	6.96	1656.24	0.128329		6.85	3386.92	0.08887			27.33	2689.4	0.137116
	7.11	1650.02	0.12924		7	3382.59	0.08911			27.47	2684.47	0.137311
	7.27	1642.78	0.129934		7.15	3378.19	0.089332			27.62	2679.84	0.137695
	7.42	1635.9	0.130982		7.31	3373.65	0.089576			27.77	2675.13	0.137801
	7.57	1628.36	0.13189		7.48	3369.49	0.089773			27.93	2670.48	0.138163
	7.71	1620.39	0.132912		7.64	3364.36	0.090128			28.09	2665.55	0.138384
	7.85	1614.79	0.13374		7.8	3360.03	0.09023			28.24	2661.02	0.138637
	7.99	1607.53	0.134364		7.95	3355.62	0.090527			28.4	2656.16	0.138919
	8.14	1600.52	0.135183		8.11	3350.63	0.090747			28.55	2650.93	0.139187
	8.27	1593.31	0.135796		8.26	3345.8	0.091138			28.69	2645.85	0.139399
	8.39	1586.52	0.136937		8.41	3340.77	0.091238			28.84	2640.94	0.13963
	8.51	1578.71	0.137857		8.56	3335.43	0.091485			28.99	2635.58	0.139891
	8.66	1571.61	0.138653		8.7	3330.44	0.091761			29.15	2631.17	0.140132
	8.83	1563.81	0.139375		8.85	3325.49	0.091865			29.3	2626.4	0.140381
	9	1558.43	0.14014		9	3320.58	0.092325			29.45	2621.59	0.140571
	9.17	1553.04	0.141101		9.16	3315.2	0.092504			29.59	2616.54	0.140832
	9.34	1546.32	0.141741		9.32	3310.61	0.092761			29.73	2611.35	0.141148
	9.51	1539.75	0.142378		9.47	3305.69	0.092969			29.87	2606.3	0.141377
	9.67	1533.33	0.143241		9.62	3300.7	0.093154			30.02	2601.15	0.141595
	9.83	1528.07	0.144057		9.78	3295.76	0.09357			30.16	2596	0.141844
	9.98	1519.02	0.144988		9.93	3290.21	0.09387			30.32	2591.8	0.142109
	10.13	1512.24	0.145997		10.08	3285.87	0.093963			30.49	2587.28	0.142445
	10.26	1503.79	0.147226		10.23	3280.87	0.094286			30.66	2582.33	0.142562
	10.4	1494.32	0.14818		10.39	3275.96	0.094596			30.81	2577.77	0.142789
	10.54	1486.87	0.149272		10.54	3271.04	0.094998			30.96	2573.06	0.14308
	10.69	1479.5	0.150132		10.69	3266.18	0.095152			31.11	2568.54	0.143363
	10.83	1472.72	0.151236		10.83	3261.07	0.095459			31.26	2564	0.143555
	10.98	1466.11	0.152271		10.97	3255.57	0.095759			31.41	2559.7	0.143812
	11.13	1458.34	0.153216		11.11	3250.22	0.095977			31.56	2555.09	0.144029
	11.27	1449.96	0.153966		11.25	3245.59	0.096327			31.71	2550.32	0.144305
	11.42	1442.53	0.154989		11.4	3240.12	0.096649			31.86	2545.61	0.144541
	11.57	1434.47	0.155963		11.54	3234.89	0.09696			32.01	2540.52	0.144722
	11.73	1427.82	0.156838		11.68	3230.03	0.097275			32.17	2535.93	0.144985
	11.9	1422.11	0.157939		11.82	3223.96	0.097501			32.31	2530.89	0.145139
	12.07	1414.12	0.158697		11.96	3218.72	0.09786			32.46	2526.28	0.145365
	12.23	1407.08	0.159903		12.1	3213.78	0.098147			32.62	2521.67	0.14572
	12.38	1399.6	0.160831		12.25	3207.97	0.098434			32.76	2516.81	0.145944
	12.52	1392.24	0.162124		12.4	3202.8	0.09873			32.91	2511.91	0.146026
	12.66	1382.96	0.16334		12.55	3197.06	0.098983			33.05	2506.95	0.146388
	12.8	1374.16	0.164268		12.69	3190.78	0.099312			33.2	2502.21	0.146563
	12.96	1367.73	0.165683		12.83	3184.55	0.099699			33.34	2497.36	0.14688
	13.1	1358.95	0.166519		12.98	3179.09	0.100074			33.48	2492.33	0.147054
	13.26	1350.89	0.167563		13.12	3172.32	0.100189			33.61	2486.59	0.147306
	13.41	1343.7	0.168742		13.27	3167.42	0.100408			33.75	2481.42	0.147509
	13.56	1336.85	0.169816		13.41	3161.28	0.100807			33.9	2476.62	0.147625
	13.7	1329.21	0.170851		13.57	3156	0.101072			34.06	2471.79	0.147867
	13.84	1320.84	0.171862		13.73	3150.59	0.101481			34.22	2465.89	0.148137
	14	1314.26	0.173037		13.9	3145.39	0.101779			34.37	2460.85	0.148271
	14.16	1307.17	0.174256		14.06	3140.25	0.102103			34.52	2455.6	0.148505
	14.31	1298.61	0.175516		14.22	3134.34	0.102372			34.67	2450.53	0.148736
	14.45	1290.46	0.176725		14.37	3128.69	0.102668			34.81	2444.86	0.148936
	14.6	1282.31	0.177744		14.52	3123.06	0.1029			34.96	2440.05	0.14923
	14.74	1274.14	0.179021		14.67	3117.05	0.1032			35.13	2435.39	0.149377
	14.88	1266.23	0.18038		14.82	3111.2	0.103579			35.3	2430.66	0.149648
	15.02	1258.65	0.181406		14.97	3105.1	0.103843			35.45	2425.26	0.149753
	15.17	1251.25	0.182477		15.12	3098.7	0.104277			35.59	2419.55	0.150076
	15.32	1243.23	0.183717		15.28	3092.76	0.104478			35.73	2414.56	0.150186
	15.47	1235.88	0.185061		15.43	3085.87	0.104839			35.88	2409.45	0.150445
	15.62	1227.99	0.186194		15.58	3079.29	0.105129			36.04	2404.25	0.150616
	15.74	1222.23	0.187225		15.73	3072.92	0.10554			36.19	2398.83	0.150806
	16.13	1200.77	0.191439		15.87	3066.17	0.105708			36.33	2393.2	0.151012
	16.23	1195.41	0.192415		16.01	3060.07	0.106035			36.47	2388.44	0.151218
	16.38	1187.26	0.193758		16.16	3053.71	0.106436			36.62	2383.38	0.151454
	16.52	1178.63	0.195171		16.31	3047.73	0.106772			36.77	2378.26	0.151723
	16.67	1170.49	0.196705		16.46	3041.55	0.107028			36.91	2373.06	0.152006
	16.81	1162.32	0.198133		16.61	3035.69	0.107293			37.05	2368.04	0.152174
	16.96	1153.38	0.199602		16.76	3029.23	0.107666			37.22	2363.34	0.152378
	17.11	1146.15	0.201007		16.92	3023.45	0.108003			37.39	2358.51	0.152568
	17.26	1138.64	0.202387		17.07	3017.34	0.108327			37.55	2353.46	0.152758
	17.41	1131.44	0.203958		17.22	3011.08	0.108635			37.69	2347.78	0.152996
	17.56	1123	0.205343		17.38	3004.36	0.108957			37.82	2342.64	0.153211
	17.71	1116.42	0.207032		17.53	2997.61	0.109284			37.96	2337.84	0.153383
	17.86	1107.37	0.20856		17.68	2991.04	0.109521			38.11	2333.09	0.153573
	18	1098.34	0.210035		17.84	2984.38	0.109836			38.27	2328.28	0.153783
	18.14	1090.31	0.211689		17.99	2977.72	0.110346			38.44	2323.51	0.154023
	18.29	1082.43	0.213383		18.13	2971.78	0.110585			38.59	2318.11	0.154229
	18.44	1074.1	0.214751		18.28	2965.28	0.110996			38.73	2313.23	0.154395
	18.58	1065.3	0.216921		18.43	2958.7	0.111228			38.88	2308.06	0.154622
	18.72	1057.19	0.218438		18.58	2952.01	0.111642			39.02	2302.96	0.15483
	18.87	1048.53	0.220158		18.72	2945.81	0.111794			39.16	2297.53	0.15497
	19.03	1041.01	0.221891		18.87	2939.24	0.112156			39.31	2292.34	0.15526
	19.18	1032.32	0.223851		19.03	2932.81	0.11269			39.46	2287.01	0.155412
	19.33	1024.37	0.225582		19.17	2926.37	0.112999			39.61	2281.28	0.155658
	19.49	1016	0.227164		19.33	2920.09	0.113234			39.75	2275.3	0.1557
	19.64	1007.81	0.229129		19.48	2913.96	0.113504			39.89	2269.77	0.156057
	19.79	999.311	0.230714		19.63	2907.62	0.113923			40.05	2264.68	0.156188
	19.94	991.182	0.232522		19.78	2901.4	0.11437			40.21	2259.09	0.156418
	20.09	983.629	0.234422		19.93	2895.14	0.114802			40.37	2253.64	0.156643
	20.25	975.599	0.236167		20.08	2888.97	0.114845			40.51	2247.82	0.156722
	20.39	967.14	0.238196		20.23	2882.78	0.115303			40.66	2242.43	0.157012
	20.54	958.569	0.240288		20.38	2877.09	0.115598			40.81	2236.98	0.157184
	20.68	950.048	0.24226		20.54	2870.41	0.115981			40.97	2231.71	0.157397
	20.83	941.236	0.244303		20.69	2863.81	0.116412			41.13	2226.29	0.157592
	20.98	932.465	0.246507		20.84	2857.51	0.116656			41.28	2220.71	0.157776
	21.14	924.4	0.248688		20.99	2850.44	0.117178			41.42	2214.98	0.157954
	21.29	915.325	0.25098		21.13	2842.75	0.117458			41.55	2209.21	0.158131
	21.45	906.448	0.253216		21.27	2836.12	0.117781			41.69	2203.93	0.15835
	21.61	898.307	0.255414		21.42	2829.34	0.118159			41.85	2198.89	0.15863
	21.77	890.43	0.25747		21.57	2822.85	0.118456			42.02	2193.48	0.158834
	21.93	882.378	0.25956		21.72	2815.95	0.118997			42.17	2188.06	0.158973
	22.08	873.702	0.261772		21.87	2809.47	0.119214			42.32	2183.06	0.159228
	22.23	864.425	0.264314		22.02	2802.85	0.119551			42.47	2177.65	0.159354
	22.39	855.539	0.2667		22.17	2796.27	0.120034			42.62	2172.72	0.159624
	22.55	847.379	0.269114		22.32	2789.73	0.120259			42.78	2167.7	0.15981
	22.71	838.779	0.271534		22.47	2783.04	0.120557			42.92	2162.56	0.160007
	22.87	829.859	0.274064		22.63	2776.56	0.120939			43.06	2157.58	0.160221
	23.03	821.166	0.276688		22.77	2770.21	0.121286			43.2	2151.96	0.160371
	23.19	812.883	0.279306		22.93	2763.97	0.121673			43.35	2146.59	0.160725
	23.33	804.192	0.281699		23.09	2757.56	0.121999			43.51	2140.73	0.160779
	23.47	795.774	0.284715		23.23	2750.85	0.122416			43.66	2134.69	0.161112
	23.62	786.493	0.287151		23.38	2743.98	0.122735			43.81	2128.85	0.161263
	23.76	777.511	0.290001		23.52	2736.99	0.123072			43.95	2123.21	0.161454
	23.92	769.511	0.292649		23.66	2729.22	0.1235			44.1	2117.93	0.161725
	24.08	761.598	0.29569		23.81	2721.73	0.123861			44.24	2112.77	0.161896
	24.24	752.763	0.298186		23.95	2713.74	0.124262			44.41	2107.23	0.162164
	24.39	744.471	0.300999		24.09	2705.6	0.124597			44.56	2101.24	0.162273
	24.54	736.165	0.303917		24.22	2697.77	0.12487			44.7	2095.46	0.162544
	24.69	727.06	0.307108		24.37	2690.28	0.125291			44.85	2089.68	0.162749
	24.84	718.477	0.310016		24.52	2683.28	0.125571			45.01	2083.71	0.162896
	24.99	710.68	0.31349		24.67	2676.16	0.12601			45.16	2077.61	0.163245
	25.14	701.465	0.316443		24.83	2669.25	0.12636			45.31	2072.15	0.163363
	25.29	693.095	0.319669		24.98	2662.08	0.126761			45.46	2066.65	0.163607
	25.45	684.789	0.322757		25.14	2654.93	0.127046			45.63	2061.13	0.163798
	25.61	676.206	0.326158		25.3	2647.72	0.127439			45.78	2055.39	0.164064
	25.75	667.41	0.329519		25.45	2640.94	0.127788			45.91	2049.74	0.164233
	25.9	659.475	0.333066		25.6	2633.81	0.128106			46.05	2044.25	0.164518
	26.05	651.105	0.336469		25.75	2626.45	0.128553			46.21	2038.76	0.164748
	26.21	642.521	0.339989		25.9	2619.36	0.128823			46.36	2033.05	0.165025
	26.37	634.065	0.34369		26.05	2612.06	0.129125			46.51	2027.16	0.165223
	26.52	625.806	0.347274		26.2	2604.58	0.129491			46.65	2021.34	0.165458
	26.67	617.651	0.350809		26.34	2597.13	0.12985			46.8	2016.18	0.165675
	26.81	609.677	0.354713		26.49	2589.6	0.130264			46.97	2010.76	0.165967
	26.96	601.367	0.358262		26.64	2582.55	0.130543			47.12	2005.45	0.166204
	27.12	592.873	0.362409		26.79	2575.23	0.130921			47.28	1999.77	0.166451
	27.26	584.589	0.366223		26.94	2568.02	0.13136			47.42	1994	0.166609
	27.41	575.928	0.37043		27.09	2561.03	0.131667			47.56	1988.25	0.166884
	27.57	567.728	0.374904		27.24	2554.03	0.132006			47.72	1982.9	0.167227
	27.72	559.032	0.379091		27.39	2546.84	0.132378			47.88	1977.53	0.167405
	27.87	550.677	0.38344		27.53	2539.55	0.132694			48.04	1971.8	0.167654
	28.03	542.816	0.387812		27.68	2531.98	0.133098			48.18	1966.04	0.167931
	28.18	534.995	0.391859		27.82	2524.88	0.133395			48.32	1960.14	0.168161
	28.32	526.817	0.396259		27.97	2517.2	0.133957			48.47	1954.44	0.168443
	28.47	518.658	0.400799		28.12	2509.66	0.134324			48.63	1948.91	0.168661
	28.61	510.927	0.405448		28.26	2502.59	0.134571			48.79	1943.33	0.168933
	28.76	503.032	0.410083		28.4	2495.43	0.13501			48.95	1937.69	0.169202
	28.91	494.836	0.41512		28.56	2488.3	0.135397			49.09	1931.8	0.169467
	29.05	487.296	0.420021		28.72	2481.34	0.135818			49.22	1925.47	0.169786
	29.2	479.425	0.425251		28.87	2474	0.136124			49.36	1920.06	0.170084
	29.35	471.545	0.4298		29.02	2466.82	0.136579			49.5	1914.5	0.170283
	29.5	464.021	0.434851		29.16	2459.25	0.136875			49.66	1908.97	0.170544
	29.66	457.029	0.439841		29.31	2451.64	0.137194			49.83	1903.38	0.170812
	29.82	449.422	0.445302		29.46	2443.98	0.137651			49.99	1897.51	0.171127
	29.97	441.487	0.450524		29.62	2436.25	0.137996			50.13	1891.79	0.171394
	30.12	434.424	0.456009		29.76	2428.62	0.138356			50.27	1886.53	0.171703
	30.27	426.876	0.461439		29.91	2420.95	0.138823			50.43	1881.21	0.171964
	30.41	419.309	0.467253		30.05	2413.83	0.139147			50.58	1875.87	0.172272
	30.55	411.77	0.473018		30.21	2406.67	0.139559			50.73	1870.29	0.172524
	30.69	404.642	0.478943		30.35	2399.61	0.139907			50.89	1864.29	0.172828
	30.84	397.585	0.48459		30.5	2392.55	0.140211			51.03	1858.41	0.173028
	30.99	390.554	0.490722		30.65	2384.92	0.140516			51.17	1852.48	0.173364
	31.14	383.383	0.496509		30.8	2377.76	0.140868			51.31	1846.8	0.173626
	31.3	376.382	0.50271		30.94	2370.08	0.141261			51.46	1841.1	0.173992
	31.45	369.292	0.508684		31.09	2362.45	0.141629			51.6	1835.39	0.174303
	31.6	362.528	0.514645		31.24	2355.07	0.141878			51.75	1829.64	0.174579
	31.74	355.658	0.521595		31.4	2347.57	0.142173			51.9	1823.61	0.174891
	31.89	348.628	0.528244		31.55	2340.16	0.14248			52.05	1817.85	0.175252
	32.04	341.821	0.534485		31.7	2332.58	0.142792			52.21	1812.33	0.175521
	32.19	335.407	0.541424		31.85	2325.14	0.143173			52.37	1806.66	0.175858
	32.33	328.907	0.548816		31.99	2317.38	0.143495			52.52	1800.98	0.176138
	32.48	322.338	0.55705		32.13	2310.09	0.143746			52.66	1795.33	0.176481
	32.63	316.069	0.563266		32.27	2302.52	0.144139			52.81	1789.52	0.17681
	32.78	310.197	0.571883		32.42	2295.08	0.144479			52.94	1783.96	0.177138
	32.92	303.913	0.577933		32.58	2287.92	0.144698			53.09	1778.61	0.177469
	33.06	297.38	0.585326		32.73	2280.48	0.144983			53.25	1773.06	0.177794
	33.21	290.882	0.59369		32.89	2273.14	0.145335			53.42	1767.37	0.17815
	33.35	284.633	0.601545		33.04	2265.63	0.145574			53.57	1761.47	0.178493
	33.5	278.544	0.609675		33.2	2258.27	0.145824			53.71	1755.48	0.178844
	33.64	272.621	0.61795		33.37	2251.04	0.146182			53.85	1749.56	0.179168
	33.79	266.808	0.626505		33.54	2243.98	0.146568			53.99	1743.95	0.179485
	33.94	260.991	0.634458		33.69	2236.88	0.146812			54.16	1738.23	0.179864
	34.09	255.236	0.642442		33.85	2229.74	0.147028			54.31	1732.27	0.180213
	34.24	249.342	0.651435		34	2222.73	0.147425			54.46	1726.05	0.180583
	34.38	243.956	0.660478		34.16	2215.72	0.147794			54.6	1719.84	0.1809
	34.52	238.161	0.669829		34.32	2208.87	0.148153			54.74	1713.75	0.181239
	34.67	232.757	0.678582		34.48	2202.16	0.148473			54.9	1708.21	0.181657
	34.82	227.495	0.688098		34.64	2195.49	0.148782			55.06	1702.91	0.182083
	34.97	222.283	0.697083		34.79	2188.96	0.149112			55.23	1697.76	0.182366
	35.13	217.172	0.705617		34.94	2181.89	0.149449			55.38	1693.06	0.182697
	35.28	212.232	0.714776		35.08	2175.13	0.149648			55.53	1688.25	0.183031
	35.43	207.265	0.72632		35.23	2168.26	0.150015			55.67	1683.34	0.183384
	35.58	202.352	0.735258		35.39	2161.38	0.150343			55.82	1678.2	0.183711
	35.74	197.829	0.744499		35.55	2154.59	0.150608			55.97	1673.37	0.184096
	35.9	193.181	0.754462		35.71	2147.89	0.150969			56.13	1668.26	0.184448
	36.04	188.678	0.76521		35.87	2141.24	0.1513			56.28	1663.2	0.184793
	36.19	183.97	0.773426		36.02	2134.34	0.1516			56.43	1658.25	0.185142
	36.33	179.436	0.785329		36.17	2127.62	0.151984			56.58	1652.97	0.185587
	36.48	174.845	0.796247		36.32	2120.76	0.152289			56.72	1647.45	0.185965
	36.62	170.701	0.808196		36.47	2113.96	0.152624			56.88	1641.98	0.186345
	36.76	166.098	0.819282		36.62	2106.91	0.152948			57.04	1636.28	0.186735
	36.92	162.208	0.830055		36.76	2099.74	0.153341			57.2	1630.77	0.187126
	37.08	158.271	0.838979		36.91	2092.64	0.1537			57.35	1625.2	0.187551
	37.23	154.419	0.850921		37.06	2085.42	0.153956			57.5	1619.54	0.187978
	37.39	150.674	0.859592		37.21	2078.25	0.154289			57.65	1613.87	0.188389
	37.54	146.766	0.872394		37.36	2071.44	0.154652			57.81	1608.1	0.188842
	37.68	142.697	0.883928		37.52	2064.28	0.155124			57.96	1602.5	0.189287
	37.82	139	0.895739		37.67	2057.38	0.155475			58.11	1596.69	0.189752
	37.98	135.395	0.906289		37.81	2050.29	0.15576			58.25	1591.07	0.190246
	38.13	131.644	0.918058		37.96	2043.13	0.15622			58.38	1585.6	0.19069
	38.28	127.899	0.931723		38.11	2035.93	0.156577			58.53	1580.17	0.191262
	38.42	124.366	0.944517		38.26	2028.64	0.156967			58.68	1574.68	0.191763
	38.58	120.915	0.955763		38.42	2021.72	0.157333			58.83	1568.81	0.192269
	38.73	117.702	0.970715		38.57	2014.83	0.157833			58.99	1563.2	0.192848
	38.88	114.285	0.981105		38.72	2008.14	0.158151			59.14	1557.45	0.193317
	39.02	111.088	0.993434		38.86	2001.9	0.158673			59.29	1551.83	0.19392
	39.17	107.79	1.00632		39.01	1995.55	0.159039			59.43	1546.04	0.194506
	39.31	104.754	1.01857		39.16	1988.93	0.159437			59.58	1539.68	0.195008
	39.47	101.924	1.03027		39.31	1982	0.159913			59.73	1533.7	0.195628
	39.62	98.957	1.04406		39.45	1975.26	0.160242			59.88	1527.66	0.196248
	39.77	96.0512	1.05769		39.6	1968.33	0.16071			60.03	1521.77	0.196918
	39.92	93.2264	1.07019		39.75	1961.47	0.16116			60.17	1515.69	0.197432
	40.07	90.4672	1.08422		39.89	1954.88	0.161591			60.32	1509.64	0.19809
	40.23	87.8565	1.09717		40.04	1948.38	0.162101			60.47	1503.62	0.198768
	40.38	85.3244	1.1095		40.19	1941.49	0.162453			60.62	1497.71	0.199461
	40.53	82.7373	1.12436		40.33	1934.55	0.162903			60.77	1491.74	0.200109
	40.69	80.4078	1.13481		40.47	1927.3	0.163311			60.92	1485.74	0.200843
	40.83	78.1349	1.14971		40.62	1919.98	0.163716			61.07	1479.61	0.201561
	40.98	75.8224	1.16383		40.76	1912.65	0.164169			61.22	1473.38	0.202257
	41.13	73.4606	1.17388		40.92	1905.35	0.164563			61.37	1467.29	0.203058
	41.28	71.3566	1.18885		41.07	1898.25	0.165088			61.52	1461.18	0.203769
	41.44	69.278	1.19902		41.22	1890.98	0.165547			61.67	1454.93	0.2045
	41.59	67.1595	1.21649		41.36	1883.71	0.165932			61.83	1448.64	0.205274
	41.74	65.2148	1.22875		41.51	1876.65	0.166387			61.98	1442.55	0.206055
	41.9	63.3177	1.24109		41.66	1869.46	0.166892			62.13	1436.41	0.206809
	42.05	61.3965	1.2538		41.81	1862.61	0.167373			62.28	1430.2	0.207587
	42.2	59.706	1.26609		41.96	1855.42	0.167846			62.43	1424.26	0.208389
	42.35	57.7876	1.28118		42.1	1848.41	0.168327			62.58	1418.08	0.209197
	42.49	56.0658	1.29534		42.25	1841.61	0.168908			62.72	1411.72	0.210025
	42.64	54.402	1.30495		42.4	1834.9	0.169446			62.87	1405.62	0.210859
	42.78	52.802	1.32074		42.55	1828.41	0.169911			63.02	1399.5	0.21173
	42.94	51.2718	1.33067		42.7	1821.6	0.170399			63.17	1393.07	0.212579
	43.08	49.7619	1.34244		42.85	1814.33	0.170979			63.31	1386.76	0.213455
	43.23	48.1663	1.3578		42.99	1806.87	0.17148			63.46	1380.59	0.214311
	43.38	46.765	1.36889		43.13	1799.76	0.171958			63.61	1374.09	0.215186
	43.53	45.3858	1.38482		43.28	1792.69	0.172544			63.76	1367.73	0.216066
	43.68	44.0602	1.3988		43.44	1785.31	0.173072			63.91	1361.42	0.216994
	43.83	42.8207	1.40997		43.59	1777.43	0.173637			64.05	1355.05	0.217885
	43.99	41.556	1.42291		43.74	1769.68	0.174235			64.21	1348.86	0.218863
	44.14	40.3411	1.43515		43.89	1762.1	0.174727			64.35	1342.54	0.219862
	44.3	39.1836	1.44648		44.04	1754.9	0.17531			64.5	1335.99	0.220805
	44.45	38.062	1.45646		44.2	1747.81	0.175915			64.65	1329.33	0.221738
	44.59	36.9288	1.47212		44.35	1740.39	0.176541			64.8	1322.65	0.222715
	44.74	35.8767	1.48223		44.5	1732.93	0.177106			64.95	1316.37	0.223739
	44.89	34.8738	1.49265		44.65	1725.76	0.177682			65.1	1310.05	0.224737
	45.04	33.8958	1.50308		44.8	1718.7	0.178445			65.25	1304.03	0.225797
	45.19	32.9493	1.51469		44.96	1711.62	0.17901			65.4	1297.42	0.226837
	45.34	32.0463	1.52556		45.11	1704.42	0.179596			65.55	1290.73	0.22789
	45.49	31.1581	1.53568		45.26	1696.86	0.180301			65.7	1283.84	0.228934
	45.64	30.2898	1.54515		45.42	1689.37	0.180886			65.85	1277.3	0.230048
	45.79	29.4663	1.55505		45.58	1681.94	0.181529			65.99	1270.9	0.231184
	45.93	28.623	1.56615		45.73	1674.37	0.182182			66.14	1264.34	0.23236
	46.08	27.8214	1.57625		45.88	1666.67	0.18286			66.29	1257.41	0.233473
	46.23	27.041	1.58654		46.03	1659.13	0.183515			66.43	1250.29	0.234675
	46.39	26.3136	1.59488		46.18	1651.41	0.184245			66.58	1243.58	0.235791
	46.55	25.6002	1.60424		46.33	1643.92	0.184967			66.72	1236.94	0.237022
	46.7	24.9145	1.61346		46.49	1636.49	0.185673			66.87	1230.09	0.238278
	46.83	24.2664	1.62181		46.63	1629.06	0.1864			67.02	1222.82	0.239559
	46.98	23.6327	1.62955		46.78	1621.39	0.187096			67.16	1215.46	0.240753
	47.13	22.9951	1.63673		46.92	1613.9	0.187812			67.3	1208.67	0.242079
	47.28	22.3571	1.64769		47.07	1606.43	0.188569			67.45	1201.73	0.243399
	47.43	21.7715	1.65466		47.21	1598.56	0.189322			67.59	1194.29	0.244764
	47.59	21.1954	1.66058		47.36	1590.69	0.190087			67.74	1186.79	0.246128
	47.74	20.6627	1.66653		47.52	1583.13	0.190847			67.89	1179.65	0.247528
	47.9	20.1338	1.67365		47.67	1575.52	0.191623			68.05	1172.43	0.248979
	48.05	19.6164	1.68092		47.82	1567.61	0.192426			68.2	1164.88	0.250403
	48.2	19.1288	1.68443		47.97	1560.07	0.19324			68.35	1157.48	0.25184
	48.35	18.6479	1.69069		48.12	1552.48	0.194038			68.49	1150.15	0.253421
	48.49	18.1503	1.69864		48.26	1544.36	0.194795			68.64	1142.46	0.25495
	48.63	17.7022	1.70216		48.41	1536.21	0.195584			68.8	1134.67	0.256524
	48.79	17.2476	1.70813		48.56	1528.35	0.196498			68.95	1127.02	0.258142
	48.94	16.8347	1.71188		48.7	1520.45	0.197377			69.1	1119.48	0.259749
	49.1	16.4042	1.71764		48.85	1512.35	0.198305			69.25	1111.76	0.261306
	49.24	16.0152	1.71895		49	1504.65	0.199216			69.4	1104.29	0.263012
	49.39	15.6232	1.72331		49.16	1496.88	0.200046			69.55	1096.66	0.264654
	49.54	15.2355	1.72793		49.3	1488.9	0.200946			69.7	1088.76	0.266295
	49.69	14.8874	1.72679		49.44	1480.79	0.201853			69.84	1081.34	0.268047
	49.84	14.5087	1.73255		49.59	1472.46	0.202802			69.99	1073.01	0.269836
	49.98	14.1662	1.73367		49.74	1463.96	0.203715			70.45	1060.15	0.270023
	50.13	13.8149	1.73653		49.9	1456.14	0.204687			70.56	1055.42	0.271032
	50.28	13.4789	1.73959		50.04	1448.02	0.205651			70.71	1048.41	0.272628
	50.42	13.167	1.739		50.19	1440.32	0.206634			70.86	1041.3	0.274277
	50.57	12.86	1.739		50.34	1432.4	0.207622			71.01	1033.81	0.275848
	50.73	12.5539	1.74019		50.48	1423.93	0.208606			71.17	1026.67	0.277489
	50.88	12.2575	1.74109		50.63	1415.45	0.209549			71.31	1019.34	0.279253
	51.02	11.9777	1.74032		50.78	1406.45	0.210573			71.47	1011.81	0.280881
	51.17	11.6951	1.74065		50.94	1398.46	0.211653			71.62	1004.56	0.282616
	51.31	11.4241	1.74017		51.1	1390.34	0.212737			71.78	996.962	0.284389
	51.46	11.163	1.73902		51.25	1382.42	0.213813			71.93	989.498	0.286094
	51.61	10.9136	1.73661		51.39	1373.97	0.214875			72.08	982.067	0.287941
	51.76	10.66	1.73611		51.54	1365.36	0.215934			72.22	974.241	0.289756
	51.91	10.4163	1.73437		51.69	1356.62	0.216985			72.37	966.826	0.291616
	52.06	10.1848	1.73133		51.84	1348.04	0.218167			72.51	958.948	0.293564
	52.21	9.96107	1.72864		51.98	1340.02	0.219285			72.66	951.357	0.295466
	52.37	9.74528	1.72657		52.13	1331.7	0.220452			72.81	943.498	0.297438
	52.53	9.54219	1.72246		52.28	1322.98	0.221602			72.96	935.614	0.299425
	52.68	9.33663	1.71899		52.43	1314.01	0.222774			73.11	927.833	0.301471
	52.84	9.13656	1.71547		52.58	1305.36	0.223928			73.27	919.893	0.303575
	52.99	8.93953	1.71215		52.72	1297.18	0.225187			73.42	912.198	0.305645
	53.15	8.75941	1.7064		52.87	1288.57	0.22644			73.57	904.308	0.307745
	53.31	8.57938	1.7021		53.02	1279.78	0.227642			73.74	896.669	0.30997
	53.46	8.40723	1.69689		53.16	1270.79	0.228924			73.9	888.693	0.312096
	53.61	8.23504	1.69224		53.31	1261.85	0.230229			74.06	880.975	0.314341
	53.76	8.06761	1.68736		53.45	1253.39	0.231533			74.21	873.177	0.316564
	53.92	7.90541	1.6819		53.6	1244.46	0.232849			74.37	865.217	0.318842
	54.08	7.74718	1.67593		53.75	1235.24	0.234204			74.52	857.323	0.321179
	54.24	7.60316	1.66846		53.9	1226.32	0.235548			74.67	849.288	0.323512
	54.39	7.45393	1.66289		54.06	1217.43	0.236901			74.81	841.349	0.32594
	54.54	7.3093	1.65599		54.21	1208.43	0.238377			74.96	833.278	0.328366
	54.69	7.16979	1.64932		54.36	1199.5	0.239776			75.1	825.216	0.330823
	54.84	7.03535	1.64271		54.51	1190.58	0.241238			75.24	817.328	0.333363
	54.99	6.89665	1.63694		54.66	1181.63	0.242734			75.39	809.12	0.335976
	55.14	6.76642	1.62936		54.8	1172.6	0.244182			75.54	801.056	0.338516
	55.29	6.64419	1.62104		54.94	1163.69	0.245689			75.69	792.992	0.341139
	55.44	6.51959	1.61381		55.1	1154.56	0.247188			75.83	784.759	0.343857
	55.59	6.39884	1.60553		55.26	1145.48	0.248755			75.99	776.625	0.34655
	55.74	6.28161	1.59797		55.41	1136.62	0.250336			76.15	768.601	0.349307
	55.9	6.17176	1.58898		55.56	1127.45	0.251926			76.32	760.493	0.352047
	56.05	6.06332	1.58015		55.7	1118.25	0.253478			76.48	752.393	0.35484
	56.19	5.95482	1.57121		55.86	1109.34	0.255118			76.64	744.468	0.357738
	56.34	5.85063	1.56351		56.01	1099.97	0.256757			76.79	736.506	0.360611
	56.5	5.7451	1.55592		56.16	1090.76	0.258415			76.94	728.343	0.363476
	56.65	5.64888	1.54526		56.31	1081.8	0.260189			77.09	720.264	0.366468
	56.79	5.55041	1.53655		56.46	1072.28	0.261845			77.23	712.216	0.369474
	56.94	5.45793	1.52676		56.61	1063.29	0.263589			77.37	704.147	0.372513
	57.09	5.35868	1.51919		56.76	1053.98	0.265416			77.52	696.135	0.375668
	57.23	5.27333	1.50768		56.91	1044.6	0.267169			77.66	687.972	0.378836
	57.38	5.18503	1.49878		57.07	1035.6	0.269034			77.82	679.839	0.38199
	57.53	5.09728	1.48949		57.21	1026.11	0.270851			77.98	671.904	0.385228
	57.68	5.0138	1.47923		57.36	1017.17	0.272735			78.14	663.852	0.388504
	57.83	4.93871	1.46789		57.51	1007.66	0.274605			78.29	655.706	0.391818
	57.98	4.85715	1.45936		57.66	998.607	0.276565			78.43	647.725	0.395128
	58.12	4.77542	1.45104		57.8	989.182	0.27849			78.58	639.802	0.398425
	58.28	4.70015	1.44004		57.95	979.96	0.280471			78.73	631.791	0.40198
	58.43	4.63286	1.42763		58.09	970.549	0.282524			78.88	623.992	0.40553
	58.58	4.56137	1.41732		58.25	961.194	0.28461			79.03	615.855	0.408882
	58.73	4.49118	1.40843		58.4	951.811	0.286702			79.19	608.056	0.412359
	58.86	4.42352	1.39822		58.54	942.614	0.288815			79.34	600.193	0.416016
	59.01	4.35499	1.38811		58.69	933.203	0.290876			79.49	592.334	0.419731
	59.16	4.28945	1.37845		58.84	923.999	0.293056			79.65	584.483	0.423218
	59.31	4.22715	1.36772		59	914.57	0.295318			79.8	576.716	0.427115
	59.46	4.1633	1.35693		59.16	905.375	0.29755			79.95	568.812	0.430803
	59.6	4.106	1.34739		59.33	896.23	0.299837			80.09	561.183	0.434695
	59.75	4.04736	1.33691		59.48	887.021	0.302142			80.24	553.384	0.438575
	59.9	3.99036	1.32661		59.64	878.162	0.30448			80.39	545.756	0.44234
	60.05	3.93223	1.31745		60.08	859.433	0.308732			80.53	538.231	0.4463
	60.2	3.88048	1.30637		60.17	854.114	0.310202			80.69	530.487	0.450301
	60.34	3.82338	1.2969		60.31	846.021	0.312317			80.84	522.883	0.454471
	60.49	3.77106	1.28635		60.46	837.831	0.314427			80.97	515.453	0.458489
	60.64	3.72182	1.27552		60.61	829.862	0.316665			81.12	507.939	0.46273
	60.79	3.67306	1.26412		60.76	821.834	0.318913			81.28	500.48	0.466797
	60.93	3.62146	1.25444		60.9	813.796	0.321184			81.42	493.135	0.470946
	61.08	3.57607	1.24342		61.05	805.618	0.323492			81.57	485.746	0.475299
	61.24	3.52886	1.23251		61.2	797.595	0.325803			81.72	478.561	0.479589
	61.38	3.48392	1.22285		61.35	789.42	0.328101			81.88	471.229	0.483954
	61.52	3.43678	1.21342		61.51	781.456	0.330528			82.02	463.988	0.488434
	61.67	3.39474	1.20279		61.67	773.31	0.332922			82.16	456.912	0.492792
	61.82	3.3525	1.19222		61.83	765.184	0.335438			82.3	449.706	0.497262
	61.98	3.30832	1.18202		61.99	757.21	0.337874			82.45	442.725	0.501844
	62.13	3.27139	1.17182		62.13	749.328	0.340376			82.61	435.821	0.506377
	62.28	3.22877	1.16062		62.27	741.264	0.342895			82.77	428.885	0.511091
	62.42	3.19372	1.14988		62.42	733.226	0.345451			82.93	422.146	0.515687
	62.57	3.15123	1.14114		62.57	725.381	0.34807			83.07	415.356	0.520421
	62.73	3.11582	1.13031		62.72	717.481	0.350677			83.22	408.618	0.525194
	62.88	3.07928	1.12176		62.87	709.674	0.353413			83.36	402.024	0.530034
	63.03	3.04186	1.11161		63.01	701.714	0.356139			83.51	395.386	0.534762
	63.18	3.0049	1.10113		63.16	693.885	0.358854			83.64	388.938	0.539739
	63.32	2.97382	1.08947		63.31	686.008	0.361668			83.77	382.324	0.544655
	63.47	2.93855	1.0798		63.47	678.034	0.364452			83.91	375.925	0.549706
	63.61	2.90516	1.07099		63.63	670.16	0.367415			84.06	369.65	0.554684
	63.75	2.87432	1.06122		63.78	662.273	0.370419			84.23	363.243	0.559954
	63.91	2.84052	1.05081		63.93	654.208	0.37323			84.38	357.005	0.565051
	64.06	2.81156	1.04185		64.09	646.225	0.37626			84.53	350.806	0.570008
	64.2	2.78057	1.03182		64.24	638.157	0.379293			84.67	344.735	0.575282
	64.34	2.75034	1.02255		64.39	630.118	0.382354			84.82	338.653	0.580576
	64.49	2.72181	1.01348		64.53	622.069	0.385524			84.97	332.72	0.58586
	64.64	2.69513	1.00299		64.68	614.016	0.388728			85.11	326.841	0.590926
	64.8	2.66465	0.994484		64.83	605.95	0.392017			85.25	321.003	0.596488
	64.94	2.63368	0.986639		64.99	597.963	0.395284			85.41	315.212	0.601796
	65.09	2.61024	0.974978		65.15	590.018	0.39858			85.56	309.415	0.607097
	65.24	2.58482	0.966211		65.3	582.272	0.401963			85.71	303.842	0.612614
	65.39	2.55771	0.957273		65.45	574.441	0.405299			85.86	298.352	0.617991
	65.54	2.53245	0.948209		65.61	566.852	0.408747			86.01	292.747	0.623601
	65.68	2.50971	0.940032		65.76	559.382	0.412286			86.16	287.309	0.628883
	65.82	2.48297	0.929823		65.91	551.751	0.415674			86.31	281.929	0.634809
	65.97	2.45967	0.922386		66.07	544.426	0.419226			86.46	276.688	0.64072
	66.12	2.43713	0.912981		66.22	537.175	0.422704			86.62	271.441	0.646711
	66.28	2.41294	0.902199		66.37	529.828	0.42647			86.76	266.283	0.652682
	66.43	2.39339	0.894068		66.53	522.414	0.430137			86.91	261.225	0.658398
	66.58	2.36761	0.886019		66.69	515.016	0.433895			87.06	256.205	0.663997
	66.74	2.34756	0.877347		66.85	507.587	0.43767			87.22	251.167	0.669729
	66.88	2.3314	0.868775		67.01	500.312	0.441473			87.36	246.361	0.676317
	67.03	2.30395	0.858861		67.16	493.125	0.445314			87.5	241.549	0.681847
	67.19	2.28521	0.851034		67.3	485.929	0.449213			87.65	236.873	0.687749
	67.34	2.26331	0.842964		67.46	478.881	0.45322			87.81	232.1	0.69393
	67.48	2.24811	0.834355		67.61	471.513	0.457355			87.95	227.662	0.700755
	67.63	2.22832	0.825606		67.77	464.611	0.461233			88.09	223.044	0.706254
	67.79	2.20512	0.819398		67.92	457.569	0.465344			88.24	218.563	0.712165
	67.93	2.18808	0.810419		68.07	450.73	0.469322			88.38	214.234	0.718325
	68.08	2.17034	0.802455		68.22	443.843	0.473555			88.53	209.948	0.723856
	68.23	2.15388	0.793952		68.38	437.089	0.477779			88.7	205.696	0.729607
	68.37	2.13674	0.785231		68.53	430.362	0.482033			88.86	201.678	0.736512
	68.52	2.12272	0.777578		68.68	423.724	0.48633			89.02	197.72	0.74265
	68.68	2.10481	0.769642		68.83	417.118	0.490722			89.17	193.702	0.748624
	68.83	2.08448	0.75967		68.97	410.565	0.495075			89.32	189.862	0.755015
	68.99	2.07246	0.753712		69.12	404.128	0.499543			89.47	185.999	0.760718
	69.14	2.05459	0.746503		69.28	397.741	0.503967			89.61	182.343	0.766718
	69.29	2.04191	0.738802		69.43	391.469	0.508532			89.75	178.573	0.772523
	69.44	2.02322	0.730425		69.58	384.993	0.513312			89.89	174.963	0.778474
	69.59	2.01133	0.722892		69.73	378.723	0.517759			90.04	171.454	0.784793
	69.76	1.99703	0.714962		69.88	372.551	0.522464			90.2	167.942	0.791245
	69.91	1.98076	0.708753		70.03	366.367	0.527118			90.35	164.456	0.797801
	70.06	1.9675	0.700436		70.17	360.201	0.531926			90.5	161.062	0.803935
	70.21	1.95507	0.693809		70.32	354.145	0.536869			90.65	157.766	0.810093
	70.36	1.93956	0.687545		70.46	348.054	0.541815			90.8	154.528	0.815966
	70.51	1.92844	0.678414		70.6	342.069	0.546835			90.95	151.271	0.822018
	70.67	1.91525	0.672384		70.75	336.11	0.552006			91.09	148.164	0.827953
	70.82	1.89742	0.665033		70.9	330.234	0.557238			91.24	145.068	0.83506
	70.97	1.88491	0.657038		71.05	324.424	0.562423			91.4	142.109	0.840896
	71.12	1.87401	0.651109		71.18	318.63	0.56766			91.55	139.17	0.846978
	71.27	1.86014	0.644499		71.32	312.963	0.57287			91.69	136.239	0.853725
	71.42	1.85074	0.637869		71.45	307.442	0.578224			91.84	133.474	0.859396
	71.58	1.83892	0.629432		71.59	301.735	0.583532			91.99	130.707	0.865612
	71.72	1.83189	0.622554		71.74	296.25	0.588874			92.14	127.916	0.871821
	71.87	1.81826	0.616931		71.88	290.868	0.594661			92.28	125.312	0.877266
	72.02	1.80575	0.610572		72.04	285.506	0.600411			92.43	122.833	0.883961
	72.17	1.79934	0.601201		72.21	280.252	0.60576			92.58	120.333	0.890099
	72.32	1.78501	0.596058		72.37	275.075	0.611659			92.74	117.9	0.895688
	72.47	1.77386	0.591046		72.52	269.967	0.617411			92.9	115.518	0.901549
	72.63	1.76293	0.585108		72.67	264.864	0.623245			93.05	113.135	0.907126
	72.78	1.75359	0.577532		72.82	259.775	0.629074			93.19	110.881	0.912729
	72.93	1.74313	0.572283		72.96	254.719	0.635311			93.33	108.597	0.918501
	73.08	1.73496	0.565259		73.1	249.806	0.641112			93.46	106.404	0.924446
	73.24	1.72782	0.559968		73.23	245.02	0.6476			93.62	104.258	0.929829
	73.4	1.71817	0.552539		73.38	240.141	0.653591			93.79	102.171	0.935416
	73.54	1.71123	0.547621		73.53	235.364	0.65994			93.95	100.141	0.940306
	73.7	1.70038	0.54107		73.67	230.776	0.666266			94.12	98.1281	0.946025
	73.85	1.69216	0.536632		73.82	226.302	0.672055			94.28	96.2287	0.951235
	74	1.68247	0.529689		73.97	221.733	0.678378			94.42	94.3522	0.956366
	74.15	1.67629	0.523193		74.13	217.307	0.685267			94.57	92.4255	0.961372
	74.3	1.66994	0.516266		74.28	213.104	0.691717			94.71	90.634	0.966491
	74.45	1.65603	0.511378		74.43	208.677	0.698411			94.85	88.79	0.971125
	74.61	1.65264	0.506718		74.57	204.53	0.705194			94.99	87.0143	0.976408
	74.76	1.64701	0.502272		74.71	200.259	0.71179			95.14	85.3107	0.980842
	74.91	1.64038	0.495		74.85	196.062	0.718526			95.3	83.626	0.986348
	75.06	1.63337	0.489195		74.99	191.953	0.724948			95.45	81.95	0.990687
	75.21	1.62616	0.483647		75.14	188.001	0.732267			95.6	80.3732	0.995356
	75.35	1.61983	0.479184		75.28	183.995	0.739254			95.75	78.8182	0.9991
	75.5	1.61281	0.474576		75.43	180.083	0.746541			95.91	77.289	1.00372
	75.65	1.60536	0.468406		75.59	176.218	0.753344			96.05	75.7818	1.00715
	75.8	1.59922	0.462581		75.74	172.53	0.760573			96.2	74.3511	1.01146
	75.95	1.59491	0.457584		75.9	168.792	0.767724			96.37	72.953	1.01557
	76.11	1.58769	0.451883		76.06	165.241	0.774892			96.52	71.5828	1.019
	76.27	1.58071	0.446061		76.22	161.674	0.782153			96.67	70.2105	1.02357
	76.43	1.57972	0.440309		76.37	158.253	0.789313			96.81	68.8511	1.02658
	76.58	1.5701	0.432525		76.52	154.846	0.796855			96.96	67.552	1.02957
	76.73	1.56304	0.429977		76.66	151.383	0.803234			97.12	66.2683	1.03346
	76.88	1.56195	0.425933		76.8	148.112	0.811735			97.27	65.0264	1.03651
	77.04	1.55278	0.41968		76.95	144.788	0.819148			97.41	63.8059	1.03997
	77.18	1.54589	0.416209		77.09	141.564	0.826805			97.56	62.6306	1.04265
	77.33	1.54616	0.411781		77.24	138.393	0.834476			97.71	61.4488	1.04539
	77.47	1.54069	0.405177		77.39	135.314	0.842387			97.86	60.323	1.04866
	77.62	1.53708	0.399767		77.53	132.217	0.850843			98.01	59.2213	1.051
	77.77	1.53189	0.395581		77.67	129.159	0.858154			98.16	58.1392	1.05385
	77.93	1.52933	0.390446		77.82	126.286	0.867222			98.32	57.0879	1.05606
	78.08	1.52412	0.388038		77.97	123.339	0.874913			98.46	56.0706	1.05834
	78.23	1.5192	0.380808		78.13	120.449	0.882712			98.6	55.0573	1.0603
	78.38	1.51486	0.376288		78.28	117.688	0.89148			98.75	54.0911	1.06258
	78.55	1.51176	0.37255		78.44	115.051	0.899023			98.91	53.1392	1.06397
	78.7	1.50742	0.36909		78.6	112.393	0.907317			99.06	52.1882	1.06553
	78.85	1.50564	0.363567		78.75	109.793	0.914901			99.2	51.2772	1.06767
	78.99	1.49956	0.358633		78.9	107.332	0.924077			99.35	50.4025	1.06872
	79.14	1.49625	0.354931		79.05	104.837	0.931473			99.52	49.5484	1.06984
	79.29	1.4907	0.350238		79.19	102.394	0.939754			99.68	48.7108	1.07129
	79.44	1.48918	0.347205		79.34	100.004	0.948296			99.83	47.9186	1.07217
	79.58	1.48587	0.341699		79.49	97.6708	0.956245			99.98	47.128	1.07311
	79.73	1.48189	0.33732		79.64	95.425	0.964525			100.13	46.3652	1.07386
	79.88	1.48034	0.333868		79.79	93.1172	0.972428			100.28	45.5986	1.07436
	80.04	1.47643	0.328485		79.93	90.934	0.98144			100.43	44.8699	1.0745
	80.19	1.47393	0.325862		80.08	88.7655	0.989869			100.57	44.1161	1.0757
	80.33	1.47216	0.320023		80.23	86.7091	0.998612			100.71	43.4133	1.07533
	80.48	1.47557	0.317654		80.38	84.6216	1.00646			100.85	42.7146	1.07476
	80.63	1.46577	0.313821		80.53	82.6299	1.01449			101	42.045	1.07483
	80.78	1.46516	0.308098		80.67	80.6149	1.02318			101.16	41.3739	1.07564
	80.94	1.46413	0.305664		80.81	78.7327	1.03162			101.33	40.7604	1.07403
	81.09	1.46157	0.300125		80.95	76.8522	1.03899			101.49	40.1365	1.07333
	81.23	1.45675	0.297139		81.11	75.0062	1.04801			101.64	39.5501	1.07394
	81.37	1.46181	0.294798		81.27	73.2919	1.05551			101.79	38.9589	1.07184
	81.51	1.45429	0.289891		81.44	71.5469	1.06349			101.93	38.4112	1.07022
	81.66	1.45524	0.287299		81.59	69.8799	1.07163			102.08	37.8246	1.06971
	81.81	1.45233	0.284798		81.74	68.2557	1.08075			102.23	37.2621	1.06909
	81.95	1.45449	0.279148		81.88	66.6622	1.08835			102.39	36.7477	1.06773
	82.1	1.45123	0.27559		82.03	65.0872	1.09557			102.56	36.2463	1.06653
	82.26	1.44999	0.271287		82.19	63.592	1.1031			102.73	35.7788	1.06506
	82.4	1.44627	0.267693		82.34	62.1364	1.11046			102.9	35.3308	1.06299
	82.53	1.44812	0.262203		82.49	60.7066	1.11828			103.06	34.8979	1.06064
	82.67	1.4527	0.259513		82.63	59.2468	1.12554			103.21	34.4554	1.05931
	82.82	1.44524	0.257533		82.78	57.8893	1.13279			103.35	34.0192	1.05725
	82.96	1.44624	0.25257		82.94	56.56	1.1404			103.48	33.593	1.05459
	83.12	1.44372	0.252215		83.09	55.2513	1.14803			103.63	33.1541	1.05247
	83.26	1.44381	0.246503		83.23	53.9819	1.15445			103.78	32.7358	1.05064
	83.41	1.44329	0.242728		83.38	52.7588	1.16203			103.93	32.3304	1.04785
	83.56	1.44104	0.241942		83.54	51.5789	1.16782			104.07	31.9116	1.04553
	83.72	1.44569	0.236855		83.69	50.3941	1.17504			104.23	31.5157	1.04337
	83.87	1.44001	0.233411		83.85	49.2785	1.18116			104.38	31.1396	1.04029
	84.02	1.44243	0.230309		84	48.1717	1.18724			104.53	30.7676	1.03764
	84.18	1.44151	0.229329		84.15	47.0946	1.1937			104.67	30.413	1.03462
	84.32	1.44104	0.224862		84.3	46.0555	1.1996			104.82	30.057	1.0317
	84.46	1.44104	0.220868		84.45	45.0359	1.20478			104.96	29.7094	1.02833
	84.6	1.44224	0.219287		84.61	44.0372	1.21147			105.11	29.3713	1.02537
	84.74	1.44317	0.216084		84.77	43.0858	1.21749			105.25	29.0444	1.02203
	84.9	1.44118	0.213336		84.92	42.1488	1.2223			105.4	28.7037	1.01822
	85.05	1.44257	0.20962		85.07	41.2107	1.22959			105.55	28.3906	1.01491
	85.2	1.44305	0.206183		85.22	40.3115	1.2354			105.69	28.0864	1.01148
	85.35	1.443	0.204002		85.37	39.4522	1.24048			105.84	27.7766	1.00781
	85.5	1.4466	0.199553		85.51	38.6035	1.24277			105.98	27.4848	1.00374
	85.64	1.44397	0.197816		85.66	37.7874	1.24852			106.13	27.1992	0.999968
	85.78	1.44207	0.193977		85.81	36.9633	1.25267			106.28	26.9171	0.995726
	85.93	1.44743	0.191906		85.95	36.1953	1.25719			106.43	26.6329	0.992245
	86.08	1.44899	0.190271		86.09	35.4151	1.26093			106.58	26.3673	0.988043
	86.23	1.45001	0.187289		86.23	34.6787	1.26487			106.73	26.1108	0.983814
	86.38	1.45057	0.185413		86.38	33.9349	1.26927			106.88	25.8439	0.979679
	86.53	1.45178	0.18204		86.53	33.2001	1.27422			107.03	25.5996	0.975513
	86.68	1.45535	0.179755		86.68	32.5493	1.27699			107.19	25.3633	0.971096
	86.81	1.4528	0.176811		86.84	31.8919	1.27989			107.33	25.1221	0.966741
	86.96	1.45541	0.171991		87	31.2549	1.28202			107.47	24.8893	0.962257
	87.12	1.45569	0.17144		87.17	30.6142	1.28503			107.63	24.6536	0.957568
	87.27	1.46098	0.169362		87.32	30.0256	1.28828			107.77	24.4382	0.953498
	87.41	1.46137	0.16761		87.48	29.4209	1.29064			107.92	24.2138	0.948527
	87.56	1.46346	0.163178		87.62	28.8485	1.29363			108.07	23.9933	0.943648
	87.71	1.46716	0.161762		87.76	28.286	1.29509			108.22	23.7741	0.93874
	87.86	1.46911	0.15945		87.91	27.7338	1.29701			108.37	23.5617	0.933974
	88.01	1.46911	0.156674		88.05	27.1992	1.29875			108.51	23.3585	0.929043
	88.16	1.47304	0.154639		88.2	26.6772	1.30051			108.66	23.1505	0.923723
	88.31	1.4747	0.153359		88.35	26.17	1.30092			108.8	22.9384	0.918348
	88.46	1.47466	0.148328		88.49	25.6676	1.30236			108.94	22.7129	0.912769
	88.61	1.47912	0.14788		88.63	25.1846	1.30329			109.07	22.517	0.907228
	88.77	1.48453	0.14604		88.78	24.7168	1.30444			109.22	22.3138	0.902026
	88.93	1.48201	0.143478		88.92	24.2715	1.30369			109.37	22.1128	0.896103
	89.07	1.48674	0.141601		89.08	23.8137	1.30505			109.52	21.9249	0.890609
	89.22	1.49177	0.138099		89.24	23.3848	1.30431			109.65	21.7397	0.884906
	89.37	1.49186	0.136923		89.4	22.971	1.30536			109.79	21.5656	0.879634
	89.52	1.49729	0.13444		89.57	22.5838	1.3032			109.94	21.4009	0.873819
	89.67	1.50172	0.129519		89.72	22.1961	1.30381			110.09	21.24	0.86773
	89.82	1.5035	0.129798		89.87	21.8145	1.30265			110.24	21.0812	0.862509
	89.98	1.50399	0.12893		90.02	21.4457	1.30174			110.38	20.9289	0.856469
	90.12	1.51069	0.125612		90.16	21.0839	1.30058			110.53	20.7791	0.850829
	90.27	1.51662	0.123878		90.31	20.7271	1.29987			110.68	20.6394	0.845134
	90.42	1.5152	0.123203		90.46	20.3967	1.29733			110.83	20.5014	0.839296
	90.57	1.52212	0.120226		90.61	20.0596	1.2956			110.98	20.3697	0.833533
	90.72	1.52439	0.118369		90.75	19.7282	1.29466			111.13	20.2402	0.828097
	90.88	1.52897	0.116209		90.89	19.4271	1.29076			111.28	20.111	0.821895
	91.03	1.53077	0.115789		91.05	19.1138	1.28997			111.43	19.985	0.816111
	91.18	1.53869	0.112875		91.21	18.8241	1.28678			111.58	19.8593	0.810173
	91.32	1.53987	0.111538		91.37	18.5355	1.28346			111.73	19.7496	0.804467
	91.47	1.55108	0.110179		91.53	18.2587	1.28084			111.88	19.6391	0.798447
	91.62	1.55023	0.107966		91.68	17.991	1.27862			112.03	19.5261	0.792753
	91.77	1.55514	0.105758		91.83	17.7324	1.27476			112.18	19.4203	0.786678
	91.92	1.55525	0.103952		91.99	17.4858	1.27115			112.33	19.3173	0.780448
	92.07	1.56582	0.101768		92.15	17.2378	1.26758			112.47	19.2207	0.774731
	92.22	1.57087	0.100841		92.3	17.0017	1.26379			112.62	19.1204	0.76888
	92.37	1.57743	0.099587		92.46	16.7698	1.25996			112.78	19.027	0.76324
	92.52	1.5776	0.098808		92.61	16.5397	1.25569			112.92	18.9266	0.757045
	92.67	1.58432	0.097112		92.77	16.314	1.25265			113.07	18.8386	0.751032
	92.82	1.59018	0.09479		92.91	16.1043	1.24759			113.22	18.7505	0.745158
	92.97	1.59554	0.094538		93.07	15.8938	1.24345			113.37	18.6703	0.738949
	93.11	1.59912	0.090778		93.22	15.7018	1.23891			113.52	18.5839	0.733162
	93.27	1.60532	0.089746		93.38	15.5064	1.2335			113.68	18.5033	0.727341
	93.42	1.61283	0.089288		93.53	15.3109	1.22887			113.83	18.4211	0.720762
	93.57	1.61501	0.08906		93.67	15.127	1.22377			113.98	18.3542	0.715076
	93.72	1.62525	0.085231		93.82	14.9446	1.21908			114.13	18.2823	0.70904
	93.88	1.6303	0.085266		93.97	14.7694	1.21384			114.29	18.2103	0.703079
	94.03	1.63685	0.083485		94.13	14.5988	1.20826			114.44	18.1451	0.697391
	94.18	1.64209	0.081004		94.29	14.4315	1.20332			114.59	18.0777	0.691508
	94.33	1.65081	0.080618		94.45	14.2799	1.19771			114.74	18.0171	0.685473
	94.48	1.65676	0.079258		94.6	14.1249	1.19084			114.88	17.9552	0.679812
	94.63	1.66222	0.076991		94.74	13.9657	1.18654			115.02	17.8892	0.673815
	94.78	1.67297	0.075809		94.88	13.8234	1.18158			115.17	17.8137	0.667454
	94.93	1.67354	0.074417		95.03	13.6813	1.17469			115.33	17.7484	0.661154
	95.07	1.68244	0.073752		95.16	13.5367	1.16824			115.49	17.6865	0.655293
	95.22	1.69261	0.073023		95.3	13.4047	1.16134			115.67	17.6388	0.649522
	95.37	1.69831	0.071696		95.45	13.2762	1.15502			115.84	17.5823	0.643765
	95.53	1.7039	0.068153		95.6	13.1459	1.14822			116	17.5448	0.638222
	95.68	1.71092	0.069239		95.75	13.0196	1.14339			116.15	17.5032	0.632512
	95.83	1.71923	0.068993		95.92	12.9017	1.13648			116.3	17.463	0.626708
	95.99	1.72607	0.06739		96.07	12.7818	1.12992			116.45	17.4225	0.620986
	96.14	1.73646	0.06566		96.22	12.6711	1.12341			116.6	17.3932	0.615612
	96.29	1.74266	0.064724		96.38	12.5643	1.11639			116.75	17.3503	0.610066
	96.44	1.74785	0.062895		96.53	12.4549	1.11063			116.9	17.3086	0.604076
	96.59	1.76281	0.061586		96.67	12.3536	1.10273			117.05	17.2686	0.598411
	96.73	1.76519	0.062379		96.82	12.254	1.09613			117.2	17.2214	0.5926
	96.88	1.77897	0.060885		96.96	12.1541	1.08983			117.35	17.1839	0.586845
	97.03	1.78311	0.060236		97.09	12.0574	1.08325			117.51	17.1434	0.58073
	97.18	1.79175	0.057408		97.22	11.9647	1.07572			117.67	17.1052	0.574657
	97.32	1.80261	0.057306		97.37	11.8789	1.06794			117.82	17.0683	0.569162
	97.47	1.8066	0.055629		97.51	11.7893	1.06178			117.99	17.0316	0.563269
	97.63	1.81997	0.056135		97.66	11.6976	1.05384			118.17	17.0097	0.557716
	97.79	1.83162	0.056242		97.81	11.6207	1.0479			118.35	16.9799	0.552035
	97.94	1.83783	0.053777		97.96	11.5406	1.04079			118.51	16.9511	0.546732
	98.09	1.84993	0.051801		98.11	11.4595	1.03293			118.67	16.9279	0.541052
	98.25	1.85435	0.052459		98.27	11.3875	1.02542			118.82	16.9059	0.535627
	98.39	1.86802	0.050752		98.42	11.3189	1.01801			118.98	16.8829	0.529886
	98.54	1.87595	0.05035		98.58	11.2476	1.01156			119.12	16.867	0.524651
	98.69	1.88881	0.048671		98.73	11.1837	1.00413			119.28	16.8469	0.519309
	98.84	1.89581	0.048136		98.88	11.1172	0.996819			119.42	16.8273	0.513851
	98.98	1.90724	0.049115		99.02	11.0602	0.990136			119.57	16.8138	0.508738
	99.13	1.91207	0.047324		99.16	10.9992	0.981303			119.73	16.8048	0.503522
	99.28	1.92395	0.046076		99.3	10.9404	0.975311			119.89	16.7967	0.498715
	99.43	1.93712	0.045632		99.44	10.8841	0.967226			120.03	16.7824	0.493264
	99.59	1.94587	0.045898		99.6	10.827	0.960133			120.17	16.7833	0.488739
	99.74	1.95887	0.044209		99.75	10.7763	0.952462			120.32	16.7759	0.483603
	99.89	1.9703	0.04284		99.9	10.7246	0.944981			120.47	16.7648	0.478427
	100.03	1.98008	0.043622		100.04	10.6756	0.938188			120.62	16.7527	0.473287
	100.19	1.99095	0.042644		100.19	10.631	0.930718			120.76	16.7585	0.468613
	100.34	1.99845	0.042049		100.34	10.5822	0.923593			120.9	16.7481	0.463577
	100.48	2.01834	0.040916		100.49	10.5437	0.915702			121.05	16.7422	0.458808
	100.63	2.01866	0.040892		100.64	10.5044	0.908324			121.19	16.7437	0.45397
	100.78	2.03231	0.040157		100.78	10.4604	0.901299			121.34	16.7359	0.449064
	100.93	2.05161	0.038365		100.92	10.4243	0.893659			121.49	16.744	0.444522
	101.08	2.05773	0.03853		101.08	10.3838	0.886767			121.62	16.7489	0.44007
	101.24	2.07197	0.037991		101.23	10.3549	0.879236			121.76	16.7443	0.435254
	101.4	2.0887	0.036847		101.39	10.3184	0.871861			121.91	16.7531	0.430829
	101.55	2.09903	0.036695		101.54	10.2881	0.864552			122.06	16.7581	0.426311
	101.71	2.10684	0.036192		101.68	10.2518	0.857863			122.21	16.7554	0.421693
	101.87	2.12357	0.035695		101.82	10.2184	0.850524			122.35	16.7563	0.417078
	102.02	2.14014	0.034978		101.97	10.1979	0.843401			122.5	16.7568	0.412222
	102.17	2.14841	0.03522		102.12	10.1737	0.836			122.66	16.7625	0.407588
	102.33	2.16476	0.034408		102.26	10.1464	0.829212			122.82	16.7711	0.403464
	102.49	2.17552	0.033481		102.4	10.1263	0.822236			122.96	16.7825	0.399034
	102.64	2.19526	0.033354		102.54	10.104	0.814557			123.11	16.7841	0.394667
	102.79	2.20389	0.033153		102.68	10.0829	0.80754			123.24	16.7995	0.390594
	102.92	2.20203	0.031152		102.83	10.0647	0.800286			123.37	16.8061	0.386073
	103.09	2.22015	0.03026		102.98	10.0501	0.793782			123.51	16.8167	0.381953
	103.25	2.24271	0.031481		103.14	10.0318	0.786542			123.65	16.8291	0.377917
	103.41	2.26419	0.031279		103.3	10.0167	0.779451			123.78	16.8392	0.373824
	103.57	2.27767	0.028904		103.46	10.0075	0.772695			123.92	16.8439	0.369566
	103.73	2.29166	0.029439		103.62	9.9947	0.765849			124.06	16.8536	0.36536
	103.88	2.30324	0.029479		103.77	9.98224	0.758787			124.22	16.8578	0.36118
	104.04	2.32455	0.028866		103.92	9.97498	0.752034			124.4	16.8692	0.356894
	104.19	2.32896	0.027542		104.07	9.96267	0.745314			124.57	16.8835	0.353192
	104.34	2.34126	0.028441		104.22	9.96245	0.738577			124.73	16.8939	0.349137
	104.48	2.36321	0.026534		104.37	9.95135	0.731645			124.87	16.9089	0.34543
	104.62	2.38165	0.027102		104.52	9.94984	0.725206			125	16.918	0.34147
	104.76	2.39126	0.026445		104.67	9.9425	0.718252			125.14	16.9281	0.337583
	104.91	2.40445	0.025628		104.81	9.94025	0.711558			125.29	16.9442	0.333718
	105.06	2.42298	0.024993		104.95	9.9403	0.70497			125.44	16.9578	0.330074
	105.2	2.44336	0.024861		105.09	9.93597	0.698474			125.58	16.969	0.326128
	105.34	2.45307	0.025185		105.24	9.9337	0.691389			125.73	16.9835	0.322559
	105.49	2.46672	0.024001		105.39	9.93756	0.684981			125.88	17.0023	0.318915
	105.64	2.49768	0.023956		105.55	9.94246	0.678768			126.03	17.0162	0.315181
	105.78	2.50363	0.024657		105.72	9.94605	0.672209			126.17	17.027	0.311487
	105.92	2.52673	0.023613		105.88	9.94917	0.66573			126.32	17.0364	0.307915
	106.07	2.54053	0.02217		106.04	9.95377	0.659094			126.46	17.0575	0.304192
	106.22	2.55955	0.024323		106.2	9.96325	0.65294			126.61	17.0526	0.300414
	106.37	2.57491	0.022585		106.35	9.97468	0.646395			126.76	17.0813	0.297033
	106.52	2.59185	0.022517		106.5	9.98362	0.640275			126.91	17.0894	0.293359
	106.67	2.61418	0.022201		106.64	9.99394	0.63408			127.06	17.0986	0.290053
	106.81	2.63214	0.022198		106.78	10.0053	0.627927			127.21	17.127	0.28672
	106.96	2.65031	0.02215		106.92	10.0161	0.622072			127.37	17.1294	0.283279
	107.1	2.66792	0.020377		107.08	10.0351	0.615863			127.52	17.1534	0.28042
	107.24	2.68778	0.021657		107.24	10.0573	0.610034			127.67	17.158	0.276721
	107.39	2.70911	0.020647		107.4	10.0657	0.603581			127.82	17.1832	0.273486
	107.54	2.72877	0.01959		107.55	10.0833	0.597435			127.98	17.199	0.270107
	107.68	2.74275	0.020636		107.7	10.1013	0.591612			128.13	17.2096	0.267187
	107.82	2.77183	0.021652		107.85	10.1259	0.585878			128.28	17.2235	0.263979
	107.98	2.78544	0.019947		107.99	10.1449	0.579842			128.44	17.2362	0.260958
	108.14	2.79996	0.019648		108.14	10.162	0.574152			128.59	17.246	0.257757
	108.29	2.81805	0.019922		108.28	10.1849	0.568437			128.75	17.2705	0.254662
	108.43	2.84159	0.018757		108.42	10.2111	0.562606			128.91	17.2827	0.251712
	108.61	2.87823	0.017626		108.56	10.2282	0.556825			129.06	17.2899	0.248839
	108.79	2.89917	0.019742		108.69	10.2555	0.550672			129.2	17.3052	0.245668
	108.94	2.91862	0.01867		108.82	10.2716	0.54457			129.36	17.3245	0.242947
	109.08	2.94397	0.017526		108.96	10.3022	0.539043			129.51	17.333	0.240167
	109.23	2.96086	0.01855		109.09	10.3252	0.532845			129.65	17.3433	0.237323
	109.37	2.98067	0.018478		109.24	10.3498	0.527296			129.8	17.3581	0.234438
	109.51	3.0049	0.016664		109.4	10.3745	0.521268			129.96	17.3721	0.231741
	109.66	3.03154	0.017144		109.56	10.4071	0.515937			130.11	17.38	0.229003
	109.8	3.0496	0.01738		109.72	10.4387	0.510481			130.26	17.4028	0.226306
	109.96	3.07928	0.016623		109.87	10.4738	0.505125			130.42	17.4124	0.223773
	110.12	3.09325	0.015764		110.02	10.5009	0.499643			130.57	17.4239	0.221048
	110.28	3.12293	0.01796		110.17	10.5387	0.49407			130.72	17.4306	0.218494
	110.42	3.141	0.017482		110.32	10.5676	0.488616			130.87	17.4449	0.215896
	110.57	3.18111	0.015446		110.46	10.6051	0.483309			131.03	17.451	0.213243
	110.72	3.18473	0.016876		110.61	10.6367	0.477668			131.19	17.4655	0.210938
	110.86	3.233	0.017422		110.75	10.6805	0.472632			131.34	17.4725	0.208431
	111	3.24288	0.015128		110.9	10.7171	0.46752			131.49	17.4817	0.205973
	111.16	3.26482	0.015536		111.04	10.7561	0.461997			131.65	17.4946	0.20352
	111.31	3.29272	0.016337		111.19	10.7992	0.457256			131.8	17.4987	0.201135
	111.46	3.30324	0.015385		111.33	10.8418	0.451982			131.95	17.5038	0.198867
	111.58	3.35535	0.014354		111.47	10.881	0.446871			132.09	17.5127	0.196678
	111.73	3.33515	0.016068		111.61	10.9256	0.441744			132.24	17.5182	0.194218
	111.91	3.39103	0.016128		111.75	10.9702	0.436839			132.39	17.5273	0.192019
	112.06	3.4199	0.013227		111.89	11.0157	0.43206			132.54	17.5391	0.189845
	112.21	3.45824	0.015299		112.04	11.0665	0.427039			132.7	17.5457	0.187641
	112.37	3.47216	0.016579		112.18	11.1179	0.422294			132.86	17.5473	0.185356
	112.52	3.50731	0.01351		112.33	11.1693	0.417805			133.01	17.5577	0.183428
	112.67	3.5234	0.014081		112.49	11.2166	0.412839			133.15	17.5617	0.181318
	112.82	3.56102	0.016452		112.65	11.2682	0.408059			133.31	17.5703	0.179107
	112.96	3.5837	0.014452		112.82	11.319	0.403363			133.47	17.5735	0.177271
	113.11	3.62454	0.013456		112.98	11.3756	0.398559			133.61	17.5697	0.175348
	113.26	3.65496	0.016003		113.15	11.4286	0.393978			133.75	17.5743	0.173357
	113.41	3.67699	0.015475		113.31	11.4886	0.389833			133.9	17.5765	0.171189
	113.57	3.71086	0.012769		113.47	11.5416	0.385191			134.05	17.5784	0.169662
	113.73	3.73881	0.014101		113.63	11.6002	0.380416			134.19	17.5824	0.167488
	113.89	3.75484	0.015182		113.78	11.659	0.376352			134.34	17.5793	0.165535
	114.04	3.79006	0.012279		113.93	11.7165	0.37201			134.49	17.5849	0.16392
	114.18	3.83489	0.014083		114.09	11.7775	0.367382			134.63	17.5862	0.161996
	114.33	3.8549	0.015372		114.24	11.8389	0.363213			134.78	17.5853	0.160167
	114.46	3.89471	0.012841		114.4	11.8995	0.358958			134.93	17.586	0.158505
	114.6	3.9222	0.01342		114.56	11.9618	0.354578			135.07	17.584	0.15678
	114.76	3.96135	0.014669		114.72	12.0318	0.350681			135.21	17.5819	0.155084
	114.92	3.98098	0.012972		114.87	12.1027	0.346386			135.36	17.579	0.153305
	115.08	4.02042	0.012437		115.02	12.1674	0.342676			135.52	17.5791	0.151568
	115.22	4.04395	0.013741		115.17	12.2393	0.338401			135.66	17.5762	0.15003
	115.37	4.06612	0.013731		115.31	12.307	0.334399			135.81	17.5722	0.148431
	115.53	4.11575	0.012014		115.45	12.3755	0.330505			135.97	17.5652	0.147207
	115.7	4.16935	0.013083		115.61	12.4429	0.326609			136.11	17.5652	0.145277
	115.87	4.17398	0.012748		115.76	12.5148	0.322466			136.26	17.56	0.14399
	116.02	4.2365	0.014191		115.92	12.5879	0.318832			136.43	17.554	0.142355
	116.17	4.22963	0.015553		116.07	12.6658	0.315061			136.58	17.547	0.140967
	116.33	4.30366	0.013587		116.23	12.7397	0.311341			136.72	17.5405	0.139502
	116.49	4.32259	0.011315		116.39	12.8085	0.307447			136.88	17.5359	0.138256
	116.66	4.39077	0.01226		116.56	12.8863	0.303739			137.03	17.53	0.136866
	116.84	4.42067	0.013115		116.71	12.9742	0.300143			137.16	17.5252	0.135489
	116.96	4.45742	0.013113		116.87	13.0609	0.296768			137.3	17.5257	0.134249
	117.1	4.49373	0.012097		117.03	13.1262	0.292875			137.45	17.5132	0.132945
	117.24	4.53084	0.01389		117.18	13.2111	0.289396			137.59	17.5021	0.131544
	117.38	4.57721	0.012295		117.34	13.302	0.286261			137.75	17.4899	0.130335
	117.54	4.59788	0.011983		117.49	13.3785	0.282541			137.91	17.4835	0.129177
	117.69	4.63607	0.013043		117.65	13.4524	0.279048			138.05	17.4767	0.127917
	117.85	4.68401	0.012849		117.81	13.5477	0.275656			138.2	17.4611	0.126634
	118	4.73242	0.012189		117.97	13.6287	0.272185			138.35	17.4523	0.125511
	118.15	4.77231	0.011811		118.13	13.7254	0.269289			138.49	17.4392	0.124322
	118.3	4.81601	0.013283		118.29	13.8007	0.26584			138.63	17.4281	0.12323
	118.45	4.86349	0.01277		118.46	13.8978	0.262699			138.78	17.4145	0.122054
	118.6	4.91684	0.012772		118.62	13.9902	0.25941			138.92	17.4077	0.120986
	118.75	4.95633	0.012592		118.79	14.0735	0.256332			139.07	17.393	0.119851
	118.9	5.01215	0.012839		118.94	14.1698	0.253266			139.22	17.3823	0.118878
	119.05	5.04594	0.011842		119.1	14.2561	0.25021			139.38	17.376	0.117676
	119.19	5.08053	0.01261		119.26	14.349	0.247257			139.54	17.362	0.116853
	119.33	5.12545	0.012667		119.41	14.4439	0.244306			139.69	17.3469	0.115794
	119.47	5.1755	0.012584		119.57	14.532	0.241071			139.85	17.3338	0.115095
	119.62	5.23444	0.012211		119.72	14.6313	0.238083			140	17.3174	0.114002
	119.77	5.27793	0.012814		119.87	14.7198	0.234922			140.15	17.3096	0.113262
	119.93	5.32464	0.012488		120.02	14.8145	0.232047			140.3	17.2954	0.112246
	120.09	5.37632	0.012202		120.16	14.9103	0.228933			140.46	17.2767	0.111295
	120.25	5.43761	0.014285		120.3	15.0175	0.226383			140.61	17.2658	0.110407
	120.4	5.47078	0.012328		120.44	15.1082	0.223499			140.75	17.2455	0.109723
	120.53	5.52107	0.011958		120.58	15.2029	0.22067			140.9	17.2276	0.108885
	120.67	5.5763	0.013008		120.74	15.3029	0.2178			141.04	17.2205	0.107984
	120.84	5.63674	0.012726		120.88	15.3983	0.215223			141.2	17.1967	0.107046
	121.03	5.71195	0.012559		121.03	15.5051	0.212254			141.35	17.1794	0.106392
	121.17	5.76741	0.012873		121.18	15.6083	0.209843			141.5	17.1672	0.105633
	121.31	5.82652	0.012767		121.33	15.7095	0.207323			141.65	17.1501	0.104881
	121.45	5.8708	0.012182		121.48	15.8101	0.204897			141.79	17.1331	0.104186
	121.59	5.91783	0.012694		121.62	15.922	0.202188			141.93	17.1171	0.10341
	121.74	5.98166	0.013342		121.77	16.015	0.199778			142.07	17.1024	0.102874
	121.88	6.032	0.01261		121.92	16.132	0.19734			142.22	17.0868	0.102026
	122.02	6.11162	0.012856		122.07	16.2286	0.194986			142.37	17.0666	0.101327
	122.17	6.17462	0.012922		122.25	16.3628	0.192176			142.52	17.0516	0.100893
	122.33	6.22351	0.012939		122.41	16.4939	0.189434			142.68	17.0293	0.100118
	122.47	6.27791	0.01237		122.55	16.5833	0.187176			142.83	17.0122	0.099496
	122.62	6.32841	0.012715		122.69	16.7024	0.184916			142.99	16.9959	0.099084
	122.78	6.38371	0.012855		122.83	16.7964	0.182687			143.13	16.9717	0.098583
	122.93	6.43951	0.012894		122.98	16.9124	0.180364			143.27	16.954	0.097793
	123.08	6.50262	0.012476		123.13	17.0129	0.178216			143.44	16.9342	0.097358
	123.22	6.57451	0.013248		123.28	17.1142	0.17617			143.59	16.916	0.096794
	123.36	6.64126	0.013262		123.44	17.2346	0.173933			143.73	16.8911	0.096459
	123.5	6.7133	0.012969		123.59	17.3359	0.171768			143.89	16.8793	0.09582
	123.65	6.78846	0.013426		123.75	17.4589	0.169773			144.03	16.862	0.095196
	123.79	6.85892	0.013728		123.91	17.5543	0.167716			144.18	16.8429	0.094929
	123.94	6.91692	0.013506		124.08	17.6655	0.165661			144.33	16.8237	0.094511
	124.08	6.97969	0.013307		124.24	17.7764	0.163783			144.48	16.8069	0.094014
	124.21	7.04548	0.013605		124.39	17.8703	0.161977			144.62	16.7829	0.093562
	124.35	7.12129	0.013575		124.54	17.9977	0.159884			144.77	16.7601	0.09314
	124.51	7.20845	0.01354		124.68	18.0887	0.157954			144.93	16.7489	0.09268
	124.67	7.25653	0.013584		124.82	18.2058	0.156241			145.07	16.7271	0.092479
	124.83	7.32598	0.013692		124.97	18.3216	0.15417			145.22	16.7069	0.09213
	125	7.40507	0.013592		125.12	18.4275	0.152453			145.38	16.6855	0.091569
	125.16	7.46726	0.013919		125.26	18.528	0.150706			145.54	16.6662	0.091097
	125.31	7.57434	0.014375		125.39	18.6507	0.149045			145.69	16.6431	0.090858
	125.45	7.66988	0.013471		125.54	18.7412	0.147181			145.85	16.6191	0.090687
	125.59	7.75926	0.014805		125.67	18.8403	0.145444			146.01	16.6027	0.090188
	125.73	7.79964	0.014022		125.81	18.9577	0.143822			146.15	16.5821	0.089847
	125.88	7.84435	0.01368		125.94	19.08	0.141914			146.31	16.561	0.089584
	126.04	7.95496	0.014434		126.08	19.1818	0.140453			146.47	16.5404	0.089303
	126.18	8.00752	0.013785		126.22	19.2794	0.138917			146.6	16.5176	0.089058
	126.33	8.00297	0.013291		126.36	19.3809	0.137298			146.74	16.503	0.08862
	126.43	8.11565	0.014631		126.49	19.4872	0.135617			146.91	16.4805	0.088346
	126.61	8.38917	0.015435		126.63	19.6025	0.134035			147.06	16.4604	0.088293
	126.84	8.26341	0.014373		126.77	19.7081	0.132506			147.21	16.4314	0.087896
	126.89	8.31636	0.014491		126.9	19.7975	0.13088			147.35	16.42	0.087572
	127.12	8.71717	0.015526		127.04	19.9002	0.129655			147.5	16.394	0.087608
	127.37	8.46816	0.012653		127.17	20.0006	0.128053			147.65	16.3866	0.087376
	127.42	8.51776	0.014326		127.3	20.1072	0.126546			147.8	16.364	0.087092
	127.67	9.03434	0.014698		127.45	20.233	0.125303			147.95	16.3347	0.086972
	127.87	8.65506	0.013967		127.61	20.3212	0.123859			148.1	16.3111	0.086683
	128.3	8.93053	0.015223		127.77	20.4239	0.122388			148.24	16.3135	0.087048
	128.47	9.40119	0.00987		127.93	20.52	0.121174			148.38	16.2622	0.086286
	128.6	9.35101	0.015527		128.08	20.6227	0.119885			148.53	16.2401	0.086404
	128.73	9.43466	0.015768		128.23	20.7069	0.118483			148.69	16.2279	0.086173
	128.88	9.53769	0.015476		128.36	20.8183	0.1172			148.83	16.2003	0.085924
	129.03	9.6419	0.015681		128.5	20.9143	0.116061			148.99	16.1886	0.085857
	129.19	9.73446	0.015898		128.65	21.0181	0.114723			149.15	16.1448	0.085809
	129.35	9.83764	0.015834		128.79	21.1242	0.113491			149.3	16.1514	0.085637
	129.51	9.93745	0.01582		128.95	21.2243	0.112304			149.45	16.1046	0.085479
	129.66	10.0394	0.016149		129.1	21.3187	0.111243			149.61	16.0833	0.085441
	129.81	10.1349	0.016325		129.25	21.4115	0.109942			149.78	16.0821	0.085153
	129.97	10.229	0.016002		129.41	21.5195	0.108925			149.93	16.0475	0.085025
	130.12	10.3308	0.016464		129.55	21.6032	0.107774			150.06	16.0441	0.084823
	130.27	10.4346	0.016341		129.7	21.6874	0.106642			150.2	16.014	0.085109
	130.41	10.5406	0.016661		129.85	21.7711	0.105388			150.35	15.9802	0.084794
	130.55	10.6364	0.016576		129.99	21.8771	0.104476			150.5	15.9717	0.085026
	130.69	10.7467	0.016651		130.13	21.9686	0.103617			150.64	15.9432	0.084881
	130.84	10.8545	0.016756		130.28	22.045	0.102467			150.8	15.9257	0.084861
	131	10.9622	0.016929		130.45	22.1339	0.101466			150.96	15.9132	0.084809
	131.17	11.0764	0.017019		130.62	22.2165	0.100571			151.1	15.8829	0.084666
	131.35	11.1906	0.017104		130.79	22.3047	0.0994			151.25	15.8586	0.084675
	131.54	11.3237	0.017178		130.95	22.391	0.098536			151.42	15.8494	0.084696
	131.69	11.4402	0.01733		131.1	22.4722	0.09778			151.57	15.8098	0.084283
	131.83	11.5468	0.017406		131.24	22.5472	0.096818			151.71	15.7858	0.084648
	131.97	11.6661	0.017487		131.38	22.6225	0.095806			151.86	15.7861	0.084784
	132.12	11.773	0.017669		131.53	22.7179	0.095022			152.02	15.7475	0.084333
	132.27	11.901	0.017729		131.66	22.78	0.09412			152.18	15.7171	0.084434
	132.41	12.0153	0.017856		131.79	22.8794	0.093116			152.33	15.7316	0.08451
	132.55	12.139	0.017918		131.93	22.9621	0.092535			152.48	15.6716	0.084443
	132.69	12.257	0.018238		132.09	23.0395	0.091871			152.63	15.6782	0.084556
	132.84	12.3735	0.018244		132.26	23.1139	0.090953			152.77	15.6498	0.084465
	132.98	12.4876	0.018392		132.43	23.1844	0.090087			152.91	15.6209	0.084655
	133.12	12.6057	0.018613		132.6	23.2596	0.089302			153.07	15.6213	0.084633
	133.28	12.7288	0.018441		132.75	23.3282	0.08861			153.22	15.5657	0.084448
	133.43	12.8415	0.018843		132.91	23.3997	0.087969			153.36	15.5842	0.084824
	133.58	12.9622	0.018815		133.05	23.4725	0.087411			153.51	15.5275	0.084327
	133.73	13.0823	0.018963		133.18	23.529	0.086635			153.68	15.5549	0.085001
	133.88	13.2075	0.019224		133.33	23.6026	0.085865			153.83	15.5001	0.084296
	134.02	13.3332	0.019311		133.49	23.6643	0.085291			153.98	15.5052	0.085133
	134.16	13.4472	0.019588		133.65	23.7217	0.08473			154.15	15.4766	0.08491
	134.31	13.576	0.019427		133.81	23.7952	0.084049			154.31	15.4382	0.084706
	134.46	13.7142	0.019494		133.96	23.8608	0.083337			154.45	15.424	0.084963
	134.62	13.8364	0.019875		134.1	23.9149	0.082826			154.61	15.4063	0.084888
	134.77	13.9619	0.019969		134.24	23.9695	0.082364			154.76	15.3812	0.085036
	134.92	14.0966	0.019977		134.39	24.0444	0.081629			154.91	15.3539	0.084999
	135.07	14.2183	0.020145		134.55	24.0927	0.081156			155.06	15.3539	0.08511
	135.22	14.3511	0.02043		134.71	24.1477	0.080652			155.22	15.3153	0.085306
	135.37	14.4873	0.020238		134.86	24.2163	0.080112			155.37	15.3018	0.085324
	135.52	14.6143	0.020496		135	24.2799	0.079634			155.5	15.2751	0.085307
	135.65	14.759	0.020855		135.15	24.3155	0.079217			155.66	15.2602	0.085094
	135.8	14.8809	0.020729		135.3	24.3686	0.078596			155.81	15.227	0.085818
	135.95	15.0021	0.020853		135.47	24.4165	0.078118			155.96	15.2359	0.085329
	136.1	15.1423	0.021139		135.62	24.4538	0.077827			156.12	15.1816	0.085586
	136.23	15.2814	0.021245		135.76	24.5084	0.077236			156.27	15.1896	0.085986
	136.38	15.4174	0.021221		135.91	24.5649	0.076797			156.41	15.1678	0.085999
	136.53	15.5462	0.021485		136.07	24.6011	0.076489			156.56	15.1397	0.086084
	136.69	15.685	0.021758		136.22	24.6478	0.076041			156.71	15.1147	0.085922
	136.84	15.815	0.021577		136.37	24.6878	0.075532			156.85	15.1065	0.086397
	136.99	15.9676	0.02197		136.52	24.7301	0.075322			157	15.0737	0.086268
	137.14	16.0822	0.022034		136.68	24.7822	0.074936
	137.29	16.2182	0.02194		136.82	24.8168	0.074437
	137.43	16.3606	0.02242		136.97	24.8657	0.074244
	137.58	16.492	0.022484		137.13	24.8906	0.074056
	137.73	16.6266	0.022684		137.29	24.9322	0.073615
	137.87	16.7742	0.022837		137.44	24.9434	0.073147
	138.02	16.9105	0.023035		137.58	24.9846	0.072907
	138.18	17.0504	0.023057		137.73	25.0242	0.072723
	138.32	17.1967	0.023153		137.87	25.0661	0.072379
	138.46	17.3339	0.023365		138.02	25.0836	0.07215
	138.62	17.4712	0.023544		138.18	25.1109	0.072052
	138.77	17.6091	0.023755		138.34	25.1391	0.071713
	138.92	17.7463	0.023758		138.49	25.1518	0.071395
	139.06	17.8908	0.023951		138.64	25.1969	0.071317
	139.21	18.0354	0.02403		138.8	25.2264	0.071146
	139.35	18.1578	0.024246		138.96	25.2408	0.070899
	139.49	18.3037	0.024447		139.11	25.2601	0.070632
	139.64	18.4384	0.02464		139.26	25.2716	0.070645
	139.8	18.5913	0.024697		139.42	25.2853	0.070329
	139.96	18.7306	0.024875		139.57	25.3203	0.07015
	140.11	18.8699	0.025207		139.71	25.3414	0.070105
	140.26	19.0132	0.025203		139.86	25.3547	0.069895
	140.41	19.1449	0.025516		140.02	25.3617	0.069643
	140.56	19.2864	0.025585		140.18	25.3751	0.069686
	140.7	19.4309	0.025725		140.32	25.4061	0.069667
	140.85	19.5793	0.025739		140.47	25.4095	0.069438
	141	19.7051	0.026005		140.62	25.4226	0.069335
	141.14	19.8366	0.026093		140.77	25.4344	0.069245
	141.29	19.9798	0.026264		140.92	25.4437	0.069228
	141.45	20.13	0.026561		141.09	25.4534	0.069178
	141.61	20.2617	0.026559		141.24	25.4411	0.069044
	141.76	20.4048	0.026869		141.38	25.4605	0.068964
	141.92	20.5424	0.027095		141.53	25.4861	0.068882
	142.07	20.6767	0.027183		141.68	25.4573	0.068705
	142.22	20.8081	0.02747		141.82	25.4815	0.068892
	142.37	20.9661	0.027454		141.97	25.4849	0.068866
	142.51	21.1054	0.027722		142.13	25.4682	0.068634
	142.66	21.2292	0.027872		142.3	25.4947	0.068925
	142.81	21.3725	0.027938		142.45	25.471	0.068719
	142.97	21.4966	0.02826		142.59	25.4915	0.068953
	143.13	21.6373	0.028372		142.74	25.4997	0.06872
	143.26	21.7753	0.028547		142.89	25.4667	0.068765
	143.41	21.9068	0.028718		143.03	25.4947	0.068923
	143.56	22.0405	0.028897		143.19	25.4637	0.068693
	143.7	22.1696	0.029044		143.34	25.4831	0.068928
	143.9	22.3288	0.029303		143.49	25.4563	0.068836
	144.08	22.4872	0.029587		143.65	25.4819	0.068668
	144.23	22.6093	0.029585		143.81	25.4609	0.069169
	144.38	22.7583	0.029729		143.96	25.4559	0.069045
	144.53	22.8766	0.030147		144.11	25.4515	0.069048
	144.68	23.0008	0.030066		144.28	25.4448	0.069189
	144.83	23.1288	0.030161		144.42	25.4338	0.06932
	144.98	23.2534	0.030438		144.56	25.4234	0.06926
	145.14	23.3839	0.030544		144.71	25.4214	0.069342
	145.29	23.509	0.030796		144.86	25.4221	0.069566
	145.44	23.631	0.031009		145	25.3879	0.069566
	145.6	23.7588	0.031174		145.15	25.3772	0.06971
	145.74	23.8735	0.031278		145.3	25.3834	0.069759
	145.88	24.0017	0.03144		145.46	25.3611	0.069922
	146.03	24.1152	0.031754		145.59	25.3593	0.069806
	146.18	24.247	0.031793		145.74	25.3405	0.070037
	146.33	24.3602	0.03205		145.9	25.344	0.070234
	146.48	24.4841	0.032222		146.04	25.3142	0.070211
					146.19	25.2963	0.070354
					146.35	25.2801	0.070518
					146.5	25.2697	0.070684
