# Supplementary material for: Tunable backbone-degradable robust tissue adhesives via in situ radical ring-opening polymerization
Source: Nat Commun. 2023 Sep 28;14:6063. doi: 10.1038/s41467-023-41610-1 (PMC10539349; doi:10.1038/s41467-023-41610-1)
Supplement: Supplementary file 10 — Source data [file 41467_2023_41610_MOESM10_ESM.zip › Supplementary Fig. 18.xlsx]

## Sheet: Sheet1
b
MDO:HEMA	Young's modulus (MPa)								Tensile strength (MPa)								Toughness(J m-2)
1:1	47.603	48.66	56.95						3.41387	3.55576	3.28681						1.38522e+06	1.4247e+06	1.38915e+06
1:2	1030.41	982.89	1351.55						18.5484	18.95	22.526						7.72125e+06	1.10694e+07	3.95382e+06
1:3	1671.61	1979.38	1322.5						32.0095	48.3853	31.5501						3.90458e+06	1276600	3794330
1:4	1874.83	1706.4	1645						41.3271	48.5596	52.0567						697600	6835300	823200
1:5	2312.39	2579.14	2352.2						60.5119	60.7061	60.1111						1533700	1100750	1208780
a		1:1		1:2		1:3		1:4		1：5
		strain （%）	stress （MPa）	strain （%）	stress （MPa）	strain （%）	stress （MPa）	strain （%）	stress （MPa）	strain （%）	stress （MPa）
				0	0.02759
		0	0.01157	1.95028E-5	0.02791	3.53021E-7	-0.02243	0	-0.03602
		0.35978	0.52454	1.68993E-5	0.02823	1.06085E-6	8.71E-4	0.37651	7.53959	1.20548E-7	-0.00142
		1.4585	0.69538	0.26705	3.66814	1.7687E-6	-0.00336	0.81569	15.59274	4.64974E-7	-0.00122
		2.5572	0.86249	0.69917	7.79743	2.4765E-6	-0.0076	1.25487	22.52789	8.09378E-7	-0.00103
		3.65585	0.96094	1.13125	11.52524	3.18435E-6	-0.01183	1.69405	28.92608	1.15385E-6	-0.00084
		4.75465	1.10961	1.56333	14.52537	3.8922E-6	-0.01607	2.13375	34.65125	1.49826E-6	-0.00064
		5.85335	1.15388	1.99541	17.06345	0.09691	1.50491	2.57293	39.57914	1.84268E-6	-0.00045
		6.95216	1.20379	2.42743	19.19804	0.27832	4.01121	3.01211	43.5093	2.18709E-6	-0.00025
		8.05044	1.25362	2.85946	20.74909	0.4597	6.94535	3.45129	46.34195	2.53151E-6	-6e-05
		9.14925	1.30353	3.29148	21.92748	0.64106	9.28425	3.89046	47.94104	2.87592E-6	0.000134
		10.24753	1.35335	3.72351	22.72882	0.82241	11.51502	4.32964	48.55964	3.22034E-6	0.000328
		11.34633	1.40326	4.15514	23.10966	1.00371	13.69304	4.76935	48.29297	3.56481E-6	0.000522
		12.44514	1.45309	4.58761	23.28591	1.18506	15.68791	5.20853	47.28798	3.90922E-6	0.000716
		13.54342	1.33748	5.01952	23.33249	1.36636	17.54945	5.64771	46.02902	4.25364E-6	0.00091
		14.64223	1.35132	5.45138	23.20471	1.54766	19.34872	6.08688	44.45805	4.59805E-6	0.0011
		15.74051	1.36526	5.8833	22.97306	1.72895	20.98535	6.52606	43.07029	4.94247E-6	0.0013
		16.83931	1.37919	6.31582	22.71245	1.91031	22.55604	6.96366	41.68254	5.28714E-6	0.00149
		17.9376	1.39303	6.74779	22.45184	2.0916	24	7.40284	40.29478	5.63119E-6	0.00169
		19.0364	1.40697	7.17976	22.19187	2.2729	25.29231	7.84202	39.19002	5.97576E-6	0.00188
		20.13521	1.4209	7.61173	21.94574	2.45425	26.58462	8.2812	38.22494	6.32034E-6	0.00207
		21.23401	1.43474	8.04425	21.70842	2.63555	27.59634	8.7209	37.25896	0.01791	0.00227
		22.33229	1.44982	8.47622	21.47111	2.81652	28.48645	9.16008	36.3873	0.06831	1.33546
		23.4311	1.47416	8.90819	21.23379	2.99771	29.37729	9.59926	35.76236	0.12137	2.73876
		24.5299	1.49859	9.34015	20.99647	3.17901	30.09597	10.03844	35.13832	0.1746	3.87584
		25.62819	1.52293	9.77212	20.78434	3.36031	30.5978	10.47762	34.51338	0.22783	5.45667
		26.72699	1.54735	10.20409	20.63326	3.5416	31.0989	10.91679	34.07438	0.28106	6.78301
		27.82527	1.57169	10.63606	20.48282	3.7229	31.60073	11.35597	33.66077	0.3343	8.00211
		28.92408	1.59612	11.06803	20.33174	3.90414	31.75531	11.79568	33.24626	0.38753	9.27809
		30.02236	1.62046	11.5	20.18129	4.08544	31.88498	12.23486	32.83265	0.44073	10.4965
		31.12116	1.64489	11.93197	20.03022	4.26674	32.01465	12.67404	32.60771	0.49394	11.7219
		32.21997	1.66922	12.36394	19.87977	4.44804	32.00952	13.11321	32.38639	0.54715	12.9129
		33.31877	1.69365	12.79591	19.73499	4.62933	31.81978	13.55239	32.16508	0.60037	14.165
		34.41706	1.71799	13.22843	19.62923	4.81063	31.63004	13.9921	31.94376	0.65353	15.3589
		35.51586	1.74242	13.6604	19.52348	4.99198	31.44029	14.43128	31.72154	0.70674	16.5155
		36.61466	1.76676	14.09237	19.4171	5.17328	31.2293	14.87045	31.64717	0.76001	17.6692
		37.71295	1.79118	14.52434	19.31134	5.3542	30.91209	15.30963	31.5746	0.81322	18.8469
		38.81123	1.81552	14.95631	19.20559	5.53599	30.59487	15.74881	31.50113	0.86644	19.9768
		39.91004	1.83995	15.38827	19.09984	5.71701	30.27692	16.18799	31.42857	0.91965	21.0723
		41.00832	1.86429	15.82024	19.14201	5.89858	29.95971	16.62769	31.35601	0.97287	22.1629
		42.10712	1.88871	16.25221	19.08599	6.07961	29.64249	17.06687	31.50658	1.02608	23.2528
		43.20593	1.91305	16.68418	19.02996	6.26118	29.32454	17.50605	31.52562	1.07935	24.3406
		44.30473	1.94444	17.11615	18.97331	6.4422	29.00733	17.94523	31.54467	1.13256	25.3862
		45.40354	1.99153	17.54812	18.91729	6.62377	28.69011	18.38441	31.56372	1.18577	26.4178
		46.50182	2.03854	17.98009	18.86126	6.8048	28.37216	18.82359	31.58277	1.23899	27.4522
		47.60062	2.08563	18.41206	18.80524	6.98637	28.05495	19.26224	31.60181	1.2922	28.4867
		48.69943	2.13263	18.84403	18.74921	7.16739	27.73773	19.70194	31.62086	1.34542	29.4944
		49.79719	2.17972	19.276	18.69319	7.34896	27.41978	20.14112	-0.40649	1.39868	30.4853
		50.896	2.22681	19.70796	18.63654	7.52999	27.10256			1.4519	31.4768
		51.99428	2.27381	20.13993	18.58806	7.71101	26.78535			1.50511	32.4684
		53.09412	2.3209	20.5719	18.55659	7.89258	26.52894			1.55832	33.4298
		54.19137	2.3679	21.00387	18.52512	8.07361	26.31062			1.61154	34.3617
		55.28861	2.41499	21.43584	18.49364	8.25518	26.09158			1.66475	35.2935
		56.39106	2.46199	21.86781	18.4628	8.43621	25.87253			1.71802	36.2149
		57.4883	2.50908	22.29978	18.43132	8.61778	25.65421			1.77123	37.0934
		58.58554	2.55609	22.73175	18.39985	8.7988	25.43516			1.82445	37.9726
		59.68279	2.60318	23.16427	18.36837	8.97983	25.21612			1.87766	38.8518
		60.78523	2.65018	23.59624	18.33753	9.1614	24.9978			1.93087	39.7261
		61.88248	2.69727	24.02821	18.30354	9.34242	24.77875			1.98409	40.5513
		62.97972	2.74427	24.46018	18.2771	9.52399	24.5685			2.03736	41.3757
		64.08216	2.79136	24.89215	18.29472	9.70502	24.4381			2.09057	42.2001
		65.17941	2.83836	25.32412	18.30606	9.88604	24.30769			2.14378	42.9895
		66.27665	2.88545	25.75664	18.30669	10.06707	24.17656			2.197	43.769
		67.37389	2.93254	26.18861	18.30731	10.24864	24.04615			2.25021	44.5583
		68.47634	2.97954	26.62058	18.30794	10.43021	23.91575			2.30342	45.3272
		69.57358	3.02663	27.05254	18.30857	10.61178	23.78462			2.35669	46.099
		70.67083	3.07363	27.48451	18.3092	10.79335	23.65421			2.40991	46.8258
		71.76807	3.12072	27.91648	18.30983	10.97437	23.52381			2.46312	47.5892
		72.87051	3.45952	28.34845	18.31046	11.1554	23.42637			2.51633	48.2802
		73.96776	3.53404	28.78042	18.31109	11.33697	23.35311			2.56955	48.9895
		75.065	3.60847	29.21239	18.31172	11.51799	23.27985			2.62276	49.6545
		76.16225	3.68298	29.64436	18.31235	11.69956	23.20659			2.67603	50.3202
		77.26469	3.75741	30.07633	18.31298	11.88059	23.13407			2.72924	50.986
		78.36193	3.83192	30.5083	18.31361	12.06216	23.06081			2.78246	51.625
		79.45918	3.90635	30.94027	18.31424	12.24318	22.98755			2.83567	52.2247
		80.55642	3.98086	31.37223	18.31487	12.42475	22.91429			2.88888	52.8244
		81.65887	4.05529	31.80476	18.3155	12.60578	22.84176			2.9421	53.3933
		82.75611	4.12981	32.23673	18.31613	12.78735	22.7685			2.99536	53.9593
		83.85335	4.20423	32.66869	18.31676	12.96838	22.69817			3.04837	54.526
		84.9506	4.27875	33.10066	18.31739	13.14995	22.68132			3.10169	55.0457
		86.05304	4.35318	33.53263	18.31802	13.33097	22.66447			3.15464	55.5379
		87.15029	4.42769	33.9646	18.31865	13.51254	22.64762			3.20817	56.0302
		88.24753	0.67236	34.39712	18.31927	13.69357	22.6315			3.26154	56.5232
		89.34997	0.37527	34.82909	18.3199	13.87459	22.61465			3.3147	56.9677
		90.44722	-0.01145	35.26106	18.32053	14.05616	22.5978			3.36781	57.3638
		91.54446	-0.01647	35.69303	18.33249	14.23719	22.58095			3.42097	57.7605
		92.64171	-0.02148	36.125	18.35012	14.41876	22.5641			3.47408	58.139
		93.74415	-0.02649	36.55697	18.36837	14.59978	22.54725			3.52729	58.4438
		94.84139	-0.0315	36.98838	18.38663	14.78135	22.53114			3.58056	58.7493
		95.93864	-0.03651	37.42035	18.40426	14.96238	22.51429			3.63377	59.0548
		97.03588	-0.04152	37.85288	18.42251	15.14395	22.51648			3.68699	59.3603
		98.13833	-0.04653	38.28485	18.44077	15.32497	22.51795			3.7402	59.6327
		99.23557	-0.05154	38.71681	18.45839	15.50654	22.51941			3.79341	59.809
		100.3328	-0.05655	39.14878	18.47665	15.68757	22.52088			3.84668	59.9845
		101.4301	-0.06156	39.58075	18.4949	15.86859	22.52234			3.89989	60.1601
		102.5325	-0.06657	40.01272	18.51253	16.05016	22.52454			3.95311	60.3364
		103.6297	-0.07158	40.44469	18.53078	16.23119	22.52601			4.00632	60.5119
		104.727	-0.07659	40.87666	18.54841	16.23119	0			4.05954	16.2444
		105.8294	-0.0816	40.87666	0					4.1128	-29.1791
		106.9267	-0.01943							4.16602	24.875
				84.7107	0.24206	84.4734	0.26199	89.9134	0.61439	84.4259	0.36029
				84.7573	0.24275	84.5201	0.26192	89.963	0.61456	84.4724	0.3598
				84.8043	0.24284	84.5668	0.26152	90.0129	0.61491	84.5192	0.3598
				84.8511	0.24266	84.6135	0.2621	90.0622	0.61537	84.5659	0.36078
				84.8982	0.24307	84.6603	0.26304	90.1119	0.6157	84.6127	0.36153
				84.9449	0.24363	84.707	0.26301	90.1618	0.61608	84.6594	0.36141
				84.9916	0.24346	84.7535	0.26239	90.2115	0.61677	84.7059	0.36119
				85.0386	0.24289	84.8002	0.26251	90.2612	0.61744	84.7524	0.36157
				85.0852	0.24301	84.8469	0.26313	90.3111	0.61763	84.7992	0.36215
				85.132	0.24379	84.8936	0.2632	90.3606	0.61752	84.8459	0.3624
				85.1788	0.24423	84.9402	0.26304	90.4104	0.61776	84.8925	0.36254
				85.2257	0.24411	84.9869	0.26345	90.4599	0.61845	84.9391	0.36289
				85.2726	0.24413	85.0338	0.26371	90.5097	0.61896	84.9858	0.36306
				85.3195	0.24454	85.0805	0.26317	90.5593	0.61908	85.0325	0.36293
				85.3661	0.24489	85.127	0.2629	90.609	0.61942	85.0791	0.36305
				85.4128	0.24483	85.1737	0.26369	90.6587	0.62023	85.1258	0.3635
				85.4597	0.24481	85.2203	0.26447	90.7084	0.62074	85.1724	0.36379
				85.5066	0.24512	85.2671	0.26433	90.7583	0.62064	85.2191	0.36387
				85.5534	0.24537	85.3137	0.26416	90.8076	0.62076	85.2658	0.3642
				85.6002	0.24528	85.3606	0.26485	90.8575	0.62157	85.3124	0.36479
				85.6472	0.24537	85.4073	0.26564	90.9072	0.62232	85.3593	0.36507
				85.6938	0.24581	85.4538	0.26554	90.9566	0.62245	85.4055	0.36487
				85.7406	0.24594	85.5003	0.26509	91.0066	0.6225	85.4522	0.3649
				85.7873	0.24574	85.5472	0.26526	91.0562	0.62304	85.499	0.36582
				85.8343	0.24586	85.5938	0.26598	91.106	0.6236	85.5457	0.36681
				85.8811	0.24634	85.6405	0.26635	91.1556	0.62369	85.5924	0.36667
				85.9279	0.24661	85.6872	0.26601	91.2053	0.62371	85.639	0.36593
				85.9749	0.24661	85.7341	0.26563	91.255	0.62427	85.6859	0.3662
				86.0217	0.24676	85.7808	0.26593	91.3047	0.62512	85.7325	0.36736
				86.0684	0.24711	85.8274	0.26646	91.3542	0.62554	85.779	0.36757
				86.115	0.24738	85.8738	0.26646	91.4041	0.62565	85.8257	0.36679
				86.162	0.24749	85.9205	0.26622	91.4538	0.6262	85.8723	0.36703
				86.2088	0.24759	85.9673	0.26666	91.5037	0.62705	85.919	0.36858
				86.2556	0.24785	86.014	0.26757	91.5529	0.62742	85.9657	0.36927
				86.3023	0.24817	86.0605	0.26778	91.6029	0.62739	86.0123	0.36835
				86.3493	0.24828	86.1074	0.26737	91.6525	0.62781	86.0592	0.36796
				86.3961	0.24808	86.1539	0.26753	91.7023	0.62867	86.1054	0.36928
				86.4431	0.24779	86.2007	0.26826	91.7519	0.62911	86.1521	0.37048
				86.4895	0.24786	86.2472	0.26836	91.8019	0.62908	86.1989	0.36996
				86.5363	0.24839	86.2941	0.26788	91.8513	0.62923	86.2456	0.36906
				86.5833	0.24885	86.3408	0.26809	91.9012	0.6297	86.2923	0.36968
				86.6302	0.24879	86.3875	0.26887	91.9505	0.63023	86.3389	0.37099
				86.6768	0.24861	86.4342	0.2688	92.0004	0.63056	86.3856	0.37097
				86.7238	0.24896	86.4811	0.26806	92.0501	0.63081	86.4324	0.37
				86.7706	0.24948	86.5277	0.26826	92.0998	0.6313	86.4789	0.37017
				86.8174	0.24959	86.5742	0.26935	92.1495	0.63208	86.5254	0.37161
				86.864	0.2495	86.6207	0.26968	92.1992	0.6326	86.5721	0.37227
				86.9111	0.24976	86.6676	0.26913	92.2491	0.63266	86.6189	0.37154
				86.9579	0.25028	86.7143	0.26924	92.2983	0.63287	86.6656	0.3713
				87.0047	0.25044	86.7612	0.27029	92.3481	0.63349	86.7122	0.3726
				87.0515	0.25013	86.8078	0.27072	92.3979	0.63407	86.7592	0.37378
				87.0985	0.25014	86.8543	0.27013	92.4476	0.63446	86.8055	0.37319
				87.1453	0.25076	86.901	0.26994	92.4973	0.63493	86.8524	0.37211
				87.1917	0.25124	86.9477	0.27065	92.547	0.6353	86.8991	0.37268
				87.2386	0.25117	86.9944	0.27111	92.5967	0.63529	86.9457	0.37444
				87.2856	0.25112	87.0411	0.2709	92.6466	0.6353	86.9923	0.37497
				87.3324	0.25143	87.0878	0.27086	92.6959	0.6359	87.039	0.37372
				87.3794	0.25153	87.1346	0.27122	92.7456	0.6368	87.0857	0.37303
				87.426	0.25132	87.1811	0.27135	92.7955	0.63723	87.1325	0.3743
				87.4729	0.25146	87.228	0.27118	92.8451	0.63732	87.179	0.37568
				87.5197	0.25198	87.2745	0.27134	92.8949	0.63778	87.2256	0.37531
				87.5665	0.25215	87.3212	0.27189	92.9445	0.63859	87.2721	0.37457
				87.6131	0.25192	87.3679	0.27235	92.9945	0.63896	87.319	0.37528
				87.6601	0.25194	87.4146	0.27251	93.0437	0.63885	87.3656	0.37656
				87.7069	0.25245	87.4612	0.27251	93.0934	0.63912	87.4125	0.37672
				87.7538	0.2529	87.5081	0.27257	93.1433	0.64008	87.4591	0.37615
				87.8006	0.25276	87.5546	0.27281	93.193	0.64084	87.5056	0.37627
				87.8476	0.25251	87.6013	0.27306	93.2427	0.64084	87.5521	0.37718
				87.8942	0.25292	87.648	0.27301	93.2924	0.64085	87.5989	0.37787
				87.9408	0.25362	87.6947	0.27294	93.3421	0.64147	87.6456	0.37772
				87.9878	0.25362	87.7413	0.27334	93.3919	0.64199	87.6922	0.37735
				88.0347	0.25324	87.7881	0.27389	93.4413	0.64198	87.7389	0.3776
				88.0815	0.2537	87.8349	0.27383	93.4909	0.6422	87.7856	0.37829
				88.1285	0.25461	87.8816	0.27343	93.5407	0.64304	87.8322	0.37862
				88.1751	0.25453	87.9281	0.27352	93.5905	0.64376	87.8789	0.37842
				88.2219	0.25384	87.9748	0.27415	93.6402	0.64388	87.9254	0.37848
				88.2687	0.25415	88.0215	0.27457	93.6899	0.64397	87.972	0.3792
				88.3156	0.25514	88.0682	0.27454	93.7396	0.64451	88.0186	0.37988
				88.3624	0.2552	88.1149	0.27466	93.7891	0.64522	88.0655	0.37983
				88.4092	0.25445	88.1615	0.27513	93.839	0.64566	88.1121	0.37956
				88.456	0.25451	88.2084	0.27543	93.8887	0.64593	88.159	0.38006
				88.5028	0.25545	88.2549	0.2753	93.9384	0.6464	88.2053	0.38107
				88.5496	0.25572	88.3014	0.27521	93.9881	0.64708	88.252	0.3814
				88.5965	0.25504	88.3483	0.27554	94.0378	0.64743	88.2988	0.38097
				88.6433	0.25492	88.3951	0.27599	94.0875	0.64726	88.3455	0.38109
				88.6901	0.25598	88.4419	0.2761	94.1372	0.64737	88.3921	0.38207
				88.7369	0.25674	88.4883	0.27592	94.1868	0.64823	88.4388	0.38248
				88.7839	0.25647	88.5352	0.27586	94.2363	0.649	88.4854	0.38178
				88.8307	0.25627	88.5819	0.27612	94.2862	0.64896	88.5321	0.38155
				88.8774	0.2568	88.6286	0.2764	94.3357	0.649	88.5788	0.38262
				88.924	0.2571	88.6749	0.27644	94.3856	0.64991	88.6252	0.3835
				88.971	0.25666	88.7217	0.27652	94.4353	0.65066	88.6721	0.38325
				89.0178	0.25649	88.7685	0.27705	94.485	0.65051	88.7188	0.38304
				89.0646	0.25719	88.8151	0.27777	94.5345	0.65055	88.7654	0.3838
				89.1114	0.25772	88.8618	0.278	94.5844	0.65144	88.812	0.38448
				89.1584	0.2574	88.9087	0.27786	94.6341	0.65213	88.8589	0.38436
				89.2052	0.25716	88.9552	0.27815	94.6838	0.65202	88.9052	0.38428
				89.2521	0.25772	89.0017	0.27888	94.7335	0.65207	88.952	0.38472
				89.2985	0.25829	89.0483	0.27885	94.7831	0.65298	88.9987	0.38499
				89.3453	0.25805	89.0952	0.27805	94.8329	0.65381	89.0453	0.38492
				89.3923	0.25769	89.1419	0.27817	94.8825	0.65368	89.0922	0.38519
				89.4392	0.25825	89.1886	0.27941	94.932	0.65337	89.1387	0.38589
				89.486	0.25916	89.2353	0.27964	94.9819	0.65412	89.1853	0.38623
				89.5327	0.25911	89.282	0.27849	95.0316	0.65538	89.232	0.38595
				89.5796	0.25847	89.3287	0.27812	95.0813	0.65576	89.2787	0.38588
				89.6262	0.2588	89.3752	0.27937	95.131	0.65556	89.3251	0.38659
				89.673	0.2599	89.4219	0.28024	95.1807	0.65603	89.3718	0.38729
				89.7201	0.26006	89.4687	0.27961	95.2304	0.65698	89.4186	0.38734
				89.7669	0.25933	89.5154	0.27913	95.2798	0.65733	89.4653	0.38741
				89.8136	0.2594	89.5623	0.28008	95.3296	0.65723	89.5119	0.38821
				89.8605	0.26043	89.6088	0.28103	95.3794	0.65768	89.5586	0.38893
				89.9073	0.26063	89.6555	0.28062	95.4292	0.65865	89.6051	0.38866
				89.9543	0.25957	89.702	0.2799	95.4788	0.65925	89.6517	0.38828
				90.0007	0.25918	89.7489	0.28049	95.5285	0.65922	89.6984	0.38898
				90.0476	0.26028	89.7955	0.2816	95.5784	0.65916	89.7451	0.39002
				90.0945	0.26111	89.8422	0.28163	95.6281	0.65958	89.7919	0.39003
				90.1414	0.26059	89.8889	0.28108	95.6774	0.66031	89.8386	0.38946
				90.1884	0.26014	89.9356	0.28147	95.7271	0.66086	89.8852	0.38965
				90.235	0.26089	89.9822	0.28231	95.777	0.66104	89.9321	0.39044
				90.2819	0.26174	90.029	0.28198	95.8267	0.66131	89.9786	0.39059
				90.3285	0.26154	90.0755	0.28094	95.8764	0.66195	90.0252	0.39011
				90.3755	0.26099	90.1221	0.28128	95.9261	0.66247	90.0717	0.39045
				90.4223	0.26135	90.169	0.28298	95.976	0.66257	90.1185	0.39174
				90.4691	0.26227	90.2157	0.28383	96.0252	0.66279	90.1652	0.39233
				90.5159	0.26235	90.2626	0.28291	96.075	0.66353	90.212	0.39162
				90.5627	0.26164	90.3092	0.28214	96.1248	0.66425	90.2587	0.39139
				90.6095	0.26169	90.3557	0.28303	96.1745	0.66456	90.3051	0.39257
				90.6566	0.2627	90.4022	0.28426	96.2242	0.66486	90.3516	0.39335
				90.7032	0.26312	90.4491	0.284	96.2739	0.66535	90.3985	0.39261
				90.7498	0.26262	90.4958	0.28314	96.3234	0.66566	90.4451	0.39226
				90.7966	0.26255	90.5425	0.28365	96.3735	0.66578	90.4918	0.39368
				90.8436	0.26339	90.5892	0.2849	96.4228	0.66619	90.5385	0.39484
				90.8905	0.26396	90.636	0.28469	96.4724	0.66681	90.5851	0.39389
				90.9373	0.26378	90.6827	0.28349	96.5222	0.66727	90.6317	0.39289
				90.9841	0.26373	90.7292	0.28364	96.572	0.66758	90.6784	0.39401
				91.0307	0.26427	90.7759	0.28501	96.6218	0.66804	90.7249	0.39564
				91.0777	0.26468	90.8226	0.28548	96.6714	0.6686	90.7717	0.39544
				91.1245	0.26441	90.8693	0.28488	96.7211	0.66897	90.8184	0.39445
				91.1714	0.26408	90.9158	0.2849	96.7706	0.66917	90.8651	0.39499
				91.2181	0.26434	90.9626	0.28576	96.8205	0.6696	90.9117	0.39663
				91.2652	0.2647	91.0094	0.28601	96.8702	0.67022	90.9586	0.39717
				91.3118	0.26445	91.056	0.28556	96.9197	0.67065	91.0049	0.39634
				91.3586	0.26391	91.1025	0.28577	96.9696	0.67088	91.0515	0.39601
				91.4052	0.26414	91.1492	0.2868	97.0193	0.67125	91.0984	0.39701
				91.4523	0.26509	91.1961	0.28717	97.069	0.67166	91.145	0.39797
				91.499	0.26556	91.2428	0.28645	97.1187	0.67187	91.1917	0.39782
				91.5457	0.26511	91.2892	0.28608	97.1683	0.6722	91.2383	0.39728
				91.5927	0.26499	91.3361	0.28677	97.2178	0.67289	91.285	0.39739
				91.6395	0.26586	91.3828	0.28742	97.2676	0.67349	91.3316	0.3981
				91.6864	0.2666	91.4297	0.287	97.3172	0.67382	91.3783	0.39852
				91.733	0.26642	91.476	0.28638	97.3671	0.67424	91.4248	0.39842
				91.7798	0.26619	91.5229	0.28696	97.4168	0.67471	91.4714	0.39848
				91.8268	0.26677	91.5696	0.28823	97.4667	0.67486	91.5183	0.39906
				91.8736	0.2675	91.6162	0.28855	97.5158	0.6751	91.5648	0.3996
				91.9202	0.26737	91.6629	0.28797	97.5659	0.67592	91.6114	0.39974
				91.9673	0.26685	91.7098	0.28794	97.6156	0.67658	91.6583	0.39986
				92.014	0.26695	91.7565	0.28866	97.6653	0.67649	91.7048	0.40038
				92.0611	0.26742	91.803	0.28895	97.715	0.67657	91.7514	0.40099
				92.1075	0.26723	91.8495	0.28866	97.7646	0.67752	91.7983	0.40119
				92.1543	0.26662	91.8964	0.2887	97.8144	0.67831	91.8449	0.40118
				92.2013	0.26689	91.9433	0.28923	97.864	0.67807	91.8915	0.4014
				92.2481	0.26804	91.9898	0.28952	97.9135	0.6779	91.9382	0.40182
				92.2949	0.26852	92.0364	0.28932	97.9634	0.67884	91.9849	0.402
				92.342	0.26793	92.0831	0.28923	98.0129	0.68	92.0315	0.40202
				92.3888	0.26762	92.13	0.28956	98.0626	0.68013	92.0782	0.40217
				92.4354	0.26798	92.1763	0.28991	98.1125	0.67979	92.1247	0.40249
				92.482	0.26774	92.223	0.29007	98.162	0.68032	92.1713	0.40301
				92.529	0.26642	92.2699	0.29034	98.2119	0.68144	92.2182	0.40359
				92.5758	0.26119	92.3165	0.2908	98.2614	0.68185	92.2648	0.40377
				92.6226	0.23724	92.3632	0.29109	98.3111	0.68167	92.3115	0.40358
				92.6695	0.17693	92.4099	0.29109	98.3609	0.6821	92.3583	0.40389
				92.7163	0.09277	92.4566	0.29122	98.4104	0.68313	92.4048	0.4048
				92.7633	0.02529	92.5032	0.29164	98.4604	0.68365	92.4513	0.405
				92.8097	-0.0044	92.5498	0.29192	98.5098	0.68352	92.4979	0.40429
				92.8541	-0.00967	92.5965	0.29194	98.5597	0.68358	92.5448	0.40438
				92.8803	-0.00934	92.6433	0.29192	98.6096	0.6842	92.5914	0.4058
						92.69	0.29199	98.6589	0.68482	92.6381	0.40657
						92.7367	0.29215	98.7086	0.68512	92.6848	0.40564
						92.7834	0.2925	98.7585	0.68548	92.7314	0.40484
						92.8301	0.29262	98.8082	0.68621	92.7781	0.40588
						92.8768	0.29228	98.8579	0.68691	92.8246	0.40751
						92.9234	0.29224	98.9076	0.68707	92.8712	0.40765
						92.9701	0.29311	98.9575	0.68697	92.9181	0.40672
						93.0168	0.2938	99.0067	0.68734	92.9647	0.40682
						93.0635	0.29356	99.0565	0.68823	93.0114	0.4082
						93.1104	0.29333	99.1063	0.68885	93.0581	0.40894
						93.1569	0.29388	99.156	0.68896	93.1047	0.40833
						93.2035	0.29437	99.2057	0.68928	93.1512	0.40792
						93.2502	0.29415	99.2554	0.69	93.198	0.40874
						93.2969	0.29396	99.3049	0.69026	93.2445	0.4098
						93.3436	0.29454	99.355	0.69	93.2913	0.40994
						93.3903	0.29525	99.4043	0.69039	93.338	0.40948
						93.437	0.29515	99.454	0.69157	93.3847	0.40945
						93.4836	0.29468	99.5037	0.69216	93.4313	0.41009
						93.5304	0.29487	99.5536	0.69181	93.478	0.41066
						93.577	0.29563	99.6033	0.6919	93.5246	0.41048
						93.6237	0.29605	99.653	0.69292	93.5713	0.41017
						93.6704	0.29592	99.7026	0.69367	93.618	0.41078
						93.7171	0.29592	99.7521	0.69367	93.6646	0.412
						93.7638	0.29626	99.8019	0.69386	93.7113	0.41241
						93.8106	0.29648	99.8515	0.6947	93.7581	0.41181
						93.8573	0.29646	99.9012	0.69533	93.8046	0.41165
						93.9036	0.29669	99.9511	0.69527	93.8511	0.41256
						93.9505	0.29726	100.001	0.69527	93.8979	0.41328
						93.9972	0.29747	100.051	0.69599	93.9444	0.41308
						94.0439	0.29714	100.1	0.69688	93.9912	0.41306
						94.0906	0.29699	100.15	0.69708	94.0377	0.41394
						94.1372	0.29741	100.199	0.69693	94.0845	0.41458
						94.1839	0.29794	100.249	0.69739	94.1312	0.41407
						94.2306	0.29794	100.299	0.6984	94.1779	0.41348
						94.2771	0.29768	100.349	0.69902	94.2244	0.41415
						94.3238	0.29787	100.398	0.69902	94.271	0.41547
						94.3707	0.2985	100.448	0.69913	94.3179	0.41592
						94.4174	0.29875	100.497	0.69978	94.3645	0.41552
						94.464	0.29857	100.547	0.70042	94.4111	0.41548
						94.5108	0.29897	100.597	0.70072	94.4578	0.4162
						94.5574	0.2998	100.647	0.70099	94.5045	0.41689
						94.6041	0.2997	100.696	0.70158	94.551	0.41697
						94.6506	0.29891	100.746	0.70219	94.5976	0.4168
						94.6975	0.29921	100.796	0.7023	94.6443	0.41698
						94.7442	0.3006	100.846	0.70212	94.6911	0.41754
						94.7909	0.30108	100.895	0.70246	94.7376	0.41791
						94.8375	0.30034	100.945	0.70329	94.7844	0.41776
						94.8842	0.30016	100.995	0.7039	94.8311	0.41764
						94.9309	0.30093	101.044	0.70421	94.8778	0.41817
						94.9776	0.30108	101.094	0.70481	94.9242	0.41897
						95.0241	0.30051	101.144	0.70554	94.9709	0.41922
						95.071	0.30077	101.193	0.70575	95.0178	0.41905
						95.1176	0.30199	101.243	0.70571	95.0644	0.4193
						95.1643	0.30248	101.293	0.70623	95.1109	0.42002
						95.211	0.30174	101.342	0.70709	95.1577	0.42051
						95.2577	0.30133	101.392	0.7075	95.2042	0.42056
						95.3044	0.30211	101.442	0.70757	95.251	0.4206
						95.3511	0.303	101.492	0.7079	95.2975	0.42088
						95.3976	0.30294	101.541	0.70843	95.3442	0.4213
						95.4444	0.30262	101.591	0.70873	95.391	0.42189
						95.4912	0.30295	101.64	0.7089	95.4377	0.42229
						95.5378	0.30337	101.69	0.70939	95.4843	0.42217
						95.5845	0.30308	101.74	0.71009	95.531	0.42196
						95.6312	0.30278	101.79	0.71063	95.5777	0.42232
						95.6777	0.30336	101.839	0.7109	95.6243	0.42292
						95.7244	0.30413	101.889	0.71113	95.6708	0.4231
						95.771	0.30408	101.939	0.71158	95.7176	0.42317
						95.8179	0.30364	101.988	0.71221	95.7643	0.42381
						95.8646	0.30399	102.038	0.71264	95.8109	0.42456
						95.9115	0.30511	102.088	0.71288	95.8576	0.42445
						95.9578	0.30562	102.138	0.71332	95.9041	0.42394
						96.0045	0.30503	102.187	0.71387	95.9507	0.42444
						96.0514	0.30473	102.237	0.71411	95.9976	0.42573
						96.098	0.30566	102.286	0.71437	96.0441	0.42604
						96.1447	0.30657	102.336	0.71505	96.0909	0.42521
						96.1914	0.30603	102.386	0.71562	96.1376	0.42508
						96.2381	0.30516	102.435	0.7155	96.1842	0.42624
						96.2848	0.3057	102.485	0.7154	96.2309	0.42704
						96.3315	0.30678	102.535	0.71625	96.2773	0.42647
						96.378	0.30655	102.585	0.7176	96.324	0.42601
						96.4246	0.30575	102.634	0.71818	96.3707	0.4271
						96.4715	0.30629	102.684	0.71784	96.4173	0.42855
						96.518	0.30764	102.734	0.71778	96.4642	0.42851
						96.5649	0.30783	102.783	0.7186	96.5108	0.42767
						96.6118	0.30705	102.833	0.71928	96.5575	0.42805
						96.6583	0.30698	102.883	0.71918	96.604	0.42945
						96.7048	0.30781	102.933	0.71932	96.6506	0.42986
						96.7514	0.30831	102.982	0.72041	96.6975	0.42901
						96.7983	0.30809	103.032	0.72134	96.7441	0.42888
						96.845	0.30806	103.082	0.72113	96.7908	0.43029
						96.8915	0.30852	103.131	0.72069	96.8375	0.43127
						96.9384	0.30877	103.181	0.72112	96.8841	0.43046
						96.985	0.30861	103.231	0.72217	96.9307	0.42955
						97.0319	0.30866	103.28	0.72303	96.9774	0.43033
						97.0783	0.30913	103.33	0.72345	97.0239	0.43178
						97.1249	0.30942	103.38	0.72368	97.0705	0.43199
						97.1718	0.30924	103.43	0.72384	97.1174	0.4314
						97.2185	0.3093	103.479	0.72405	97.1641	0.43181
						97.2652	0.31012	103.529	0.72448	97.2107	0.43301
						97.312	0.31095	103.579	0.72517	97.2576	0.43322
						97.3585	0.31091	103.628	0.72577	97.3039	0.43243
						97.4052	0.31035	103.678	0.72595	97.3505	0.43248
						97.4517	0.31025	103.728	0.72595	97.3971	0.43369
						97.4986	0.31084	103.777	0.72635	97.444	0.43441
						97.5453	0.31141	103.827	0.72715	97.4907	0.43403
						97.5918	0.31129	103.877	0.72776	97.5374	0.43379
						97.6387	0.31086	103.926	0.7279	97.584	0.4344
						97.6853	0.31105	103.976	0.72808	97.6306	0.43499
						97.732	0.31161	104.026	0.72867	97.6773	0.43483
						97.7785	0.31147	104.076	0.72944	97.7238	0.43475
						97.8252	0.3111	104.125	0.72997	97.7704	0.43565
						97.8721	0.31177	104.175	0.73026	97.8171	0.43673
						97.9188	0.31294	104.224	0.7305	97.8639	0.43692
						97.9654	0.31304	104.274	0.73087	97.9104	0.43658
						98.0122	0.31243	104.324	0.73133	97.9573	0.43663
						98.0588	0.31258	104.374	0.73169	98.0037	0.43713
						98.1055	0.31334	104.423	0.73199	98.0504	0.43757
						98.1522	0.3136	104.473	0.73253	98.097	0.43776
						98.1987	0.31342	104.523	0.73315	98.1437	0.43795
						98.2455	0.31369	104.572	0.73337	98.1905	0.43829
						98.2923	0.31427	104.622	0.73329	98.237	0.4387
						98.3389	0.31436	104.672	0.73357	98.2837	0.43892
						98.3856	0.31399	104.722	0.7344	98.3305	0.43886
						98.4323	0.31402	104.771	0.73516	98.3772	0.43883
						98.4788	0.31445	104.821	0.73558	98.4237	0.43921
						98.5255	0.31468	104.87	0.73606	98.4703	0.43992
						98.5724	0.31467	104.92	0.73666	98.5172	0.44049
						98.6191	0.31492	104.97	0.73693	98.5638	0.44064
						98.6657	0.31546	105.019	0.73689	98.6105	0.44064
						98.7124	0.31582	105.069	0.73725	98.6572	0.44094
						98.7589	0.31579	105.119	0.73823	98.7036	0.44152
						98.8056	0.31575	105.169	0.73902	98.7503	0.44189
						98.8525	0.31614	105.218	0.73898	98.7971	0.44189
						98.8992	0.31671	105.268	0.73877	98.8436	0.44203
						98.9457	0.31688	105.318	0.7394	98.8904	0.44276
						98.9923	0.31654	105.368	0.74042	98.9369	0.44353
						99.0392	0.31624	105.417	0.74067	98.9838	0.44342
						99.0859	0.31657	105.467	0.7404	99.0304	0.44274
						99.1326	0.31708	105.517	0.7409	99.0771	0.44276
						99.1791	0.31701	105.566	0.74206	99.1236	0.44394
						99.2258	0.31679	105.616	0.74262	99.1702	0.44499
						99.2727	0.31737	105.666	0.74254	99.2168	0.44489
						99.3192	0.31837	105.716	0.74285	99.2635	0.44452
						99.366	0.31858	105.765	0.7437	99.3104	0.44503
						99.4127	0.31814	105.815	0.7442	99.3571	0.44585
						99.4594	0.3183	105.864	0.74416	99.4035	0.44585
						99.5059	0.31899	105.914	0.74453	99.4502	0.44552
						99.5525	0.31913	105.964	0.74556	99.497	0.44618
						99.5994	0.31889	106.014	0.7461	99.5437	0.44757
						99.6461	0.3193	106.063	0.7457	99.5903	0.44793
						99.6926	0.32	106.113	0.74567	99.637	0.44683
						99.7395	0.31986	106.163	0.74684	99.6837	0.4461
						99.7862	0.3193	106.212	0.74793	99.7303	0.4471
						99.8329	0.31941	106.262	0.74781	99.777	0.44847
						99.8794	0.31997	106.312	0.74757	99.8235	0.44839
						99.9261	0.32017	106.362	0.74847	99.8701	0.44754
						99.9729	0.32006	106.411	0.7497	99.917	0.448
						100.02	0.32031	106.461	0.74984	99.9634	0.44985
						100.066	0.32103	106.51	0.7494	100.01	0.45089
						100.113	0.32154	106.56	0.74993	100.057	0.45002
						100.16	0.32131	106.61	0.75124	100.103	0.44911
						100.206	0.32089	106.66	0.75182	100.15	0.45004
						100.253	0.32122	106.709	0.75154	100.197	0.45158
						100.3	0.32204	106.759	0.75167	100.243	0.45151
						100.346	0.32229	106.809	0.75257	100.29	0.45038
						100.393	0.32195	106.858	0.75316	100.337	0.45066
						100.44	0.32195	106.908	0.75299	100.384	0.45243
						100.486	0.32238	106.958	0.75311	100.43	0.45314
						100.533	0.32249	107.007	0.75414	100.477	0.45184
						100.58	0.32223	107.057	0.75507	100.523	0.45102
						100.626	0.32245	107.107	0.75508	100.57	0.45259
						100.673	0.32335	107.157	0.75502	100.617	0.45445
						100.72	0.324	107.206	0.75585	100.663	0.45404
						100.767	0.32381	107.256	0.75682	100.71	0.45272
						100.813	0.32358	107.306	0.75699	100.757	0.45341
						100.86	0.32409	107.355	0.75698	100.803	0.45525
						100.906	0.32463	107.405	0.75769	100.85	0.45527
						100.953	0.32439	107.455	0.75856	100.897	0.4539
						101	0.32418	107.504	0.75866	100.943	0.45429
						101.047	0.32499	107.554	0.75842	100.99	0.45638
						101.093	0.32571	107.604	0.75888	101.037	0.45692
						101.14	0.32502	107.653	0.75985	101.083	0.45532
						101.187	0.32413	107.703	0.76049	101.13	0.45483
						101.233	0.32467	107.753	0.76075	101.176	0.45674
						101.28	0.3258	107.803	0.76124	101.223	0.45817
						101.327	0.32583	107.852	0.76196	101.27	0.45721
						101.374	0.32521	107.902	0.76244	101.317	0.45621
						101.42	0.32552	107.952	0.76254	101.363	0.45754
						101.467	0.32657	108.001	0.76277	101.41	0.45941
						101.514	0.32689	108.051	0.7634	101.457	0.45914
						101.56	0.32636	108.101	0.764	101.503	0.45786
						101.607	0.32632	108.15	0.76429	101.55	0.45819
						101.654	0.32722	108.2	0.76454	101.596	0.45969
						101.7	0.32787	108.25	0.76498	101.643	0.46016
						101.747	0.32756	108.3	0.76552	101.69	0.45961
						101.793	0.32713	108.349	0.76596	101.737	0.45975
						101.84	0.3275	108.399	0.76624	101.783	0.46062
						101.887	0.32805	108.448	0.76653	101.83	0.46077
						101.934	0.32782	108.498	0.76713	101.876	0.46007
						101.98	0.32745	108.548	0.76792	101.923	0.46001
						102.027	0.32808	108.597	0.76835	101.97	0.46099
						102.074	0.32904	108.647	0.76843	102.017	0.46173
						102.12	0.32902	108.697	0.76879	102.063	0.46171
						102.167	0.32856	108.747	0.76947	102.11	0.4619
						102.214	0.32902	108.796	0.76987	102.157	0.46249
						102.26	0.32993	108.846	0.77015	102.203	0.46242
						102.307	0.32988	108.896	0.77086	102.25	0.4616
						102.354	0.32909	108.946	0.77163	102.296	0.4613
						102.401	0.32914	108.995	0.77181	102.343	0.46086
						102.447	0.33021	109.045	0.77168	102.39	0.44882
						102.494	0.33078	109.094	0.77196	102.436	0.39572
						102.541	0.33008	109.144	0.77263	102.483	0.28054
						102.588	0.32947	109.194	0.77331	102.53	0.13737
						102.634	0.33008	109.243	0.77388	102.576	0.03287
						102.68	0.331	109.293	0.77429	102.623	-0.01022
						102.727	0.33104	109.343	0.7745	102.669	-0.01861
						102.774	0.3309	109.393	0.77468	102.699	-0.01794
						102.821	0.33153	109.442	0.77514	102.708	-0.01723
						102.867	0.33208	109.492	0.77586
						102.914	0.33178	109.542	0.77655
						102.961	0.33149	109.591	0.77711
						103.007	0.33194	109.641	0.77745
						103.054	0.33245	109.691	0.77755
						103.101	0.33249	109.741	0.7777
						103.148	0.3325	109.79	0.77823
						103.194	0.33271	109.84	0.77892
						103.241	0.33287	109.89	0.77931
						103.288	0.33285	109.939	0.77959
						103.334	0.33271	109.989	0.78025
						103.381	0.33277	110.039	0.78103
						103.428	0.33324	110.088	0.78141
						103.475	0.33374	110.138	0.78158
						103.521	0.33372	110.187	0.78212
						103.568	0.3336	110.237	0.78282
						103.615	0.334	110.287	0.78307
						103.661	0.33445	110.337	0.78319
						103.708	0.33433	110.386	0.78382
						103.754	0.33408	110.436	0.78463
						103.801	0.33413	110.486	0.78478
						103.848	0.33436	110.536	0.78457
						103.895	0.3344	110.585	0.78497
						103.941	0.33391	110.635	0.78587
						103.988	0.3331	110.685	0.78646
						104.035	0.33277	110.734	0.7868
						104.081	0.33305	110.784	0.7873
						104.128	0.33306	110.834	0.78785
						104.174	0.33234	110.884	0.78818
						104.221	0.33156	110.933	0.78843
						104.268	0.33123	110.983	0.78889
						104.315	0.3306	111.032	0.78953
						104.361	0.32777	111.082	0.79015
						104.408	0.31346	111.132	0.79045
						104.455	0.26639	111.181	0.7905
						104.501	0.17769	111.231	0.79071
						104.548	0.07953	111.281	0.79127
						104.595	0.01627	111.331	0.79184
						104.642	-0.00579	111.38	0.79223
						104.687	-0.00939	111.43	0.79273
						104.719	-0.00974	111.48	0.79344
						104.729	-0.00987	111.53	0.79398
						0	0	111.579	0.7942
						0	0	111.629	0.79454
						0	0	111.678	0.79512
						0	0	111.728	0.7955
						0	0	111.778	0.7956
						0	0	111.827	0.79604
						0	0	111.877	0.79691
						0	0	111.927	0.79747
						0	0	111.977	0.79736
						0	0	112.026	0.79732
						0	0	112.076	0.79786
						0	0	112.126	0.79856
						0	0	112.175	0.79904
						0	0	112.225	0.79954
						0	0	112.275	0.80019
						0	0	112.324	0.80061
						0	0	112.374	0.80068
						0	0	112.424	0.80087
						0	0	112.473	0.80144
						0	0	112.523	0.80221
						0	0	112.573	0.80295
						0	0	112.623	0.80337
						0	0	112.672	0.8034
						0	0	112.722	0.80345
						0	0	112.772	0.80396
						0	0	112.821	0.80473
						0	0	112.871	0.80521
						0	0	112.921	0.80539
						0	0	112.97	0.80565
						0	0	113.02	0.80612
						0	0	113.07	0.8067
						0	0	113.12	0.80726
						0	0	113.169	0.80762
						0	0	113.219	0.80785
						0	0	113.269	0.80843
						0	0	113.318	0.80938
						0	0	113.368	0.80996
						0	0	113.418	0.80982
						0	0	113.468	0.80966
						0	0	113.517	0.81016
						0	0	113.566	0.81103
						0	0	113.616	0.81158
						0	0	113.666	0.81186
						0	0	113.716	0.81235
						0	0	113.765	0.81297
						0	0	113.815	0.81331
						0	0	113.865	0.81352
						0	0	113.915	0.81408
						0	0	113.964	0.81472
						0	0	114.014	0.81495
						0	0	114.064	0.81503
						0	0	114.113	0.81551
						0	0	114.163	0.81606
						0	0	114.213	0.81617
						0	0	114.263	0.8163
						0	0	114.312	0.81698
						0	0	114.362	0.8177
						0	0	114.411	0.8179
						0	0	114.461	0.81799
						0	0	114.511	0.81852
						0	0	114.561	0.8193
						0	0	114.61	0.81978
						0	0	114.66	0.8199
						0	0	114.71	0.8201
						0	0	114.759	0.82051
						0	0	114.809	0.82095
						0	0	114.859	0.82132
						0	0	114.908	0.82163
						0	0	114.958	0.82181
						0	0	115.008	0.82193
						0	0	115.057	0.82228
						0	0	115.107	0.82293
						0	0	115.157	0.82347
						0	0	115.207	0.82369
						0	0	115.256	0.82389
						0	0	115.306	0.82421
						0	0	115.356	0.82463
						0	0	115.405	0.82507
						0	0	115.455	0.82545
						0	0	115.505	0.82576
						0	0	115.554	0.82616
						0	0	115.604	0.82662
						0	0	115.654	0.82682
						0	0	115.703	0.82677
						0	0	115.753	0.82694
						0	0	115.803	0.82743
						0	0	115.853	0.82794
						0	0	115.902	0.82832
						0	0	115.952	0.82857
						0	0	116.002	0.82873
						0	0	116.051	0.82891
						0	0	116.101	0.8293
						0	0	116.15	0.82981
						0	0	116.2	0.82995
						0	0	116.25	0.82972
						0	0	116.3	0.82971
						0	0	116.349	0.83001
						0	0	116.399	0.83
						0	0	116.449	0.8293
						0	0	116.499	0.82825
						0	0	116.548	0.82715
						0	0	116.598	0.82552
						0	0	116.648	0.82275
						0	0	116.697	0.8137
						0	0	116.747	0.76593
						0	0	116.797	0.62247
						0	0	116.847	0.38571
						0	0	116.896	0.15855
						0	0	116.946	0.03307
						0	0	116.994	-0.00295
						0	0	117.028	-0.00697
						0	0	117.038	-0.00703
						0	0
						0	0
						0	0
						0	0
						0	0
						0	0
						0	0
						0	0
						0	0
						0	0
						0	0
						0	0
						0	0
						0	0
						0	0
						0	0
						0	0
						0	0
						0	0
						0	0
						0	0
						0	0
						0	0
						0	0
						0	0
						0	0
						0	0
						0	0
						0	0
						0	0
						0	0
						0	0
						0	0
						0	0
						0	0
						0	0
						0	0
						0	0
						0	0
						0	0
						0	0
						0	0
						0	0
						0	0
						0	0
						0	0
						0	0
						0	0
						0	0
						0	0
						0	0
						0	0
						0	0
						0	0
						0	0
						0	0
						0	0
						0	0
						0	0
						0	0
						0	0
						0	0
						0	0
						0	0
						0	0
						0	0
						0	0
						0	0
						0	0
						0	0
						0	0
						0	0
						0	0
						0	0
						0	0
						0	0
						0	0
						0	0
						0	0
						0	0
						0	0
						0	0
						0	0
						0	0
						0	0
						0	0
						0	0
						0	0
						0	0
						0	0
						0	0
						0	0
						0	0
						0	0
						0	0
						0	0
						0	0
						0	0
						0	0
						0	0
						0	0
						0	0
						0	0
						0	0
						0	0
						0	0
						0	0
						0	0
						0	0
						0	0
						0	0
						0	0
						0	0
						0	0
						0	0
						0	0
						0	0
						0	0
						0	0
						0	0
						0	0
						0	0
						0	0
						0	0
						0	0
						0	0
						0	0
						0	0
						0	0
						0	0
						0	0
						0	0
						0	0
						0	0
						0	0
						0	0
						0	0
						0	0
						0	0
						0	0
						0	0
						0	0
						0	0
						0	0
						0	0
						0	0
						0	0
						0	0
						0	0
						0	0
						0	0
						0	0
						0	0
						0	0
						0	0
						0	0
						0	0
						0	0
						0	0
						0	0
						0	0
						0	0
						0	0
						0	0
						0	0
						0	0
						0	0
						0	0
						0	0
						0	0
						0	0
						0	0
						0	0
						0	0
						0	0
						0	0
						0	0
						0	0
						0	0
						0	0
						0	0
						0	0
						0	0
						0	0
						0	0
						0	0
						0	0
						0	0
						0	0
						0	0
						0	0
						0	0
						0	0
						0	0
						0	0
						0	0
						0	0
						0	0
						0	0
						0	0
						0	0
						0	0
						0	0
						0	0
						0	0
						0	0
						0	0
						0	0
						0	0
						0	0
						0	0
						0	0
						0	0
						0	0
						0	0
						0	0
						0	0
						0	0
						0	0
						0	0
						0	0
						0	0
						0	0
						0	0
						0	0
						0	0
						0	0
						0	0
						0	0
						0	0
						0	0
						0	0
						0	0
						0	0
						0	0
						0	0
						0	0
						0	0
						0	0
						0	0
						0	0
						0	0
						0	0
						0	0
						0	0
						0	0
						0	0
						0	0
						0	0
						0	0
						0	0
						0	0
						0	0
						0	0
						0	0
						0	0
						0	0
						0	0
						0	0
						0	0
						0	0
						0	0
						0	0
						0	0
						0	0
						0	0
						0	0
						0	0
						0	0
						0	0
						0	0
						0	0
						0	0
						0	0
						0	0
						0	0
						0	0
						0	0
						0	0
						0	0
						0	0
						0	0
						0	0
						0	0
						0	0
						0	0
						0	0
						0	0
						0	0
						0	0
						0	0
						0	0
						0	0
						0	0
						0	0
						0	0
						0	0
						0	0
						0	0
						0	0
						0	0
						0	0
						0	0
						0	0
						0	0
						0	0
						0	0
						0	0
						0	0
						0	0
						0	0
						0	0
						0	0
						0	0
						0	0
						0	0
						0	0
						0	0
						0	0
						0	0
						0	0
						0	0
						0	0
						0	0
						0	0
						0	0
						0	0
						0	0
						0	0
						0	0
						0	0
						0	0
						0	0
						0	0
						0	0
						0	0
						0	0
						0	0
						0	0
						0	0
						0	0
						0	0
						0	0
						0	0
						0	0
						0	0
						0	0
						0	0
						0	0
						0	0
						0	0
