# Supplementary material for: Tunable backbone-degradable robust tissue adhesives via in situ radical ring-opening polymerization
Source: Nat Commun. 2023 Sep 28;14:6063. doi: 10.1038/s41467-023-41610-1 (PMC10539349; doi:10.1038/s41467-023-41610-1)
Supplement: Supplementary file 10 — Source data [file 41467_2023_41610_MOESM10_ESM.zip › Supplementary Fig. 19.xlsx]

## Sheet: Sheet1
a	CA					BDRA (MDO1-HEA1-NHS1/2)
Shear	56.98	60.53	49.78			125.89	126.96	129.85
Tensile	17.18	25	7.73			122.22	120.91	152.98
Wound closure	21.69	29.81	23.39			126.26	131.05	122.91
c
0	41.7	61.95	52.84
1/2	126.96	124.2	129.85
1/4	101.83	140.25	101.52
1/6	82.28	104.15	105.52
1/8	74.1	85	102.74
1/10	40.08	57.9	69.87
CA	56.98	60.53	49.78
d
0	53.06	53.7	31.7
1/2	122.22	152.98	120.91
1/4	137.79	119.48	107.82
1/6	175.87	168.95	141.77
1/8	126.35	138	104.3
1/10	116.08	105.45	120.77
CA	17.18	25	7.73
e
0	12.12	9.7	12.93
1/10	16.74	20.97	22.58
1/8	29.25	29.07	26.34
1/6	35.18	36.59	44.86
1/4	31.69	34.63	49.31
1/2	126.26	131.05	122.91
CA	21.69	29.81	23.39
f
0	36.16	41.28	37.17
1/10	176.14	155.98	186.5
1/8	122.61	137.38	114.81
1/6	98.87	108.59	104.37
1/4	72.52	56.9	72.32
1/2	63.96	63.86	65.73
CA	23.6	22.12	16.25
