# Supplementary material for: Tunable backbone-degradable robust tissue adhesives via in situ radical ring-opening polymerization
Source: Nat Commun. 2023 Sep 28;14:6063. doi: 10.1038/s41467-023-41610-1 (PMC10539349; doi:10.1038/s41467-023-41610-1)
Supplement: Supplementary file 10 — Source data [file 41467_2023_41610_MOESM10_ESM.zip › Supplementary Fig. 2.xlsx]

## Sheet: Sheet1
a
	Shear strength (kPa)							tensile strength (kPa)							toughness (J m-2)							Wound closure strength (kPa)
BDRA	125.89	126.96	144.32					175.87	168.95	141.77					176.14	155.98	186.5					126.26	131.05	122.91
Vetbond	108.6	113.8	172					150	114	144					181.25	176.55	125.2					33.7	61.11	70.89
Compont	110	113.96	112.3					94	118	164					122	40.76	122.86					74.4	30.34	78.59
Dermabond	54.98	68.9	84					36	72.7	64					54	54.74	65					30	24	18.7
Baiyun	56.98	60.53	49.78					17.18	25	7.73					23.6	22.12	16.25					21.69	29.81	23.39
Coseal	15.32	21.52	16.6					15.61	14.82	16.64					57.47	56.423	61.39					14.67	15.645	14.84
Fibingluraas	4.6118	6.854	7.814					8.946	14.23	8.388					64.35	37	16.32					4.4155	6.301	5.0297
b
	Shear strength (MPa)							tensile strength (MPa)							Flexural strength (MPa)
BDRA	3.22	2.7	3.24					6.275	4.4658	8.652					18.45	16.515	15.93
Vetbond	1.96	1.71	1.36					1.12	1.0872	0.5952					1.68	1.7	1.3
Compont	1.467	0.725	0.792					3.51	2.56	2.76					2.35	4.705	4.69
Dermabond	0.51	0.47	0.788					0.879	0.8322	1.5628					1.53	0.46	0.38002
Baiyun	0.125	0.336	0.082					1.6487	1.61	2.1838					5.121	5.364	2.223
Coseal	0.151724	0.12838	0.03318					0.309	0.0144	0.08929					0.03889	0.12857	0.31735
Fibingluraas	0.02459	0.02357	0.04108					0.07295	0.03567	0.07144					0.09009	0.08985	0.03487
