# Supplementary material for: Tunable backbone-degradable robust tissue adhesives via in situ radical ring-opening polymerization
Source: Nat Commun. 2023 Sep 28;14:6063. doi: 10.1038/s41467-023-41610-1 (PMC10539349; doi:10.1038/s41467-023-41610-1)
Supplement: Supplementary file 10 — Source data [file 41467_2023_41610_MOESM10_ESM.zip › Supplementary Fig. 20.xls]

## Sheet: Sheet1
a														b														c																d
	1/2		1/4		1/6		1/8		1/10		0		CA		1/2		1/4		1/6		1/8		1/10		0		CA			0		1/2		1/4		1/6		1/8		1/10		CA			0		1/2		1/4
0.07215	0.07435	6.1008e-07	-0.00051899	9.6219e-06	-0.12769	-1.7215e-07	-0.06341	-1.012e-06	-0.054	0.04095	0.22982	-1.552e-06	-0.11855	Displacement (mm)	Tensile stress (kPa)	Displacement (mm)	Tensile stress (kPa)	Displacement (mm)	Tensile stress (kPa)	Displacement (mm)	Tensile stress (kPa)	Displacement (mm)	Tensile stress (kPa)	Displacement (mm)	Tensile stress (kPa)	Displacement (mm)	Tensile stress (kPa)			-0.01847	1.4795e-06	-0.05835
0.21651	0.33623	0.03946	-0.00213	0.03439	-0.12011	0.0011	0.23698	0.01456	-0.34302	0.14621	0.39025	-1.7029e-06	-0.11258							1.3834e-07	0.000828607		-0.0794574		-0.00206109				-3.3582e-06	-0.04098	0.05801	0.83776	3.9692e-06	0.02519	0	0.01151								0.49692	5.69141
0.36086	0.53078	0.15785	0.09786	0.14283	0.14264	0.07033	0.31619	0.09172	0.32419	0.25146	0.54569	0.06852	0.27487			0.077112	14.6522			3.7701e-07	0.00225817	2.616e-06	-0.082716		-0.00115404		-0.0143977		-2.235e-06	-0.0635	0.16457	1.61403	0.07425	0.40771	0.03786	0.25633			-1.1041e-06	-0.0625				1.1248	9.31985	1.0146e-06	-1.93887
0.50522	0.68064	0.27637	0.43709	0.25127	0.09685	0.14208	0.61505	0.16897	0.70024	0.35692	0.85658	0.15387	0.41225			0.22154	27.0848			6.1569e-07	0.00368777	1.0472e-06	-0.0859729	-4.1132e-06	-0.000246939	0	-0.0332294		0.0831	0.67735	0.27113	2.65825	0.20293	1.38072	0.16849	1.42347	2.6271e-06	0.07914	-7.0277e-07	-0.0157	2.1877e-06	0.03827		1.7525	12.9487	4.9083e-07	-1.90664	0	-3.21926
0.64958	0.90739	0.39489	0.61094	0.35975	0.20225	0.21388	0.98074	0.24627	0.82972	0.46241	1.03926	0.23922	0.66152	0.011122	2.12064	0.36591	49.4241	0.041832	4.33903	8.5436e-07	0.00511738	0.031641	4.23705	-3.7464e-06	0.000660182	0	-0.0520605		0.17574	1.09883	0.3777	2.49106	0.3317	1.80691	0.29914	1.79915	0.01063	-0.48146	0.08201	0.49769	0.02076	1.03107		2.3804	16.5771	0.28287	9.8701	0.60256	1.13792
0.79394	1.15407	0.51341	0.95269	0.46826	0.33037	0.28568	1.31476	0.32354	1.25724	0.56791	0.9519	0.32457	1.05475	0.10936	8.19006	0.51049	62.8442	0.098983	7.13178	0.0096632	1.55583	0.090383	8.11039	-3.3796e-06	0.00156729	0.054829	2.28695		0.26843	1.36755	0.48433	3.13735	0.46049	2.43339	0.42972	1.84162	0.09862	0.62754	0.17126	0.91829	0.10537	0.7343		3.0083	18.6935	0.68777	24.5057	1.3425	8.40019
0.9383	1.26768	0.63193	1.21745	0.57676	0.43874	0.35748	1.49648	0.4008	1.47438	0.6734	1.35754	0.40992	1.16958	0.20758	30.3533	0.65492	67.8924	0.15613	10.8262	0.049364	3.21501	0.14916	13.2153	-3.0128e-06	0.00247443	0.1256	3.29305		0.36111	0.85762	0.5909	3.73787	0.58928	2.88799	0.5603	2.18352	0.18683	0.86624	0.26062	1.18191	0.18996	1.09123		3.636	19.8682	1.0928	20.2791	2.0823	7.32043
1.0827	1.693	0.75045	1.3063	0.68526	0.57504	0.42928	1.84014	0.47801	1.76747	0.7789	1.50977	0.49527	1.43628	0.30585	51.5367	0.79934	72.3106	0.21328	22.19	0.089081	4.72446	0.20794	20.6596	7.2838e-06	0.00450773	0.19637	4.46769		0.4538	1.45441	0.69747	4.14452	0.71807	3.11897	0.69092	2.96624	0.27504	1.06932	0.34985	1.43525	0.27456	1.0645		4.2638	20.2857	1.4979	26.1463	2.8222	8.30924
1.227	1.72311	0.86897	1.56728	0.79377	0.67877	0.50107	2.06535	0.55539	2.10351	0.88439	1.58888	0.58062	1.71976	0.40408	72.2862	0.94376	75.9951	0.27043	34.8989	0.12866	5.70299	0.26668	27.9958	0.040567	5.61369	0.26709	5.82676		0.54649	1.46576	0.80404	4.9063	0.84685	3.46131	0.82159	3.63423	0.36325	1.60928	0.43923	1.80743	0.35916	1.17773		4.8916	20.7031	1.9028	30.0402	3.562	11.8354
1.3714	1.98052	0.98742	1.98272	0.90227	0.84797	0.57287	2.4062	0.63265	2.63225	0.99003	1.79865	0.66586	1.76879	0.50232	91.938	1.0882	83.1213	0.32749	46.4833	0.16827	7.4107	0.32543	35.3079	0.083652	10.8385	0.33791	7.19457		0.63918	1.69727	0.91058	5.5232	0.97563	4.18927	0.95223	3.93117	0.45146	2.12447	0.52853	1.88065	0.44375	1.29101		5.5194	21.1205	2.3077	37.4269	4.3017	16.8409
1.5157	2.28672	1.1059	2.13935	1.0108	0.9601	0.64467	2.74709	0.70992	2.92969	1.0954	2.12412	0.75122	1.96213	0.60058	107.953	1.2326	93.9584	0.38466	57.16	0.20793	7.9081	0.38417	43.1396	0.12674	15.3143	0.40866	8.44298		0.73185	2.22478	1.0171	6.28087	1.1044	4.48573	1.0829	5.00058	0.53968	2.21178	0.61784	2.24702	0.52835	1.40423		6.1473	21.5379	2.7126	33.535	5.0416	19.1068
1.6601	2.59292	1.2245	2.47835	1.1193	1.12242	0.71647	3.27875	0.78718	3.60095	1.2009	2.35197	0.83658	2.23616	0.69878	120.815	1.377	104.794	0.44182	67.0129	0.24759	10.4564	0.44292	51.3412	0.16973	19.4214	0.47945	8.60388		0.82443	2.44194	1.1237	6.87447	1.2332	5.34938	1.2135	5.63479	0.62789	2.7022	0.70714	2.45754	0.61295	1.51746		6.7751	21.9554	3.117	29.3233	5.7815	21.3727
1.8045	2.89916	1.343	2.77837	1.2278	1.25287	0.78827	3.69577	0.86445	4.00932	1.3063	2.57977	0.92194	2.40717	0.79698	131.036	1.5215	117.125	0.49899	74.7972	0.2873	14.8457	0.50166	59.7767	0.21289	23.5734	0.55025	8.61422		0.91711	2.76323	1.2303	7.75496	1.362	6.22921	1.3441	6.26892	0.71611	3.01727	0.79644	2.87945	0.69754	1.63074		7.4029	22.3728	3.5219	24.3941	6.5213	19.8484
1.9489	3.20536	1.4615	3.07843	1.3363	1.38544	0.86007	3.99092	0.94171	4.65112	1.4118	2.80757	1.0073	2.76953	0.89518	137.988	1.6658	128.88	0.55615	80.7151	0.32696	19.5707	0.56041	66.786	0.25601	27.6714	0.62105	9.42699		1.0097	3.13781	1.3369	8.64845	1.4908	6.64193	1.4748	6.90313	0.80434	3.58765	0.88574	3.28549	0.78213	1.74397		8.0307	22.7902	3.9268	33.9023	7.2612	20.1432
2.0932	3.59355	1.58	3.37848	1.4448	1.51801	0.9318	4.56572	1.019	5.30274	1.5173	3.03536	1.0926	2.91905	0.99338	144.886	1.8103	139.422	0.61332	84.9526	0.36661	24.4411	0.61915	69.8777	0.29912	32.1049	0.69184	10.4767		1.1025	3.4424	1.4434	9.96803	1.6196	7.16814	1.6054	7.53725	0.89253	4.29784	0.97504	3.58871	0.86672	1.85724		8.6585	23.2077	4.3315	34.6128	8.0011	22.5443
2.2376	4.02735	1.6985	3.67854	1.5533	1.65058	1.0036	5.14001	1.0962	6.10892	1.6229	3.26321	1.178	3.2012	1.0916	147.478	1.9547	149.961	0.67048	87.6519	0.40625	29.4611	0.6779	71.0391	0.34217	36.654	0.76264	11.5972		1.1952	3.95468	1.5499	11.1509	1.7483	8.01228	1.736	8.27039	0.98074	4.50236	1.0643	3.89193	0.95131	1.97047		9.2864	23.6247	4.7366	35.3233	8.7409	25.1633
2.3819	4.46139	1.8171	3.97859	1.6617	1.78314	1.0754	5.71473	1.1735	7.05234	1.7283	3.49101	1.2633	3.48339	1.1899	149.904	2.0992	156.604	0.72764	90.4605	0.4459	34.4532	0.73665	72.4154	0.38519	41.4996	0.83343	12.724		1.2879	4.46697	1.6565	12.3075	1.8771	8.85618	1.8667	9.2056	1.069	5.47234	1.1536	4.19514	1.0359	2.0837		9.9142	24.0421	5.1415	36.0332	9.4806	27.7827
2.5263	5.16751	1.9355	4.27861	1.7702	1.91571	1.1472	6.41192	1.2508	7.97484	1.8338	3.71881	1.3487	3.76551	1.2881	152.333	2.2436	159.074	0.78481	93.7193	0.48554	39.8345	0.7954	73.4873	0.42827	46.5223	0.90423	13.794		1.3806	4.97926	1.763	13.6345	2.0059	9.7004	1.9973	10.1411	1.1572	5.9554	1.243	4.62522	1.1205	2.19698		10.542	24.4596	5.5463	36.7437	10.22	30.4016
2.6707	5.89453	2.054	4.68289	1.8787	2.04828	1.219	7.1935	1.328	8.89693	1.9392	3.90106	1.434	4.0478	1.3864	152.859	2.3881	154.851	0.84196	97.1585	0.52519	45.4393	0.85415	74.1308	0.47136	51.5282	0.97503	14.851		1.4732	5.49155	1.8696	15.0957	2.1346	10.6932	2.128	11.0765	1.2454	6.43855	1.3323	5.08884	1.2051	2.3102		11.17	24.4345	5.9512	37.4541	10.96	33.0205
2.815	6.62155	2.1725	5.16836	1.9872	2.18085	1.2908	7.97552	1.4053	9.81943	2.0448	4.13187	1.5194	4.32974	1.4846	149.429	2.5325	129.584	0.89911	100.581	0.56483	51.1114	0.9129	75.4194	0.51446	53.5697	1.0458	16.028		1.5658	6.00384	1.9761	16.5906	2.2634	11.7889	2.2586	12.1254	1.3336	6.96505	1.4215	5.55247	1.2897	2.42348		11.798	24.3632	6.3561	38.1641	11.7	35.6399
2.9594	7.34817	2.291	5.65342	2.0957	2.32914	1.3626	8.94925	1.4825	10.9339	2.1502	4.51574	1.6047	4.61203	1.5828	70.2961	2.6769	103.844	0.95625	104.593	0.60448	56.2217	0.97164	77.5511	0.55755	39.7787	1.1165	17.3445		1.6584	6.51613	2.0827	18.6371	2.3922	12.9532	2.3892	13.5187	1.4218	7.68268	1.5108	6.01609	1.3743	2.53671		12.425	24.2919	6.7609	38.3064	12.44	38.2589
3.1037	8.27654	2.4096	6.13889	2.2042	2.48604	1.4343	10.3597	1.5598	12.3346	2.2556	4.89975	1.6901	4.89433	1.681	43.1989	2.8213	74.4238	1.0134	108.604	0.64412	61.0708	1.0304	80.0235	0.60065	30.7234	1.1874	18.6594		1.7511	7.03377	2.1892	20.6843	2.5209	14.5624	2.5198	14.9128	1.51	8.40023	1.6	6.47971	1.4589	2.64994		13.053	24.2206	7.1658	36.9137	13.18	40.2733
3.2481	9.65181	2.5281	6.62436	2.3127	2.6429	1.5061	11.6463	1.6371	13.7352	2.3611	5.28333	1.7754	5.17626	1.7793	34.1193	2.9658	39.875	1.0705	112.858	0.68376	65.5011	1.0891	82.5887	0.64375	21.6251	1.2581	19.9758		1.8438	7.63569	2.2958	22.7308	2.6497	16.1717	2.6505	16.3068	1.5982	9.11742	1.6894	6.94341	1.5435	2.76321		13.681	24.1493	7.5707	35.5211	13.92	39.7281
3.3924	11.0275	2.6466	7.10983	2.4212	2.7998	1.5779	12.9329	1.7143	15.2932	2.4666	5.66739	1.8608	5.50043	1.8775	28.3543	3.1102	19.6525	1.1277	117.112	0.72341	69.4139	1.1479	85.6615	0.68684	18.8024	1.3289	20.7708		1.9364	8.23728	2.4023	25.3263	2.7785	17.7801	2.7811	17.8243	1.6864	9.83533	1.7787	7.40703	1.6281	2.87644		14.309	24.078	7.9755	34.1284	14.659	39.1828
3.5368	12.4196	2.7651	7.73881	2.5297	3.05775	1.6497	14.9591	1.7916	17.2674	2.572	6.05097	1.9461	6.01882	1.9757	24.7617	3.2546	12.0844	1.1848	121.366	0.76305	73.3596	1.2066	88.7326	0.72994	16.0994	1.3997	21.3829		2.0291	8.83951	2.5089	28.2602	2.9073	19.3894	2.9117	19.6422	1.7746	10.5532	1.868	7.87026	1.7127	2.98972		14.937	24.0063	8.3804	32.7362	15.399	38.6376
3.6812	14.657	2.8836	8.60765	2.6382	3.32902	1.7215	17.004	1.8689	19.2416	2.6775	6.46428	2.0314	6.5372	2.074	21.1692	3.3991	6.48536	1.242	126.052	0.8027	77.5549	1.2654	91.8037	0.77304	14.1086	1.4705	21.9601		2.1218	9.44095	2.6154	31.1932	3.0361	21.1007	3.0424	21.4601	1.8629	11.2703	1.9574	8.47748	1.7972	3.10295		15.565	23.935	8.7852	31.3436	16.139	38.0919
3.8254	17.2451	3.0022	9.47649	2.7467	3.60029	1.7933	19.3176	1.9461	21.7471	2.7829	7.14897	2.1168	7.05522	2.1721	17.5753	3.5435	4.81449	1.2991	130.763	0.84234	81.8324	1.3241	94.8764	0.81613	13.2756	1.5413	22.6946		2.2144	10.0432	2.722	34.127	3.1649	23.1794	3.173	23.2781	1.9511	11.9881	2.0467	9.15461	1.8818	3.21618		16.192	23.8636	9.1901	30.8146	16.879	37.5466
3.9698	20.1584	3.1207	10.3453	2.8551	3.87156	1.8651	22.2405	2.0234	24.6917	2.8884	7.83366	2.2021	7.57361	2.2704	14.6341	3.688	3.30092	1.3563	135.475	0.88199	85.8898	1.3829	96.7552	0.85923	12.4428	1.612	23.4291		2.3071	10.6454	2.8285	37.9203	3.2936	25.2573	3.3036	25.096	2.0393	13.074	2.136	9.83174	1.9664	3.32945		16.82	23.7923	9.5946	30.6326	17.619	37.0014
4.1141	23.0713	3.2393	11.4565	2.9636	4.14295	1.9369	25.163	2.1006	27.6781	2.9939	8.51835	2.2875	8.09199	2.3686	12.2665	3.8324	1.78718	1.4134	140.186	0.92163	89.727	1.4417	99.4168	0.90232	11.7776	1.6828	23.9491		2.3998	11.2469	2.9351	41.8486	3.4224	27.336	3.4343	26.9148	2.1275	14.2424	2.2253	10.5081	2.051	3.44268		17.448	23.721	9.9992	30.4512	18.359	36.4562
4.2585	26.8575	3.3578	12.8797	3.0721	4.53165	2.0087	28.4918	2.1779	30.9748	3.0993	9.20352	2.3728	8.61038	2.4668	10.7245	3.9768	0.993321	1.4706	144.898	0.96128	93.2801	1.5004	102.168	0.94542	11.1724	1.7536	24.3449		2.4925	11.8491	3.0417	45.7777	3.5511	29.4147	3.5649	28.7327	2.2157	15.4117	2.3146	11.1852	2.1356	3.55596		18.076	23.6497	10.404	30.2697	19.099	35.9109
4.4028	30.9371	3.4763	14.3025	3.1806	4.9805	2.0805	32.4188	2.2552	34.8653	3.2048	10.2799	2.4582	9.16703	2.5651	9.34501	4.1213	0.649363	1.5277	149.326	1.0009	96.8315	1.5592	104.673	0.98852	10.567	1.8244	23.515		2.5851	12.4505	3.1483	49.706	3.6799	31.4926	3.6955	30.2444	2.3039	16.5801	2.4039	11.8623	2.2201	3.66919		18.704	23.578	10.809	30.0877	19.839	35.3657
4.5472	35.6614	3.5948	16.2489	3.2891	5.42973	2.1523	36.3458	2.3324	38.7557	3.3103	11.4614	2.5435	9.94424	2.6633	7.1385	4.2657	0.305406	1.5849	153.701	1.0406	100.385	1.6179	106.736	1.0316	9.96184	1.8952	23.8457		2.6778	12.5861	3.2549	54.2854	3.8087	33.5713	3.8261	31.3015	2.3921	17.7485	2.4932	12.5387	2.3047	3.78241		19.331	23.5067	11.214	29.9063	20.578	34.8204
4.6916	41.0371	3.7133	18.5089	3.3976	5.89272	2.2241	41.0963	2.4097	43.1867	3.4157	12.5896	2.6289	10.7215	2.7615	4.72465	4.4101	0.0430299	1.642	157.776	1.0802	103.378	1.6767	108.061	1.0747	9.35665	1.966	24.1764		2.7705	12.6034	3.3615	59.3678	3.9375	35.6501	3.9568	32.3587	2.4804	18.9178	2.5824	13.2158	2.3893	3.89569		19.959	23.4354	11.619	29.7243	21.318	34.2752
4.8359	47.0855	3.8318	20.7694	3.5061	6.61787	2.2959	45.9905	2.487	47.7871	3.5212	13.7178	2.7142	11.499	2.8597	2.31062			1.6992	160.927	1.1198	105.743	1.7354	109.335	1.1178	8.75128	2.0368	24.5071		2.8632	12.6208	3.468	64.4501	4.0663	37.7279	4.0874	33.415	2.5685	20.0861	2.6718	13.988	2.4739	4.00892		20.587	23.5388	12.024	29.5429	22.058	33.7299
4.9803	53.8614	3.9503	24.2042	3.6146	7.34301	2.3677	51.2054	2.5642	52.3915	3.6266	14.9419	2.7996	12.2762	2.958	1.88816			1.7564	164.257	1.1595	108.108	1.7942	110.612	1.1609	8.18264	2.1076	24.8378		2.9558	12.6389	3.5745	69.5333	4.1951	39.596	4.2179	34.1476	2.6567	21.2545	2.7611	14.9251	2.5585	4.1222		21.215	23.7456	12.428	29.3614	22.798	33.2943
5.1246	60.9226	4.0688	27.6849	3.7231	8.06776	2.4395	56.8746	2.6414	57.1529	3.7321	16.6392	2.8849	12.4178	3.0562	1.65018			1.8135	167.242	1.1991	110.474	1.8529	106.12	1.204	7.61643	2.1784	24.9841		3.0485	12.6562	3.6811	74.6157	4.3239	41.1718	4.3486	34.4796	2.7449	22.4059	2.8505	15.8623	2.6431	4.09713		21.843	23.9525	12.833	29.1795	23.538	33.0187
5.269	68.5224	4.1872	31.3849	3.8316	9.54831	2.5113	62.5396	2.7187	60.9564	3.8376	18.3366	2.9703	13.317	3.1544	1.41221			1.8707	168.318	1.2387	112.838	1.9117	98.4086	1.2472	7.05002	2.2492	25.0429		3.1413	12.6736	3.7876	79.6989	4.4527	42.7476	4.4792	34.8116	2.8331	23.4352	2.9398	16.7986	2.7277	4.03692		22.47	24.1593	13.238	28.998	24.278	32.7425
5.4133	73.8514	4.3057	35.9059	3.9401	10.7722	2.5831	68.1396	2.796	64.9772	3.9431	20.0334	3.0556	14.2166	3.2526	1.17422			1.9278	168.686	1.2784	115.155	1.9704	93.3366	1.2903	6.48381	2.32	24.7043		3.2339	12.6909	3.8942	84.7805	4.5815	44.3225	4.6099	35.1435	2.9214	24.4645	3.0291	17.7358	2.8123	4.2626		23.098	24.3666	13.643	28.8166	25.018	32.4669
5.5576	82.9985	4.4242	40.5375	4.0486	11.9957	2.6549	73.6272	2.8733	68.998	4.0485	22.0976	3.141	15.1158	3.3508	0.936254			1.985	168.013	1.318	117.463	2.0292	88.2663	1.3334	6.01044	2.3908	23.6915		3.3266	12.7083	4.0007	89.8678	4.7103	45.8983	4.7405	35.0823	3.0096	25.4938	3.1184	18.16	2.8969	4.48832		23.726	24.5734	14.048	28.6346	25.757	32.1912
5.702	92.8367	4.5427	46.1483	4.1572	13.4102	2.7267	79.5258	2.9505	68.8008	4.1539	24.3923	3.2263	16.0154	3.449	0.698287			2.0421	164.226	1.3577	117.887	2.0879	83.196	1.3765	5.75912	2.4616	22.2478		3.4193	12.7256	4.1073	94.9469	4.839	47.4733	4.8711	34.9962	3.0978	26.5231	3.2077	18.5205	2.9815	4.71399		24.354	24.7802	14.453	28.4532	26.497	31.9151
5.8463	103.29	4.6613	51.9296	4.2657	15.1498	2.7985	85.9871	3.0278	64.6914	4.2594	26.7916	3.3116	16.915	3.5473	0.593414			2.0993	157.255	1.3973	116.67	2.1466	77.2363	1.4196	5.5078	2.5323	21.6119		3.512	12.743	4.2139	100.026	4.9678	48.3836	5.0018	34.9093	3.186	27.5524	3.297	18.8811	3.0661	4.93962		24.982	24.9871	14.858	28.2717	27.237	31.6395
5.9907	113.739	4.7798	58.8304	4.3742	16.9931	2.8703	92.4527	3.1051	64.144	4.3649	29.5155	3.3969	17.8142	3.6455	0.564235			2.1565	134.454	1.437	115.454	2.2054	65.272	1.4627	5.25648	2.6031	20.9759		3.6046	12.7611	4.3204	104.628	5.0966	49.0384	5.1324	34.8232	3.2742	28.2775	3.3863	19.2416	3.1506	5.16539		25.61	24.0788	15.263	28.0897	27.977	31.3633
6.135	123.835	4.8983	66.0017	4.4826	19.2063	2.9421	97.1569	3.1823	55.9012	4.4703	32.2399	3.4823	18.8181	3.7437	0.535038			2.2136	97.9932	1.4766	111.272	2.2641	52.4027	1.5058	5.00497	2.6739	20.7915		3.6973	12.7784	4.427	109.098	5.2253	49.2336	5.263	34.7362	3.3624	28.4695	3.4756	19.6022	3.2352	5.39116		26.237	17.9078	15.668	27.9083	28.717	31.0877
6.2794	129.312	5.0168	73.7963	4.5911	21.8903	3.014	101.775	3.2596	40.3652	4.5758	35.2922	3.5676	19.9148	3.8419	0.505841			2.2708	78.9417	1.5162	107.193	2.3229	44.06	1.5489	4.92294	2.7447	20.6182		3.79	12.7958	4.5336	113.568	5.3541	49.1054	5.3937	34.6501	3.4506	28.6607	3.5649	19.9636	3.3198	5.61693		26.865	17.8203	16.072	27.7263	29.457	30.812
6.4237	26.1482	5.1353	80.9635	4.6996	24.7928	3.0857	90.5615	3.3369	22.0735	4.6812	38.3609	3.653	21.0119	3.9402	0.476644			2.3279	72.9472	1.5559	101.37	2.3816	36.846	1.592	4.93021	2.8155	20.4449		3.8827	12.8131	4.6401	118.037	5.4828	48.9772	5.5243	34.5641	3.5388	28.8527	3.6542	20.3241	3.4044	5.84271		27.493	17.7323	16.477	27.4016	30.196	30.5359
6.5681	4.36855	5.2538	80.4018	4.8081	28.1827	3.1575	82.1614	3.4141	18.0511	4.7867	41.4295	3.7383	22.1086	4.0384	0.447447			2.3851	66.9546	1.5955	91.0609	2.4404	29.632	1.6351	4.93748	2.8863	19.6372		3.9754	12.8305	4.7466	120.622	5.6116	48.849	5.6549	33.1634	3.627	29.0447	3.7435	20.6847	3.489	6.06799		28.121	17.6447	16.882	27.0426	30.936	30.2603
6.7123	3.4981	5.3723	86.261	4.9166	31.7959	3.2293	56.3337	3.4914	14.029	4.8922	44.4982	3.8237	23.2053	4.1366	0.41825			2.4422	60.9601	1.6352	82.2677	2.4991	23.7772	1.6782	4.94456	2.9571	18.7723		4.068	12.8478	4.8532	123.117	5.7404	48.7208	5.7855	32.5938	3.7152	29.2368	3.8328	20.9455	3.5735	6.29376		28.749	17.5567	17.287	26.6832	31.676	29.9841
6.8567	2.62752	5.4908	91.9358	5.0251	36.4211	3.301	12.5062	3.5688	10.0066	4.9977	46.9142	3.909	24.302	4.2348	0.389052			2.4994	53.4018	1.6748	75.8597	2.5579	19.4433	1.7213	4.95183	3.0278	18.3748		4.1606	12.8659	4.9598	125.611	5.8691	48.5926	5.9161	32.0242	3.8034	29.3732	3.9221	20.8355	3.6581	6.67347		29.376	17.4691	17.692	26.3242	32.416	29.7085
7.001	2.10044	5.6094	95.9294	5.1336	41.2015	3.3728	9.00032	3.646	5.98415	5.1032	48.9064	3.9944	25.5463	4.3331	0.359855			2.5565	44.2087	1.7144	69.4517	2.6166	15.1087	1.7644	4.9591	3.0986	18.343		4.2533	12.7706	5.0663	127.545	5.9979	48.4644	6.0468	31.4547	3.8917	29.3193	4.0114	20.7263	3.7427	7.07614		30.004	17.3816	18.097	25.9653	33.156	29.4328
7.1454	2.06789	5.7279	99.8164	5.2421	46.248	3.4446	8.49138	3.7233	4.34442	5.2086	50.901	4.0797	27.4484	4.4313	0.330658			2.6135	35.0137	1.7541	63.1356	2.6754	10.7749	1.8075	4.96638	3.1694	15.5218		4.3459	12.1439	5.1729	128.772	6.1268	48.3387	6.1774	30.8851	3.9798	29.2646	4.1007	20.6163	3.8273	7.47882		30.632	17.2936	18.502	25.6059	33.896	29.1567
7.2897	2.03534	5.8464	93.4775	5.3506	52.1789	3.5164	7.98201	3.8006	4.24139	5.3141	51.7929	4.1651	29.3501	4.5295	0.301461			2.6707	26.2052	1.7937	60.3464	2.7342	9.79389	1.8506	4.97365	3.2402	15.4552		4.4386	11.3517	5.2794	129.99	6.2555	48.2162	6.3081	30.3156	4.0681	29.2098	4.19	20.5071	3.9119	7.88101		31.26	17.206	18.906	25.2469	34.636	28.8811
7.4341	2.00278	5.9649	75.9776	5.4591	58.1883	3.5882	7.47307	3.8778	4.13875	5.4195	52.6895	4.2504	31.2518	4.6277	0.272264			2.7278	21.4847	1.8334	57.5555	2.7929	9.08281	1.8937	4.98092	3.311	15.3884		4.5313	9.16112	5.386	130.97	6.3843	48.0938	6.4387	29.7452	4.1563	29.156	4.2793	20.3972	3.9965	8.28368		31.888	17.118	19.311	24.8875	35.375	28.5452
7.5784	1.97023	6.0834	63.4595	5.5676	65.1175	3.66	6.9637	3.9551	4.03612	5.525	26.9599	4.3358	33.1538	4.726	0.243067			2.785	20.0284	1.873	54.7663	2.8517	8.37173	1.9367	4.98819	3.3818	15.3218		4.6239	6.55073	5.4926	130.583	6.5131	47.9705	6.5693	28.9869	4.2445	29.1013	4.3686	20.2872	4.0811	8.68636		32.515	17.0304	19.716	24.5285	36.115	27.9277
7.7228	1.93768	6.202	48.7232	5.676	72.0466	3.7318	6.45477	4.0323	3.93333	5.6305	8.58979	4.4211	35.0555	4.8242	0.21387			2.8421	18.5722	1.9127	51.9754	2.9104	7.66066	1.9798	4.99546	3.4525	15.255		4.7166	3.10628	5.5991	130.196	6.6419	47.848	6.7	28.1268	4.3327	29.0474	4.4579	20.178	4.1657	9.1296		33.143	16.9425	20.121	24.1691	36.855	27.3102
7.8671	1.90512	6.3205	13.749	5.7845	79.6085	3.8036	5.94539	4.1096	3.83057	5.7359	3.84165	4.5065	36.8609	4.9224	0.184673			2.8993	17.1152	1.9523	48.9858	2.9692	6.94958	2.0229	5.00273	3.5233	15.1884		4.8093	1.72376	5.7057	129.817	6.7707	47.7255	6.8306	27.2666	4.4209	28.9837	4.5472	20.068	4.2503	9.77124		33.771	16.8549	20.526	23.8101	37.595	26.6931
8.0115	1.87257	6.439	6.48044	5.893	87.3552	3.8755	5.43646	4.1869	3.72782	5.8414	3.50693	4.5918	37.7272	5.0206	0.155481			2.9564	15.6586	1.9919	45.8713	3.0279	6.23867	2.066	5.01	3.594	14.399		4.902	1.30386	5.8121	129.43	6.8994	47.6031	6.9611	26.4065	4.5091	28.9056	4.6365	19.9588	4.3348	10.4129		34.399	16.7673	20.931	23.4512	38.335	26.0756
8.1558	1.84002	6.5575	6.32955	6.0015	95.1018	3.9473	3.40538	4.2641	3.62506	5.9469	3.44129	4.6772	39.2723	5.1189	0.126286			3.0136	14.202	2.0316	42.7568	3.0867	5.52759	2.1091	5.01727	3.6648	13.8665		4.9946	0.88403	5.9187	129.101	7.0282	47.4806	7.0918	25.5464	4.5973	28.8285	4.7258	19.8489	4.4194	11.054		35.027	16.6793	21.336	23.0917	39.074	25.458
8.3002	1.80746	6.676	6.17866	6.11	102.062	4.0191	3.38989	4.3414	3.52231	6.0523	3.37565	4.7625	41.2216	5.2172	0.0969311			3.0707	12.7454	2.0712	39.6423	3.1454	4.81651	2.1522	5.02436	3.7356	13.7656		5.0873	0.46411	6.0253	128.829	7.157	47.2985	7.2224	24.6863	4.6855	28.7513	4.8151	19.7389	4.504	11.6957		35.654	16.4012	21.74	22.7328	39.814	24.8405
8.4446	1.77491	6.7945	6.02777	6.2185	88.5579	4.0908	3.37435	4.4187	3.41955	6.1578	3.31001	4.8479	43.2252	5.3154	0.0673534			3.1279	11.2889	2.1109	35.9266	3.2042	4.10543	2.1953	5.03163	3.8064	13.6646		5.18	0.04422	6.1318	128.55	7.2858	47.0185	7.353	23.8261	4.7737	28.6741	4.9044	19.5629	4.5886	12.3373		36.282	16.1105	22.145	22.3733	40.554	24.2234
8.5889	1.74236	6.913	5.87689	6.327	86.3294	4.1626	3.35886	4.4959	3.3168	6.2633	3.24437	4.9333	45.2251	5.4136	0.0377738			3.185	9.83231	2.1505	31.3387	3.2629	3.90827	2.2384	5.03871	3.8772	13.5637		5.2726	-0.02481	6.2384	128.278	7.4146	46.7392	7.4836	22.7251	4.862	28.5969	4.9937	19.3508	4.6732	13.4696		36.91	15.8194	22.55	22.0144	41.294	23.6059
8.7333	1.7098	7.0315	5.72559	6.4355	85.2053	4.2344	3.34332	4.5732	3.21409	6.3686	3.17873	5.0186	47.2286	5.5118	0.00819661			3.2422	8.45043	2.1902	26.7491	3.3217	3.71643	2.2815	5.03368	3.9481	13.4574		5.3653	-0.02388	6.345	128.006	7.5433	46.46	7.6143	21.3211	4.9502	28.4884	5.083	19.138	4.7578	14.3409		37.538	15.5288	22.955	21.6549	42.034	22.9883
8.8776	1.67725	7.1501	5.5747	6.544	72.9584	4.3062	3.32783	4.6504	3.11133	6.4741	3.11309	5.1039	49.2321					3.2993	7.07255	2.2298	22.1611	3.3805	3.5246	2.3245	5.02865	4.0189	13.131		5.4579	-0.02296	6.4516	126.92	7.672	46.1808	7.745	19.917	5.0384	28.3277	5.1723	18.9251	4.8424	15.2122		38.166	15.2377	23.36	21.296	42.774	22.3708
9.022	1.6447	7.2686	5.42381	6.6525	7.98758	4.378	3.31229	4.7277	3.00858	6.5796	3.04745	5.1893	34.5281					3.3565	5.69467	2.2695	17.5732	3.4392	3.33259	2.3676	5.02361	4.0897	12.8048		5.5506	-0.02204	6.5581	123.199	7.8009	45.9007	7.8756	18.1521	5.1266	28.1671	5.2616	18.7122	4.927	16.0836		38.794	14.9466	23.765	20.9365	43.514	21.7537
9.1663	1.61214	7.3871	5.27292	6.761	3.96726	4.4498	3.2968	4.805	2.90582	6.685	2.98181	5.2746	25.9174					3.4136	5.19091	2.3091	14.7588	3.498	3.14076	2.4107	5.01858	4.1604	12.4785		5.6433	-0.02112	6.6647	117.881	7.9296	45.6215	8.0062	16.8441	5.2148	28.0065	5.3509	18.4993	5.0116	16.9549		39.421	14.749	24.17	20.5776	44.254	21.1362
9.3107	1.57959	7.5056	5.12203	6.8695	3.90803	4.5216	3.28126	4.8823	2.80307	6.7905	2.91617	5.36	25.6654					3.4708	4.79741	2.3487	13.2661	3.5567	2.94892	2.4538	5.01354	4.2312	11.4365		5.7359	-0.02019	6.7712	107.114	8.0584	45.3423	8.1368	16.0634	5.303	27.8467	5.4402	18.2715	5.0962	18.1053		40.049	14.7314	24.575	20.2186	44.993	25.5033
9.4551	1.54704	7.6241	3.43793	6.978	3.8488	4.5934	3.26577	4.9596	2.70031	6.896	2.85053	5.4453	25.4135					3.528	4.40392	2.3884	11.7734	3.6155	2.75709	2.4969	5.0087	4.3019	9.97678		5.8286	-0.01927	6.8778	95.7043	8.1872	45.063	8.2675	15.2836	5.3912	27.6861	5.5295	17.1914	5.1807	19.3143		40.677	14.7139	24.979	20.2667	45.733	30.4282
9.5994	1.51448	7.7425	3.42609	7.0864	3.78957	4.6652	3.25023	5.0369	2.59756	7.0014	2.78489	5.5307	10.9785					3.5852	4.01042	2.428	10.2808	3.6742	2.56508	2.54	5.00366	4.3727	8.97449		5.9213	-0.01835	6.9843	89.0282	8.3159	44.7838	8.3981	14.503	5.4794	27.5255	5.6188	16.1113	5.2653	20.5233		41.305	14.6964	25.384	20.4085	46.473	33.4618
9.7438	1.06935	7.861	3.41424	7.1949	3.73034	4.737	3.23474	5.1142	2.4948	7.1069	2.71925	5.616	10.3753					3.6423	3.61674	2.4677	8.78807	3.733	2.37324	2.5831	4.99863	4.4435	7.6062		6.014	-0.01742	7.0909	82.6402	8.4447	44.4891	8.5288	13.7231	5.5676	26.7672	5.7081	15.0312	5.3499	21.7323		41.933	16.6264	25.788	20.5503	47.213	33.8997
9.8881	1.028	7.9796	3.40239	7.3034	3.67107	4.8088	3.2192	5.1914	2.04438	7.2124	2.51628	5.7014	9.77205					3.6995	4.23296	2.5073	8.26061	3.7917	2.30081	2.6262	4.91846	4.5142	5.2908		6.1066	-0.0165	7.1975	76.4193	8.5735	43.6938	8.6594	12.9425	5.6558	23.9969	5.7974	13.9503	5.4345	22.9408		42.56	13.598	26.193	20.6921	47.953	34.3377
10.032	0.98664	8.0981	3.39054	7.412	3.61184	4.8806	3.20371	5.2687	1.7368	7.3178	1.95592	5.7867	9.16919					3.7566	4.12834	2.547	8.0745	3.8505	2.26399	2.6693	4.83027	4.585	5.26456		6.1993	-0.01558	7.304	71.5987	8.7022	42.8986	8.79	12.281	5.744	16.4526	5.8868	12.8702	5.5191	24.1498		43.188	13.4416	26.598	20.8339	48.693	34.7756
10.177	0.94529	8.2166	3.37865	7.5204	3.55261	4.9524	3.18817	5.346	1.71817	7.4233	1.93315	5.8721	-1.92788					3.8138	4.02373	2.5866	7.88838	3.9092	2.227	2.7123	4.74209	4.6558	5.23833		6.292	-0.01466	7.4106	63.6895	8.8311	42.1042	8.9207	11.7438	5.8323	15.5023	5.9761	11.7901	5.6037	25.3588		43.816	13.2852	27.003	20.9757	49.433	35.2136
10.321	0.90393	8.3351	3.3668	7.6289	3.49334	5.0242	3.17268	5.4232	1.69957	7.5288	1.91037	5.9574	-0.4895					3.8709	3.91911	2.6263	7.70227	3.968	2.19001	2.7554	4.6539	4.7266	5.21225		6.3847	-0.01373	7.5171	50.7103	8.9598	40.4247	9.0513	11.2065	5.9205	14.5529	6.0653	10.7092	5.6883	26.6367		44.444	13.1284	27.408	21.1175	50.172	35.6521
10.465	0.86258	8.4535	3.35495	7.7374	3.43411	5.096	3.15714	5.5005	1.68098	7.6342	1.8876	6.0428	0.70837					3.9281	3.81431	2.6659	7.51616	4.0267	2.15319	2.7985	4.56572	4.7974	5.18602		6.4773	-0.01281	7.6236	33.983	9.0886	38.5158	9.182	10.6692	6.0087	13.6035	6.1546	9.20096	5.7729	28.0021		45.072	12.9721	27.813	21.2593	50.912	36.09
10.61	0.82122	8.572	3.3431	7.8459	3.37488	5.1678	3.14165	5.5778	1.66234	7.7397	1.86482	6.1281	0.6952					3.9852	3.70969	2.7056	7.32988	4.0855	2.1162	2.8416	4.47753	4.8682	5.15979		6.57	-0.01189	7.7302	22.6205	9.2174	34.7176	9.3125	10.17	6.0969	12.654	6.2439	6.94899	5.8575	28.9951		45.7	12.8157	28.218	21.4011	51.652	36.528
10.754	0.81238	8.6905	3.33125	7.9544	3.31561	5.2396	3.12611	5.655	1.64375	7.8452	1.84205	6.2135	0.68206					4.0424	3.60508	2.7452	7.14377	4.1442	2.07938	2.8847	3.07737	4.9389	5.13371		6.6627	-0.01097	7.8367	19.429	9.3462	30.4222	9.4431	9.71307	6.185	11.7046	6.3332	4.95522	5.9421	29.7032		46.327	12.6593	28.623	21.5434	52.392	30.5415
10.899	0.81604	8.809	3.3194	8.0629	3.25638	5.3114	3.11062	5.7323	1.62511	7.9506	1.81927	6.2987	0.66888					4.0996	3.50046	2.7848	6.95765	4.203	2.04239	2.9278	3.07047	5.0097	5.10748		6.7553	-0.01004	7.9433	16.2374	9.4749	26.6649	9.5737	9.36538	6.2732	10.7552	6.4225	2.99901	6.0267	21.5994		46.955	12.5025	29.027	21.6852	53.132	26.9711
11.043	0.8197	8.9275	3.30755	8.1713	3.19715	5.3832	3.09508	5.8096	1.60652	8.0561	1.79654	6.384	0.65571					4.1567	3.39584	2.8245	6.77154	4.2617	2.0054	2.9709	3.06357	5.0805	5.0814		6.848	-0.00912	8.0499	13.0451	9.6038	22.0241	9.7044	9.20395	6.3614	9.80482	6.5118	1.94545	6.1113	16.5957		47.583	12.3461	29.432	21.827	53.871	26.2411
11.187	0.82335	9.046	3.2957	8.2798	3.13789	5.455	3.07959	5.8868	1.58788	8.1616	1.77377	6.4694	0.64253					4.2139	3.29105	2.8641	6.58543	4.3204	1.96859	3.014	3.05668	5.1513	5.05517		6.9406	-0.0082	8.1564	9.8536	9.7326	21.0011	9.835	8.91255	6.4496	3.74182	6.6011	1.41451	6.1959	11.4728		48.211	12.1897	29.837	21.9688	54.611	25.5112
11.332	0.82705	9.1645	3.28385	8.3883	3.07866	5.5268	3.06406	5.9641	1.56929	8.267	1.75099	6.5548	0.62935					4.271	3.18643	2.9038	6.39931	4.3792	1.93159	3.0571	3.04959	5.2221	5.02894		7.0333	-0.00727	8.263	7.29652	9.8614	19.9789	9.9656	8.25607	6.5378	0.38719	6.6904	0.88357	6.2805	-2.53217		48.838	12.0142	30.242	22.1106	55.351	24.7812
11.476	0.83071	9.2831	3.272	8.4968	2.87958	5.5986	3.04856	6.0414	1.55065	8.3725	1.72822	6.6401	0.61618					4.3282	3.08181	2.9434	6.21303	4.4379	1.89478	3.1002	3.04269	5.2929	4.86517		7.126	-0.00635	8.3695	6.01687	9.9901	18.9566	10.096	7.59942	6.626	0.37627	6.7798	0.54926	6.3651	-5.16099		49.466	11.48	30.647	22.2523	56.091	24.0513
11.62	0.83437	9.4016	3.26015	8.6053	2.29145	5.6704	3.03303	6.1186	1.53206	8.478	1.70544	6.7255	0.603					4.3853	2.9772	2.9831	6.02692	4.4967	1.85779	3.1433	3.03579	5.3637	4.66214		7.2187	-0.00543	8.4761	4.7373	10.119	8.71003	10.227	6.94278	6.7142	0.36535	6.8691	0.44501	6.4497	-5.32372		50.094	10.9458	31.052	22.3941	56.831	23.3214
11.765	0.83802	9.5202	3.24826	8.7138	2.24712	5.7422	3.01753	6.1959	1.51346	8.5834	1.68267	6.8109	0.58982					4.4425	2.87258	3.0227	5.84081	4.5554	1.8208	3.1864	3.02871	5.4345	4.45911		7.3114	-0.00451	8.5827	4.34456	10.248	2.97152	10.358	5.54033	6.8025	0.35443	6.9584	0.34076	6.5342	-5.34229		50.722	10.4116	31.457	22.5359	57.57	22.5909
11.909	0.84168	9.6387	3.23641	8.8223	2.20278	5.814	3.002	6.2731	1.49483			6.8962	0.57665					4.4996	2.76796	3.0624	5.65469	4.6142	1.78398	3.2295	3.02181	5.5053	4.25607		7.4041	-0.00358	8.6892	4.13432	10.376	2.8933	10.488	4.30287	6.8907	0.34351	7.0477	0.2804	6.6188	-5.36086		51.35	9.87781	31.862	22.6777	58.31	21.861
12.053	0.84534	9.7572	3.22456	8.9308	2.15841	5.8858	2.77717	6.3504	1.47623			6.9816	0.56347					4.5568	2.68722	3.102	5.46858	4.6729	1.74699	3.2726	3.01491	5.5761	2.97459		7.4967	-0.00266	8.7958	3.92415	10.505	2.81516	10.619	3.643	6.9789	0.33259	7.137	0.29115	6.7034	-5.37943		51.978	9.34362	32.266	22.8195	59.05	21.1311
12.198	0.84899	9.8757	3.21271	9.0393	2.11408	5.9576	2.39677	6.4277	1.4576			7.0669	0.5503					4.6139	2.65533	3.1417	5.37873	4.7317	1.71012	3.3157	3.00802	5.6469	1.55337		7.5893	-0.00174	8.9023	3.71391	10.634	2.73695	10.749	2.98321	7.0671	0.32167	7.2262	0.3019	6.788	-5.398		52.605	8.80942	32.671	22.9618	59.79	20.4011
12.342	0.85269	9.9943	3.20086	9.1478	2.0697	6.0294	2.35609	6.5049	1.439			7.1523	0.53716					4.6711	2.62361	3.1813	5.47302	4.7904	1.67319	3.3588	3.00093	5.7176	1.31668		7.6819	-0.000815136	9.0089	3.50367	10.763	2.65881	10.88	2.32334	7.1553	0.31075	7.3155	0.31266	6.8726	-5.41657		53.233	8.32277	33.076	23.1036	60.53	19.6712
12.486	0.85635	10.113	3.18901	9.2562	2.02537	6.1012	2.31541	6.5822	1.42037			7.2376	0.52398					4.7282	2.59172	3.2209	5.5673	4.8492	1.63627	3.4018	2.99403	5.7884	1.08		7.7746	0.000107542	9.1155	3.29343	10.891	2.5806	11.011	1.50742	7.2435	0.29983	7.4048	0.32341	6.9572	-5.43514		53.861	7.95038	33.481	23.2454	61.27	21.4361
12.631	0.86001	10.231	3.17716	9.3647	1.981	6.173	2.27473	6.6595	1.40178			7.3229	0.5108					4.7854	2.55982	3.2606	5.63449	4.9079	1.59935	3.4449	2.98713	5.8592	0.843313		7.8673	0.00103	9.222	3.08318	11.02	2.50238	11.141	0.77095	7.3317	0.2889	7.4941	0.33416	7.0417	-5.45371		54.489	7.57798	33.886	23.3872	62.009	25.8367
12.775	0.86366	10.35	3.16531	9.4732	1.95451	6.2448	2.234	6.7367	1.38314			7.4083	0.49763					4.8426	2.52811	3.3002	5.58817	4.9667	1.56243	3.488	2.98024	5.93	0.60662		7.96	0.00195	9.3286	2.84964	11.149	2.42424	11.272	0.7729	7.42	0.27798	7.5834	0.34491	7.1263	-5.47228		55.117	7.20559	34.29	23.529	62.749	30.2374
12.919	0.86732	10.468	3.15293	9.5817	1.93171	6.3166	2.19332	6.814	1.36455			7.4937	0.48445					4.8997	2.49622	3.3399	5.54168	5.0254	1.52551	3.5311	2.97315	6.0008	0.214688		8.0527	0.00288	9.4351	2.49888	11.278	2.34603	11.403	0.77484	7.5082	0.26706	7.6727	0.35567	7.2109	-5.49085		55.745	6.83319	34.695	23.6708	63.489	34.6381
13.064	0.87098	10.587	3.14038	9.6902	1.90891	6.3884	2.15264	6.8913	1.34595			7.579	0.47127					4.9567	2.46432	3.3795	5.49536	5.0842	1.48859	3.5742	2.96625	6.0716	0.050884		8.1454	0.0038	9.5417	2.14812	11.407	2.26789	11.533	0.77679	7.5964	0.25615	7.762	0.36642	7.2955	-5.50942		56.372	6.4608	35.1	23.8126	64.229	39.0382
13.208	0.87463	10.705	3.12779	9.7987	1.88612	6.4602	2.11196	6.9684	1.33359			7.6644	0.4581					5.0139	2.43242	3.4192	5.44887	5.1429	1.45166	3.6173	2.95935	6.1423	0.0558175		8.238	0.00472	9.6483	1.79736	11.535	1.38317	11.664	0.77873	7.6846	0.24523	7.8514	0.37717	7.3801	-5.52799		57	6.08841	35.505	23.9544	64.969	36.9515
		10.824	3.1152	9.9072	1.86328	6.532	2.07128	7.0457	1.33376			7.7497	0.44492					5.0711	2.42258	3.4588	5.40255	5.2017	1.41474	3.6604	2.95227	6.2131	0.0607511		8.3307	0.00564	9.7549	1.75192	11.664	0.72536	11.794	0.78068	7.7728	0.23431	7.9407	0.38792	7.4647	-5.54656		57.628	11.1585	35.91	24.0962	65.709	7.70942
		10.942	3.10262	10.016	1.84049	6.6038	2.0306	7.123	1.33396			7.8351	0.43175					5.1282	2.42094	3.4985	5.35606	5.2604	1.37782	3.7036	2.94537	6.2839	0.0656846		8.4233	0.00657	9.8614	1.78122	11.793	0.753	11.925	0.78263	7.8611	0.22339	8.03	0.39867	7.5493	-5.56513		58.256	11.5943	36.315	24.2385	66.449	-6.57836
		11.061	3.09003	10.124	1.81769	6.6755	1.98992	7.2003	1.33412			7.9204	0.41857					5.1854	2.41912	3.5381	5.30957	5.3192	1.3409	3.7467	2.93847	6.3547	0.0706181		8.5161	0.00749	9.968	1.81053	11.922	0.78063	12.056	0.78457	7.9493	0.21246	8.1193	0.40942	7.6339	-5.5837		58.884	12.03	36.719	24.3803	67.189	-6.11474
		11.179	3.07744	10.233	1.79486	6.7473	1.94924	7.2775	1.33432			8.0058	0.40543					5.2425	2.41748	3.5777	5.26325	5.3779	1.33051	3.7897	2.93157	6.4255	0.0755517		8.6088	0.00841	10.075	1.83983	12.051	0.80827	12.186	0.78652	8.0375	0.20154	8.2086	0.42017	7.7185	-5.60227		59.511	13.1047	37.124	24.5221	67.928	-5.65112
		11.298	3.06485	10.341	1.77206	6.8191	1.90852	7.3548	1.33448			8.0911	0.39225					5.2997	2.41566	3.6173	5.21676	5.4367	1.32583	3.8328	2.92449	6.4963	0.0804852		8.7015	0.00933	10.181	1.86922	12.179	0.83589	12.317	0.78846	8.1257	0.19062	8.2978	0.43093	7.8031	-5.62084		60.139	6.63761	37.529	24.6639	68.668	-5.1875
		11.416	3.05227	10.45	1.74927	6.8909	1.86784	7.4321	1.33468			8.1765	0.37908					5.3568	2.41402	3.6569	5.17044	5.4954	1.32115	3.8759	2.91759	6.567	0.0854188		8.7941	0.01026	10.288	1.89853	12.308	0.89199	12.448	0.79041	8.2139	0.1797	8.3871	0.46682	7.8877	-5.63941		60.767	0.42652	37.934	24.8056	69.408	-4.72388
		11.535	3.03968	10.558	1.72647	6.9627	1.82716	7.5093	1.33484			8.2618	0.3659					5.414	2.41238	3.6966	5.12395	5.5541	1.31647	3.919	2.91069	6.6378	0.0903523		8.8868	0.01118	10.394	0	12.437	0.94873	12.578	0.79234	8.3021	0.16878	8.4765	0.51691	7.9722	-5.65798		61.395	28.7114	38.339	24.9474	70.148	-4.26045
			3.02709															5.4712	2.41055	3.7362	5.07763	5.6128	1.31179	3.9621	2.90361	6.7086	0.0952858						12.566	1.00556	12.709	0.79429	8.3903	0.15786	8.5658	0.56701	8.0568	-5.67655				38.744	25.0892	70.887	-3.79688
																										6.7794	0.100219										8.4785	0.14694	8.6551	0.61709	8.1414	-5.69512				39.149	0	71.627	-3.3333
																																					8.5667	0.13602			8.226	-5.71369						72.367	-2.86973
[truncated: 8 more columns]
