# Supplementary material for: Tunable backbone-degradable robust tissue adhesives via in situ radical ring-opening polymerization
Source: Nat Commun. 2023 Sep 28;14:6063. doi: 10.1038/s41467-023-41610-1 (PMC10539349; doi:10.1038/s41467-023-41610-1)
Supplement: Supplementary file 10 — Source data [file 41467_2023_41610_MOESM10_ESM.zip › Supplementary Fig. 23.xls]

## Sheet: Sheet1
a																																								d
		Vetbond			BDRA																																				0		1/2		1/4		1/6		1/8
	Shear	1.96	1.71	1.36	3.22	2.7	3.24
	Tensile	1.12	1.0872	0.5952	6.275	4.4658	8.652																																	0.49692	5.69141
	Flexural	1.68	1.7	1.3	18.45	16.515	15.93																																	1.1248	9.31985	1.0146e-06	-1.93887			1.3707e-06	2.94936
																																								1.7525	12.9487	4.9083e-07	-1.90664	0	-3.21926	0.71788	48.3711	2.6715e-06	-2.39518
b																																								2.3804	16.5771	0.28287	9.8701	0.60256	1.13792	1.499	86.4706	0.39504	7.93842
		dry			wet																																			3.0083	18.6935	0.68777	24.5057	1.3425	8.40019	2.2802	79.6716	1.0979	31.7037
	1:1	2.07	2.28	2.42	0.401	0.568	0.4735																																	3.636	19.8682	1.0928	20.2791	2.0823	7.32043	3.0609	52.6029	1.8008	36.3506
	1:2	3.31	2.83	3.31	2.299	2.0114	2.017																																	4.2638	20.2857	1.4979	26.1463	2.8222	8.30924	3.8421	52.348	2.5036	40.997
	1:3	2.64	2.395	2.45	2.06	2.23	2.78																																	4.8916	20.7031	1.9028	30.0402	3.562	11.8354	4.6232	52.0931	3.2061	45.6417
	1:4	3.04	2.57	2.61	2.99	2.48	3.55																																	5.5194	21.1205	2.3077	37.4269	4.3017	16.8409	5.4043	51.8431	3.909	50.2885
	1:5	3.93	3.44	3.69	3.22	2.61	3.24																																	6.1473	21.5379	2.7126	33.535	5.0416	19.1068	6.1855	51.5882	4.6118	54.9354
	CA	0.58165	0.4182	0.531	1.36	1.61	1.71																																	6.7751	21.9554	3.117	29.3233	5.7815	21.3727	6.9666	51.3333	5.3147	59.5823
																																								7.4029	22.3728	3.5219	24.3941	6.5213	19.8484	7.7477	51.0833	6.0175	60.6891
c		dry			wet																																			8.0307	22.7902	3.9268	33.9023	7.2612	20.1432	8.5286	50.8284	6.7203	60.969
	1:1	4.029	5.019	4.297	2.8498	2.4038	2.8359																																	8.6585	23.2077	4.3315	34.6128	8.0011	22.5443	9.3096	50.5735	7.4232	61.2489
	1:2	5.7	8.08	8.1	7.953	7.0175	6.573																																	9.2864	23.6247	4.7366	35.3233	8.7409	25.1633	10.091	50.3235	8.126	61.5332
	1:3	7.6	6.23	6.7	6.4	6.9407	5.051																																	9.9142	24.0421	5.1415	36.0332	9.4806	27.7827	10.872	50.0686	8.8288	61.8131
	1:4	7.958	8.2323	6.5689	5.128	7.24	6.998																																	10.542	24.4596	5.5463	36.7437	10.22	30.4016	11.653	49.8137	9.5317	62.093
	1:5	8.29	4.9426	4.7953	6.275	4.4658	8.652																																	11.17	24.4345	5.9512	37.4541	10.96	33.0205	12.434	49.5637	10.234	62.3773
	CA	0.3684	0.2267	0.5508	1.6487	1.61	2.1838																																	11.798	24.3632	6.3561	38.1641	11.7	35.6399	13.215	49.4902	10.937	62.6572
																																								12.425	24.2919	6.7609	38.3064	12.44	38.2589	13.996	49.8627	11.64	62.9371
d																																								13.053	24.2206	7.1658	36.9137	13.18	40.2733	14.777	50.2353	12.343	63.2171
		dry			wet																																			13.681	24.1493	7.5707	35.5211	13.92	39.7281	15.559	50.6127	13.046	63.5013
	1:1	12.744	13.113	15.084	5.175	6.534	5.211																																	14.309	24.078	7.9755	34.1284	14.659	39.1828	16.34	50.9853	13.749	63.7812
	1:2	12.744	19.89	13.302	18.45	16.515	15.93																																	14.937	24.0063	8.3804	32.7362	15.399	38.6376	17.121	51.3578	14.451	64.0611
	1:3	15.264	10.467	16.668	10.359	13.68	11.286																																	15.565	23.935	8.7852	31.3436	16.139	38.0919	17.902	51.7304	15.154	64.4617
	1:4	13.041	13.356	12.105	11.8053	11.25	11.925																																	16.192	23.8636	9.1901	30.8146	16.879	37.5466	18.683	52.1029	15.857	65.4134
	1:5	13.266	11.961	11.016	12.744	10.701	11.205																																	16.82	23.7923	9.5946	30.6326	17.619	37.0014	19.464	52.4755	16.56	66.3652
	CA	0.1116	0	0	5.364	2.223	2.466																																	17.448	23.721	9.9992	30.4512	18.359	36.4562	20.245	52.848	17.263	67.317
																																								18.076	23.6497	10.404	30.2697	19.099	35.9109	21.027	53.2206	17.966	68.2687
																																								18.704	23.578	10.809	30.0877	19.839	35.3657	21.808	53.598	18.668	69.2248
																																								19.331	23.5067	11.214	29.9063	20.578	34.8204	22.588	53.9706	19.371	70.1766
																																								19.959	23.4354	11.619	29.7243	21.318	34.2752	23.369	54.3431	20.074	71.1283
																																								20.587	23.5388	12.024	29.5429	22.058	33.7299	24.151	54.7157	20.776	70.2885
																																								21.215	23.7456	12.428	29.3614	22.798	33.2943	24.932	55.0882	21.48	68.9061
																																								21.843	23.9525	12.833	29.1795	23.538	33.0187	25.712	55.4608	22.182	67.5237
																																								22.47	24.1593	13.238	28.998	24.278	32.7425	26.493	55.8333	22.885	66.1413
																																								23.098	24.3666	13.643	28.8166	25.018	32.4669	27.275	56.2059	23.588	64.7588
																																								23.726	24.5734	14.048	28.6346	25.757	32.1912	28.056	56.25	24.291	63.3764
																																								24.354	24.7802	14.453	28.4532	26.497	31.9151	28.837	55.9853	24.994	61.994
																																								24.982	24.9871	14.858	28.2717	27.237	31.6395	29.618	55.7157	25.697	61.5848
																																								25.61	24.0788	15.263	28.0897	27.977	31.3633	30.399	55.451	26.399	61.6882
																																								26.237	17.9078	15.668	27.9083	28.717	31.0877	31.18	55.1863	27.102	61.7916
																																								26.865	17.8203	16.072	27.7263	29.457	30.812	31.961	54.9167	27.805	61.8992
																																								27.493	17.7323	16.477	27.4016	30.196	30.5359	32.742	54.652	28.507	62.0026
																																								28.121	17.6447	16.882	27.0426	30.936	30.2603	33.523	54.3971	29.21	62.1059
																																								28.749	17.5567	17.287	26.6832	31.676	29.9841	34.305	54.1961	29.913	62.2136
																																								29.376	17.4691	17.692	26.3242	32.416	29.7085	35.086	53.9902	30.616	62.317
																																								30.004	17.3816	18.097	25.9653	33.156	29.4328	35.867	53.7892	31.319	62.4203
																																								30.632	17.2936	18.502	25.6059	33.896	29.1567	36.648	53.5833	32.021	62.528
																																								31.26	17.206	18.906	25.2469	34.636	28.8811	37.429	53.3824	32.724	62.6313
																																								31.888	17.118	19.311	24.8875	35.375	28.5452	38.21	53.1765	33.427	62.7347
																																								32.515	17.0304	19.716	24.5285	36.115	27.9277	38.991	52.9755	34.13	62.8381
																																								33.143	16.9425	20.121	24.1691	36.855	27.3102	39.772	52.7696	34.833	62.9457
																																								33.771	16.8549	20.526	23.8101	37.595	26.6931	40.553	52.5686	35.536	63.0491
																																								34.399	16.7673	20.931	23.4512	38.335	26.0756	41.335	52.3676	36.238	63.1525
																																								35.027	16.6793	21.336	23.0917	39.074	25.458	42.115	52.5245	36.941	63.9276
																																								35.654	16.4012	21.74	22.7328	39.814	24.8405	42.896	52.6765	37.644	64.9096
																																								36.282	16.1105	22.145	22.3733	40.554	24.2234	43.678	52.8333	38.347	65.8872
																																								36.91	15.8194	22.55	22.0144	41.294	23.6059	44.459	52.9853	39.049	66.8691
																																								37.538	15.5288	22.955	21.6549	42.034	22.9883	45.24	53.1373	39.752	67.8467
																																								38.166	15.2377	23.36	21.296	42.774	22.3708	46.021	53.2941	40.455	68.8286
																																								38.794	14.9466	23.765	20.9365	43.514	21.7537	46.802	53.4461	41.158	69.8105
																																								39.421	14.749	24.17	20.5776	44.254	21.1362	47.583	53.6029	41.861	70.7407
																																								40.049	14.7314	24.575	20.2186	44.993	25.5033	48.364	53.7549	42.564	71.4427
																																								40.677	14.7139	24.979	20.2667	45.733	30.4282	49.145	53.9069	43.266	72.149
																																								41.305	14.6964	25.384	20.4085	46.473	33.4618	49.926	54.0637	43.969	72.851
																																								41.933	16.6264	25.788	20.5503	47.213	33.8997	50.707	54.2157	44.672	73.5573
																																								42.56	13.598	26.193	20.6921	47.953	34.3377	51.488	53.4755	45.375	74.2593
																																								43.188	13.4416	26.598	20.8339	48.693	34.7756	52.269	52.2402	46.078	74.9655
																																								43.816	13.2852	27.003	20.9757	49.433	35.2136	53.051	51	46.78	74.7976
																																								44.444	13.1284	27.408	21.1175	50.172	35.6521	53.832	49.7647	47.483	74.2808
																																								45.072	12.9721	27.813	21.2593	50.912	36.09	54.613	48.5299	48.186	73.764
																																								45.7	12.8157	28.218	21.4011	51.652	36.528	55.394	47.2936	48.889	73.2515
																																								46.327	12.6593	28.623	21.5434	52.392	30.5415	56.175	46.0573	49.592	72.7347
																																								46.955	12.5025	29.027	21.6852	53.132	26.9711	56.956	44.8211	50.295	72.2222
																																								47.583	12.3461	29.432	21.827	53.871	26.2411	57.737	43.5853	50.998	71.7054
																																								48.211	12.1897	29.837	21.9688	54.611	25.5112	58.518	42.349	51.7	71.1886
																																								48.838	12.0142	30.242	22.1106	55.351	24.7812	59.299	41.1127	52.403	70.6761
																																								49.466	11.48	30.647	22.2523	56.091	24.0513	60.081	39.877	53.106	70.1594
																																								50.094	10.9458	31.052	22.3941	56.831	23.3214	60.862	38.6407	53.809	69.6469
																																								50.722	10.4116	31.457	22.5359	57.57	22.5909	61.642	37.4044	54.511	69.1301
																																								51.35	9.87781	31.862	22.6777	58.31	21.861	62.424	52.5784	55.214	68.6133
																																								51.978	9.34362	32.266	22.8195	59.05	21.1311	63.205	50.1029	55.917	68.1008
																																								52.605	8.80942	32.671	22.9618	59.79	20.4011	63.986	44.0461	56.62	67.584
																																								53.233	8.32277	33.076	23.1036	60.53	19.6712	64.767	34.8887	57.323	67.0715
																																								53.861	7.95038	33.481	23.2454	61.27	21.4361	65.548	25.7319	58.025	66.5547
																																								54.489	7.57798	33.886	23.3872	62.009	25.8367	66.329	20.8696	58.728	66.0379
																																								55.117	7.20559	34.29	23.529	62.749	30.2374	67.11	20.3863	59.431	65.5254
																																								55.745	6.83319	34.695	23.6708	63.489	34.6381	67.891	19.9029	60.134	65.0086
																																								56.372	6.4608	35.1	23.8126	64.229	39.0382	68.672	19.4196	60.837	64.4961
																																								57	6.08841	35.505	23.9544	64.969	36.9515	69.453	18.9363	61.54	63.9793
																																								57.628	11.1585	35.91	24.0962	65.709	7.70942	70.234	18.4524	62.243	63.0233
																																								58.256	11.5943	36.315	24.2385	66.449	-6.57836	71.016	17.9691	62.946	56.2145
																																								58.884	12.03	36.719	24.3803	67.189	-6.11474	71.797	17.4858	63.648	49.4014
																																								59.511	13.1047	37.124	24.5221	67.928	-5.65112	72.578	17.0024	64.351	42.5922
																																								60.139	6.63761	37.529	24.6639	68.668	-5.1875	73.359	16.5191	65.054	38.9436
																																								60.767	0.42652	37.934	24.8056	69.408	-4.72388	74.14	16.0358	65.757	39.0999
																																								61.395	28.7114	38.339	24.9474	70.148	-4.26045	74.921	15.552	66.459	39.2558
																																										38.744	25.0892	70.887	-3.79688	75.702	15.0686	67.162	39.4121
																																										39.149	0	71.627	-3.3333	76.483	14.5853	67.865	39.568
																																												72.367	-2.86973			68.568	39.7244
a
		Vetbond			BDRA
	Shear	1.96	1.61	1.71	3.22	2.61	3.29
	Tensile	1.12	1.0872	0.5952	6.275	4.4658	8.652
	Flexural	1.68	1.7	1.3	18.45	16.515	15.93
b		dry			wet
	1:1	2.07	2.28	2.42	0.3816	0.401	0.9269
	1:2	3.31	2.83	3.31	2.299	2.0114	1.76
	1:3	2.64	2.395	2.45	2.06	2.23	2.96
	1:4	3.04	2.57	2.61	3.47	2.99	2.48
	1:5	3.93	3.44	3.69	3.22	2.61	3.29
	CA	0.58165	0.4182	0.531	1.158	1.36	1.96
c		dry			wet
	1:1	4.029	5.019	4.297	2.8498	2.4038	2.8359
	1:2	5.7	8.08	8.1	7.953	7.0175	6.573
	1:3	7.6	6.23	6.7	6.4	6.9407	5.051
	1:4	7.958	8.2323	6.5689	5.128	7.24	6.998
	1:5	8.29	4.9426	4.7953	6.275	4.4658	8.652
	CA	0.3684	0.2267	0.5508	1.6487	1.61	2.1838
d		dry			wet
	1:1	12.744	16.524	13.113	5.175	6.534	5.211
	1:2	12.744	12.618	19.89	18.45	16.515	15.93
	1:3	15.264	10.467	18.54	10.359	13.68	11.286
	1:4	11.61	13.041	13.356	11.8053	11.25	11.925
	1:5	13.266	11.961	11.016	12.744	10.701	11.205
	CA	0.1116	0	0	5.121	5.364	2.223
[truncated: 4 more columns]
