# Supplementary material for: Tunable backbone-degradable robust tissue adhesives via in situ radical ring-opening polymerization
Source: Nat Commun. 2023 Sep 28;14:6063. doi: 10.1038/s41467-023-41610-1 (PMC10539349; doi:10.1038/s41467-023-41610-1)
Supplement: Supplementary file 10 — Source data [file 41467_2023_41610_MOESM10_ESM.zip › Supplementary Fig. 24.xls]

## Sheet: Sheet1
																																	1:1			1：5
a-dry	1:1	1:2	1:3	1:4	1:5	508	a-wet		1:1	1:2	1:3	1:4	1:5	CA	b-dry		1:1	1:2	1:3	1:4	1:5	502		b-wet	1:1	1:2	1:3	1:4	1:5	502	c		应变Flexural Strain（εf）	弯曲应力(σf)Mpa		应变Flexural Strain（εf）	弯曲应力(σf)Mpa	c	1:1	1:2	1:3	1:4	1:5
X	Y1	Y2	Y3	Y4	Y5	Y6		X	Y1	Y2	Y3	Y4	Y5	Y6		X	Y1	Y2	Y3	Y4	Y5	Y6		X	Y1	Y2	Y3	Y4	Y5	Y6									27680	15350	24050	21270	14900
									0.000242							-2.5e-07	-4.48e-05							1.08e-06	0.000124								1.96833e-05	0.0667206		1.45078e-05	-0.00227268		25950	14690	10050	15710	13800
								-2.7e-06	0.000561							2.7e-05	1.231e-05							0.001299	0.001305								8.0905e-05	0.379764		6.05517e-05	-0.00236844		38230	32920	28930	24920	11350
								-2.1e-06	0.000881							0.008973	0.0427269							0.01255	0.013405								0.000142438	0.671715		0.000106595	-0.0012762
0.00578	0.00272							0.006039	0.001735							0.018162	0.0612647							0.023767	0.022291								0.000203967	0.94716		0.00015264	0.00102807
0.012297	0.004031							0.012934	0.003657							0.027347	0.063395							0.034983	0.031272								0.0002655	1.22283		0.00019865	0.00122994
0.018806	0.004292							0.01983	0.003663							0.036532	0.064542							0.0462	0.039922								0.0003271	1.49877		0.0002448	-0.00024156
0.025347	0.002821							0.026725	0.005654							0.045717	0.0655588							0.057416	0.047208								0.00038875	1.77462		0.000291017	-0.00310023
0.031869	0.00292							0.033631	0.008653							0.054901	0.0655378							0.068633	0.054911								0.000450467	2.05047		0.000337183	-0.00384759
0.038397	0.005458							0.04054	0.007369							0.064086	0.0663403							0.079849	0.062416								0.000512217	2.34882		0.000383283	-0.00420804
0.044928	0.006491							0.047449	0.008762							0.073271	0.0671555							0.091062	0.069272								0.000573917	2.63178		0.000429383	-0.00456849
0.051459	0.005518							0.054357	0.008266							0.082469	0.0692353							0.10228	0.076254								0.000635583	2.91483		0.000475317	-0.00492894
0.057991	0.005924							0.061266	0.010491							0.091673	0.0690042							0.11349	0.082943								0.000697283	3.20733		0.00052145	0.0090549
0.064522	0.005909							0.068175	0.009995							0.10088	0.0691134							0.12468	0.089386								0.00075895	3.49371		0.000567567	0.00276723
0.071053	0.007472							0.075084	0.012535							0.11008	0.0692773							0.13589	0.095827								0.000820617	3.78009		0.0006137	-0.00122328
0.077584	0.007694							0.081993	0.012483							0.11928	0.0694454							0.14711	0.10227								0.00088245	4.07421		0.000659833	-0.00152028
0.084115	0.007643							0.088902	0.019206							0.12848	0.070105							0.15832	0.108713								0.000944217	4.36428		0.000706033	-0.00181719
0.090645	0.007351							0.095811	0.053672							0.13767	0.0744958							0.16952	0.115046								0.00100595	4.65246		0.000752233	-0.00211419
0.097176	0.008903							0.10272	0.113465							0.14687	0.0795756							0.18072	0.120943								0.0010676	4.95504		0.000798433	-0.0024111
0.10371	0.016455							0.10963	0.187482							0.15606	0.094							0.19192	0.12684								0.00112913	5.24979		0.000844517	-0.0027081
0.11024	0.054298							0.11654	0.239837							0.16525	0.124828							0.20314	0.13274								0.00119073	5.54454		0.000890567	-0.00300501
0.11677	0.093369							0.12345	0.26905							0.17445	0.159156							0.21436	0.138637								0.00125235	5.83938		0.000936633	-0.00330201
0.12333	0.132437							0.13035	0.277737							0.18364	0.208735							0.22558	0.144534								0.00131392	6.13647		0.00098275	-0.00359892
0.12987	0.171505							0.13726	0.277688							0.19284	0.266592							0.2368	0.150177								0.00137542	6.43356		0.00102888	-0.00389592
0.1364	0.206768							0.14417	0.27852							0.20203	0.325429							0.24802	0.155612								0.0014369	6.72885		0.00107502	-0.00419283
0.14293	0.235742							0.15108	0.279353							0.2112	0.389534							0.25924	0.161046								0.00149853	7.03746		0.00112115	0.00809793
0.14947	0.258806							0.15799	0.280185							0.22038	0.453655							0.27044	0.166483								0.00156018	7.33527		0.0011674	0.0115578
0.156	0.259468							0.1649	0.281018							0.22956	0.517731							0.28164	0.171917								0.00162182	7.63308		0.00121357	0.0106542
0.16253	0.26013							0.17181	0.28185							0.23874	0.580672							0.29285	0.177351								0.0016835	7.94043		0.0012597	0.0097506
0.16906	0.260792							0.17871	0.282683							0.24792	0.640126							0.30406	0.182788								0.00174517	8.23644		0.00130583	0.00884709
0.17558	0.261454							0.18562	0.283515							0.2571	0.69958							0.31528	0.187286								0.00180683	8.53245		0.00135198	0.00794367
0.1821	0.262116							0.19253	0.284347							0.26629	0.758781							0.32649	0.19221								0.0018685	8.8254		0.00139817	0.00745344
0.18862	0.262778							0.19944	0.28518							0.27549	0.814832							0.3377	0.197131								0.00193033	9.1179		0.00144435	0.0092151
0.19514	0.263439							0.20634	0.286012							0.28469	0.870882							0.34891	0.202055								0.001992	9.4095		0.00149053	0.0109773
0.20166	0.264101							0.21325	0.286835							0.29389	0.926933							0.36012	0.206978								0.00205367	9.7011		0.00153673	0.0127395
0.20818	0.264763							0.22016	0.287667							0.30309	0.981092							0.37133	0.211899								0.00211517	9.9828		0.00158307	0.017865
0.21471	0.272402							0.22707	0.2885							0.31229	1.03508							0.38253	0.216823								0.00217683	10.2645		0.00162925	0.0374904
0.22124	0.28085							0.23397	0.293504							0.32149	1.08773							0.39374	0.221746								0.0022385	10.5462		0.00167533	0.093906
0.22778	0.291881							0.24091	0.298744							0.33068	1.13891							0.40495	0.226486								0.00230017	10.8135		0.00172133	0.184365
0.23431	0.312252							0.24783	0.303993							0.33987	1.19004							0.41617	0.23107								0.00236183	11.0808		0.00176733	0.285372
0.24084	0.33937							0.25474	0.309232							0.34906	1.24092							0.42738	0.235654								0.0024235	11.3346		0.0018135	0.408033
0.24738	0.382041							0.26165	0.317067							0.35825	1.2895							0.4386	0.240238								0.002485	11.5731		0.00185967	0.539208
0.25391	0.424713							0.26856	0.326625							0.36743	1.33811							0.44981	0.244824								0.00254667	11.7855		0.00190583	0.690732
0.26045	0.467385							0.27547	0.361685							0.37662	1.38492							0.46103	0.249408								0.00260833	11.9745		0.001952	0.8442
0.26698	0.510047							0.28238	0.421864							0.38581	1.43034							0.47225	0.254002								0.00267	12.1401		0.00199817	1.02195
0.27351	0.552719							0.28929	0.510699							0.39499	1.4758							0.48346	0.258279								0.00273167	12.2733		0.00204433	1.1952
0.28005	0.598332							0.2962	0.634427							0.40418	1.51786							0.49468	0.262506								0.00279317	12.3687		0.0020905	1.39149
0.28659	0.646244							0.30311	0.758155							0.41337	1.5592							0.5059	0.266758								0.00285467	12.4209		0.00213667	1.59597
0.29314	0.694146							0.31001	0.883362							0.42256	1.60055							0.51711	0.27101								0.00291633	12.4137		0.00218283	1.80036
0.29966	0.742058							0.31692	1.01301							0.43175	1.6408							0.52832	0.275261								0.002978	12.33		0.002229	2.01312
0.30619	0.803445							0.32383	1.14268							0.44094	1.67941							0.53953	0.279513								0.00303967	12.15		0.00227517	2.24883
0.31272	0.899158							0.33074	1.27244							0.45013	1.71803							0.55073	0.283765								0.00310133	11.8377		0.00232133	2.48418
0.31925	1.01274							0.33765	1.4021							0.45933	1.75647							0.56193	0.288017								0.00316283	11.3724		0.0023675	2.71944
0.32578	1.14879							0.34456	1.53176							0.46852	1.79214							0.57314	0.292269								0.0032245	10.692		0.00241367	2.95623
0.33231	1.28484							0.35147	1.65702							0.47771	1.82782							0.58435	0.295061								0.00328617	9.7992		0.00245983	3.21498
0.33884	1.4208							0.35837	1.77376							0.48691	1.86181							0.59557	0.298735								0.00334783	8.73927		0.002506	3.46977
0.34538	1.55685							0.36528	1.89059							0.4961	1.89466							0.60679	0.302383								0.0034095	7.53723		0.00255217	3.72447
0.3519	1.6929							0.37219	2.00732							0.50529	1.92756							0.61801	0.306056								0.00347117	6.27318		0.00259817	3.97917
0.35843	1.83005							0.3791	2.12406							0.51449	1.96042							0.62922	0.309704								0.00353267	5.09985		0.00264433	4.23396
0.36495	1.97226							0.38601	2.2408							0.52368	1.9926							0.64042	0.313377								0.00359433	3.99798		0.0026905	4.49748
0.37148	2.11456							0.39292	2.35675							0.53287	2.02265							0.65163	0.316547								0.00365617	3.06288		0.0027365	4.76109
0.378	2.25677							0.39983	2.46232							0.54206	2.05273							0.66284	0.319289								0.00371783	2.31453		0.00278267	5.02461
0.38453	2.39897							0.40673	2.56799							0.55125	2.08282							0.67405	0.322032								0.0037795	1.73511		0.00282867	5.28822
0.39106	2.54164							0.41364	2.66445							0.56044	2.11076							0.68526	0.324774								0.00384133	1.32705		0.00287483	5.57046
0.39759	2.689							0.42056	2.75612							0.56963	2.13853							0.69646	0.326309								0.003903	1.02186		0.00292083	5.84037
0.40412	2.83636							0.42747	2.82173							0.57882	2.16626							0.70767	0.327818								0.00396467	0.770508		0.002967	6.11028
0.41065	2.98362							0.43439	2.85532							0.588	2.19399							0.71887	0.329353								0.00402617	0.582525		0.00301317	6.38019
0.41719	3.12757							0.4413	2.77169							0.59718	2.22088							0.73007	0.330007								0.00408783	0.445185		0.00305917	6.65316
0.42372	3.26179							0.44823	0.16247							0.60635	2.2463							0.74127	0.32978								0.00414933	0.321237		0.00310533	6.92955
0.43026	3.396							0.45516	0.154508							0.61553	2.27172							0.75248	0.329554								0.004211	0.227457		0.0031515	7.20486
0.43679	3.52818							0.46206	0.139172							0.62471	2.29555							0.76368	0.323818								0.0042725	0.148599		0.00319767	7.47999
0.44333	3.65219							0.46897	0.13453							0.6339	2.31727							0.77491	0.311943								0.00433417	0.0781965		0.00324367	7.77105
0.44986	3.7762							0.47588	0.134491							0.6431	2.3387							0.78613	0.286558								0.00439583	0.0182826		0.00328983	8.05131
0.4564	3.90021							0.48279	0.134442							0.65229	2.36013							0.79735	0.225387								0.0044575	-0.0358614		0.00333617	8.33166
0.46293	4.01327							0.48969	0.134403							0.66149	2.37979							0.80857	0.15774								0.00451917	-0.090009		0.00338233	8.61201
0.46947	4.12487							0.4966	0.134364							0.67069	2.3966							0.81979	0.055369								0.00458067	-0.135729		0.0034285	8.89227
0.476	4.23647							0.50351	0.134315							0.67988	2.40992							0.83101	0.016047								0.00464233	-0.17766		0.00347467	9.1863
0.48253	4.34255							0.51042	0.134275							0.68908	2.42118							0.84223	0.01337								0.00470383	-0.219591		0.003521	9.4689
0.48907	4.4444							0.51733	0.134236							0.69827	2.42382							0.85345	0.010694								0.00476533	-0.252045		0.00356717	9.7515
0.4956	4.53899							0.52424	0.134187							0.70747	2.41777							0.86466	0.008018								0.00482683	-0.290106		0.00361333	10.035
0.50213	4.62963							0.53115	0.134148							0.71666	2.39584							0.87587	0.005341								0.0048885	-0.328176		0.00365967	10.3293
0.50866	4.72018							0.53807	0.134109							0.72585	2.31466							0.88708	0.003826								0.00495017	-0.354519		0.00370583	10.6155
0.5152	4.79924							0.54498	0.13406							0.73511	-0.008982							0.89829	0.002922								0.00501183	-0.379962		0.003752	10.9017
0.52173	4.87774							0.5519	0.134021							0.74429	-0.009084							0.9095	0.002018								0.0050735	-0.405414		0.003798	11.187
0.52826	4.94245							0.55881	0.133982							0.75348	-0.009187							0.92069	0.001114								0.00513517	-0.430866		0.003844	11.4894
0.53479	4.99816							0.56572	0.133933							0.76266	-0.00929							0.93188	0.00067								0.00519683	-0.456318		0.00389017	11.7774
0.54131	5.02087							0.57263	0.133894							0.77185	-0.009393							0.94308	0.000864								0.00525867	-0.477936		0.00393633	12.0645
0.54791	0.184614							0.57953	0.133854							0.78103	-0.009495							0.9543	0.001014								0.00532017	-0.498186		0.00398233	12.3516
0.55443	0.126995							0.58644	0.133805															0.96552	0.002175								0.00538183	-0.518436		0.0040285	12.6405
0.56095	0.125938							0.59335	0.133766							-1.2e-06		0.000602						0.97675	0.001341								0.0054435	-0.537768		0.0040745	12.9303
0.56747	0.125735							0.60026	0.133727							0.009599		0.005172						0.98797	-0.00577								0.005505	-0.555453		0.0041205	13.2201
0.57399	0.125542							0.60718	0.133678							0.021007		0.023345						0.99918	-0.0069								0.00556667	-0.573147		0.004167	0.222984
0.58051	0.12534							0.6141	0.133639							0.032399		0.047177						1.0104	-0.0065								0.00562833	-0.586737		0.00421317	0.0657324
0.58703	0.125147							0.62101	0.1336							0.043791		0.060937						1.0216	-0.00468								0.00569	-0.602676		0.00425933	-0.0354276
0.59357	0.124945							0.62793	0.133551							0.055183		0.064786						1.0328	-0.00414								0.0057515	-0.618624		0.0043055	-0.0291447
0.60011	0.124752							0.63485	0.133512							0.066574		0.067583						1.044	-0.0041								0.00581317	-0.634563		0.0043515	-0.0228618
0.60665	0.12455							0.64175	0.133463							0.077966		0.069466						1.0552	-0.00405								0.00587483	-0.650511		0.00439767	-0.0165789
0.61319	0.124357							0.64865	0.133423							0.089365		0.070189						1.0664	-0.004								0.00593633	-0.662877		0.00444383	-0.0102969
0.61973	0.124154							0.65556	0.133384							0.10077		0.070914						1.0777	-0.00396								0.00599783	-0.675045		0.00449	-0.00401364
								0.66246	0.133335							0.11217		0.07164						1.0889	-0.00391								0.0060595	-0.685989		0.00453617	0.00226917
-2e-06		-0.00078														0.12357		0.072363
0.004531		0.008093														0.13497		0.073089						0		4.62143e-05
0.01461		0.007267														0.14637		0.073811						6.8e-05		0.000104391
0.024713		0.006943														0.15777		0.075911						0.007973		0.00142911
0.034817		0.00672														0.16918		0.079349						0.016089		0.00152969
0.044921		0.009983														0.18058		0.085714						0.024196		0.00146091
0.055025		0.011487														0.19198		0.105274						0.032315		0.00176626
0.065129		0.015689														0.20337		0.148217						0.040434		0.00408286
0.075233		0.017928														0.21477		0.202463						0.048553		0.00794086
0.085337		0.018127														0.22617		0.260306						0.056664		0.0197169
0.095441		0.018175														0.23757		0.328114						0.064771		0.03516
0.10554		0.021354														0.24894		0.397714						0.072878		0.0501171
0.11565		0.027733														0.26032		0.47						0.080983		0.0641686
0.12575		0.078987						-8.4e-07		0.001296						0.27169		0.542286						0.089088		0.07182
0.13585		0.14366						-1.2e-07		0.000903						0.28309		0.614543						0.097193		0.0765829
0.14595		0.203264						0.007466		0.001749						0.29449		0.686829						0.1053		0.07752
0.15605		0.250185						0.016671		0.001651						0.30589		0.759114						0.1134		0.0775629
0.16617		0.270947						0.025876		0.00376						0.3173		0.831371						0.12151		0.0779
0.1763		0.27553						0.035081		0.00307						0.3287		0.903657						0.12961		0.0782343
0.18642		0.280103						0.044286		0.003399						0.3401		0.975914						0.13772		0.0785714
0.19654		0.283329						0.053491		0.00406						0.3515		1.04749						0.14582		0.0789086
0.20665		0.284463						0.062695		0.004416						0.36287		1.11766						0.15392		0.0817114
0.21677		0.285587						0.0719		0.00531						0.37427		1.18783						0.16202		0.0927857
0.22688		0.28672						0.081105		0.005616						0.38567		1.25597						0.17012		0.112191
0.23699		0.287854						0.09031		0.007062						0.39707		1.32389						0.17822		0.137971
0.2471		0.289685						0.099515		0.008184						0.40846		1.39131						0.18632		0.169766
0.25721		0.294364						0.10872		0.024255						0.41985		1.45757						0.19442		0.201917
0.26732		0.299044						0.11792		0.096479						0.43123		1.5232						0.20252		0.234737
0.27743		0.314323						0.12713		0.151583						0.44261		1.58809						0.21063		0.270871
0.28751		0.334145						0.13633		0.189389						0.45399		1.65294						0.21874		0.307
0.29761		0.360362						0.14553		0.23938						0.46537		1.71614						0.22686		0.343143
0.30772		0.386569						0.15473		0.258177						0.47677		1.77897						0.23497		0.379286
0.31782		0.412786						0.16393		0.258648						0.48817		1.84057						0.24308		0.415457
0.32792		0.510901						0.17316		0.25912						0.49957		1.90154						0.25118		0.451686
0.33802		0.66052						0.18237		0.259582						0.51098		1.9622						0.25928		0.487886
0.34813		0.85022						0.19157		0.260054						0.52238		2.02117						0.26738		0.524114
0.35824		1.06651						0.20078		0.260525						0.53379		2.08011						0.27549		0.560343
0.36836		1.30765						0.20999		0.260997						0.54519		2.13711						0.28359		0.596543
0.37848		1.5488						0.2192		0.261468						0.55658		2.19311						0.29169		0.632771
0.3886		1.79004						0.22841		0.26194						0.56798		2.24914						0.29979		0.668914
0.39872		2.03758						0.23762		0.262411						0.57937		2.30509						0.30789		0.705029
0.40883		2.29306						0.24683		0.278693						0.59076		2.3592						0.31599		0.741143
0.41893		2.54865						0.25604		0.282743						0.60216		2.41169						0.32409		0.777257
0.42904		2.80413						0.26525		0.286792						0.61355		2.46349						0.33219		0.8134
0.43915		3.04285						0.27446		0.290842						0.62493		2.51269						0.34029		0.849514
0.44926		3.27974						0.28367		0.297758						0.63632		2.5606						0.34838		0.885629
0.45936		3.50228						0.29288		0.31648						0.6477		2.60586						0.35648		0.921057
0.46947		3.72008						0.30209		0.354785						0.65909		2.65111						0.36458		0.956457
0.47958		3.92276						0.3113		0.443442						0.6705		2.69311						0.37268		0.991857
0.48968		4.11847						0.3205		0.573668						0.6819		2.73503						0.38079		1.02726
0.49977		4.30323						0.3297		0.749262						0.69331		2.77689						0.38889		1.062
0.50987		4.478						0.3389		0.945558						0.70472		2.81634						0.397		1.09597
0.51998		4.65065						0.3481		1.14859						0.71612		2.8558						0.40511		1.12991
0.53009		4.81187						0.35729		1.35967						0.72752		2.89514						0.41321		1.16389
0.5402		4.97318						0.36649		1.57084						0.73891		2.934						0.42132		1.1966
0.55031		5.1345						0.3757		1.78192						0.75031		2.97229						0.42946		1.22831
0.56042		5.2931						0.38491		1.993						0.7617		3.01086						0.43756		1.26
0.57053		5.4453						0.39412		2.1941						0.7731		3.048						0.44567		1.28997
0.58064		5.59751						0.40333		2.39001						0.78449		3.08486						0.45377		1.31943
0.59075		5.74894						0.41254		2.58593						0.79589		3.12171						0.46187		1.34889
0.60086		5.90027						0.42176		2.76687						0.80728		3.158						0.46997		1.37603
0.61097		6.0517						0.43097		2.94365						0.81867		3.19429						0.47808		1.3912
0.62108		6.19364						0.44017		3.11321						0.83006		3.23029						0.48618		1.40531
0.63118		6.33383						0.44938		3.28148						0.84145		3.26486						0.49428		1.42423
0.64129		6.46278						0.45859		3.44254						0.85285		3.29971						0.50238		1.44314
0.6514		6.58864						0.4678		3.60351						0.86426		3.33429						0.51048		1.46206
0.6615		6.708						0.47701		3.75098						0.87567		3.366						0.51858		1.481
0.67159		6.82581						0.48622		3.89651						0.88708		3.39771						0.52669		1.49991
0.68168		6.94352						0.49542		4.02974						0.89849		3.42886						0.53479		1.51717
0.69178		7.05184						0.50463		4.16278						0.90988		3.458						0.54289		1.5336
0.70188		7.15541						0.51383		4.29074						0.92128		3.48686						0.551		1.54363
0.71199		7.25898						0.52302		4.41584						0.93277		3.51286						0.55911		1.54817
0.7221		7.36255						0.53221		4.53871						0.94415		0.056854						0.56721		1.5386
0.73221		7.45788						0.5414		4.65595						0.95554		0.03432						0.57532		1.51146
0.74232		7.55283						0.55061		4.76967						0.96693		0.033154						0.58343		1.469
0.75244		7.641						0.55982		4.87738						0.97831		0.031986						0.59155		1.41751
0.76255		7.72577						0.56903		4.9777						0.9897		0.03082						0.59967		1.366
0.77266		7.79911						0.57826		5.07413						1.0011		0.029786						0.60778		1.31451
0.78277		7.86712						0.58748		5.17861						1.0125		0.029863						0.61589		1.26303
0.79288		7.93504						0.59668		5.28909						1.0239		0.029937						0.624		1.20857
0.80299		8.00015						0.60589		5.39949						1.0353		0.030011						0.63211		1.14877
0.81309		8.06525						0.61509		5.50997						1.0467		0.030086						0.64022		1.079
0.82328		1.02756						0.62429		5.62018						1.0581		0.030163						0.64833		0.959314
0.83339		0.147487						0.6335		5.72577						1.0695		0.030237						0.65644		0.24168
0.84349		0.142895						0.64271		5.83126						1.0809		0.030311						0.66455		0.148206
0.85359		0.142876						0.65192		5.93685						1.0923		0.030389						0.67267		0.134103
0.86369		0.142866						0.66113		6.03772						1.1037		0.030463						0.68078		0.119997
0.87379		0.142847						0.67034		6.13665						1.1151		0.030537						0.68889		0.105894
0.88389		0.142827						0.67955		6.23558														0.69698		0.103151
0.89398		0.142808						0.68875		6.34227						0			-8.1e-05					0.70508		0.101329
0.90409		0.142798						0.69795		6.45211						0.002504			-0.00018					0.71318		0.0995029
0.91421		0.142779						0.70715		6.56186						0.013292			0.013966					0.72128		0.09768
0.92433		0.142759						0.71636		6.66818						0.02408			0.027344					0.72938		0.0958543
0.93445		0.14274						0.72556		6.77146						0.034869			0.032823					0.73748		0.0940314
0.94456		0.14273						0.73476		6.86826						0.045657			0.03648					0.74558		0.0922086
0.95468		0.142711						0.74397		6.96275						0.056444			0.04276					0.75369		0.0903829
0.9648		0.142692						0.7533		0.264686						0.067221			0.046723					0.7618		0.08856
0.97492		0.142672						0.76246		0.135847						0.077998			0.04912					0.76992		0.0867343
0.98502		0.142663						0.77167		0.139111						0.088775			0.050306					0.77803		0.0849114
								0.78088		0.139425						0.099552			0.052277					0.78615		0.0830857
								0.79009		0.138981						0.11033			0.05324
								0.7993		0.138538						0.1211			0.053417					0			0.002249
								0.80851		0.138103						0.13186			0.053514					0			0.002308
								0.81772		0.137659						0.14262			0.057314					3.55e-05			0.002502
								0.82693		0.137215						0.15339			0.064477					0.005917			0.057402
								0.83614		0.136772						0.16415			0.068251					0.01209			0.115404
								0.84535		0.136328						0.17491			0.071366					0.018256			0.170744
								0.85456		0.135884						0.18569			0.074703					0.024421			0.224854
								0.86379		0.135449						0.19647			0.078177					0.030587			0.27655
								0.87299		0.135006						0.20725			0.09278					0.036753			0.329224
								0.8822		0.134562						0.21803			0.11918					0.042919			0.379989
1.34e-06			0.000254					0.8914		0.134118						0.22881			0.150117					0.049084			0.429222
1.83e-06			0.00058													0.23959			0.181051					0.05525			0.477722
0.003633			0.026675													0.25037			0.2136					0.061416			0.524084
0.011171			0.098545													0.26115			0.253711					0.067581			0.570478
0.018709			0.141541													0.27193			0.302943					0.073753			0.614255
0.026247			0.199272													0.2827			0.3552					0.079927			0.657905
0.033785			0.244452					1.12e-06			-0.00024					0.29347			0.411714					0.0861			0.701523
0.041323			0.256897					0.000259			-0.00055					0.30425			0.468257					0.092273			0.742556
0.04886			0.256361					0.007513			0.003449					0.31502			0.524771					0.098446			0.783079
0.056398			0.258017					0.014868			0.007537					0.32578			0.581286					0.10461			0.823601
0.063936			0.256877					0.022223			0.007618					0.33654			0.637829					0.11077			0.86355
0.071474			0.256897					0.029578			0.017733					0.34728			0.6946					0.11693			0.901201
0.079012			0.257267					0.036933			0.032035					0.35806			0.751543					0.1231			0.93882
0.08655			0.259265					0.044288			0.053955					0.36883			0.808457					0.12926			0.973887
0.094088			0.257998					0.051646			0.069109					0.37961			0.8654					0.13542			1.00825
0.10161			0.259089					0.059007			0.088264					0.3904			0.921					0.14159			1.04258
0.10914			0.259421					0.066368			0.114868					0.40118			0.975914					0.14777			1.07695
0.11667			0.259879					0.073729			0.162532					0.41196			1.03083					0.15394			1.11039
0.12421			0.260307					0.08109			0.217688					0.42274			1.08574					0.16011			1.14277
0.13174			0.260502					0.088451			0.265655					0.43352			1.13983					0.16629			1.17513
0.13928			0.260707					0.095812			0.292474					0.44429			1.1934					0.17246			1.20554
0.14681			0.260902					0.10317			0.305369					0.45506			1.247					0.17864			1.23569
0.15435			0.261107					0.11053			0.307527					0.46583			1.3006					0.18481			1.26581
0.16188			0.262695					0.11789			0.305868					0.4766			1.35417					0.19098			1.29593
0.16942			0.265326					0.12526			0.304545					0.48737			1.40611					0.19715			1.32608
0.17696			0.279593					0.13262			0.304436					0.49815			1.45803					0.20333			1.35621
0.1845			0.306646					0.13998			0.304317					0.50891			1.50994					0.20949			1.38559
0.19206			0.366434					0.14736			0.304208					0.51967			1.56051					0.21565			1.41383
0.19961			0.478486					0.15474			0.306301					0.53043			1.61063					0.22181			1.4421
0.20717			0.615661					0.1621			0.309295					0.5412			1.66074					0.22798			1.46986
0.21472			0.782248					0.16946			0.312299					0.55196			1.70971					0.23415			1.49641
0.22226			0.951573					0.17682			0.315292					0.56275			1.75746					0.24032			1.52295
0.2298			1.13348					0.18419			0.322319					0.57354			1.80371					0.24649			1.54733
0.23734			1.31542					0.19155			0.335127					0.58432			1.84377					0.25266			1.57136
0.24488			1.49737					0.19891			0.343174					0.59509			1.887					0.25883			1.59539
0.25242			1.67931					0.20627			0.349551					0.60587			1.93023					0.265			1.61743
0.25996			1.86126					0.21364			0.368594					0.61664			1.97346					0.27117			1.63884
0.26751			2.04009					0.221			0.387638					0.62741			2.01671					0.27734			1.6599
0.27505			2.21248					0.22837			0.407039					0.63818			2.05994					0.28352			1.67933
0.2826			2.38488					0.23574			0.426777					0.64895			2.10314					0.28969			1.69877
0.29014			2.55727					0.24312			0.464614					0.65972			2.1454					0.29586			1.71769
0.29768			2.72967					0.25049			0.553466					0.67048			2.18763					0.30204			1.73469
0.30521			2.90206					0.25785			0.681967					0.68124			2.22989					0.3082			1.75151
0.31274			3.06988					0.26521			0.810478					0.692			2.27143					0.31436			1.76513
0.32027			3.23564					0.27257			0.952968					0.70276			2.31226					0.32052			1.76734
0.32781			3.40141					0.27993			1.11496					0.71351			2.35306					0.32668			1.77289
0.33534			3.56708					0.28729			1.30181					0.72428			2.39389					0.33286			1.43751
0.34287			3.72895					0.29465			1.49377					0.73505			2.43377					0.33904			1.13773
0.35041			3.88829					0.30201			1.68572					0.74595			2.47237					0.34522			0.878419
0.35795			4.04753					0.30937			1.88863					0.75672			2.51006					0.3514			0.688089
0.3655			4.20686					0.31673			2.09153					0.76749			2.5404					0.35757			0.550663
0.37305			4.36113					0.32409			2.29444					0.77826			2.5782					0.36375			0.47
0.3806			4.51062					0.33145			2.49073					0.78904			2.616					0.36993			0.423447
0.38815			4.66012					0.33882			2.68019					0.79981			2.65269					0.37611			0.389114
0.3957			4.80347					0.34618			2.86976					0.81058			2.688					0.38229			0.354782
0.40325			4.94137					0.35355			3.05933					0.82136			2.72331					0.38846			0.320449
0.4108			5.07926					0.36091			3.24879					0.83213			2.75863					0.39463			0.286132
0.41835			5.21073					0.36828			3.43836					0.84291			2.79394					0.4008			0.251803
0.42589			5.34219					0.37563			3.62792					0.85368			2.79803					0.40697			0.231656
0.43343			5.46693					0.38299			3.81738					0.86446			1.67006					0.41314			0.218849
0.44097			5.59167					0.39034			4.00695					0.87523			0.003896					0.41931			0.206041
0.44851			5.71485					0.39771			4.19652					0.886			0.003789					0.42548			0.200246
0.45605			5.83277					0.40507			4.38055					0.89676			0.003682					0.43165			0.197639
0.4636			5.95059					0.41244			4.56286					0.90753			0.003574					0.43782			0.195033
0.47114			6.06627					0.41981			4.74527					0.91831			0.003467					0.44399			0.192423
0.47868			6.17776					0.42718			4.92269					0.92909			0.00336					0.45016			0.189816
0.48622			6.28905					0.43454			5.0948					0.93987			0.003252					0.45633			0.187209
0.49375			6.40015					0.44191			5.26701					0.95066			0.003145					0.46249			0.184599
0.50129			6.51124					0.44928			5.43348					0.96144			0.003038					0.46866			0.18241
0.50882			6.61805					0.45664			5.59518					0.97223			0.00293					0.47483			0.181411
0.51635			6.7233					0.464			5.7444					0.98301			0.002823					0.48099			0.180413
0.52388			6.82962					0.47137			5.88907					0.99378			0.002716					0.48716			0.179414
0.53141			6.93692					0.47873			6.03374					1.0046			0.002608					0.49333			0.178415
0.53895			7.04373					0.48609			6.16757					1.0153			0.002501					0.4995			0.177416
0.5465			7.1443					0.49346			6.29901					1.0261			0.002394					0.50566			0.176418
0.55405			7.24477					0.50082			6.43044					1.0369			0.002286					0.51183			0.175419
0.5616			7.34534					0.50818			6.5608					1.0476			0.002179					0.518			0.17442
0.56915			7.44582					0.51554			6.68606													0.52417			0.173422
0.5767			7.54639					0.52291			6.81131													0.53034			0.172423
0.58434			0.11212					0.53029			6.93516					1.45e-06				-3.6645e-05				0.53652			0.171424
0.59187			0.130266					0.53771			0.161154					0.008337				0.0153858				0.54269			0.170693
0.59941			0.12512					0.54506			0.156708					0.019831				0.0280925				0.54887			0.170036
0.60695			0.122284					0.55242			0.156274					0.031325				0.03259				0.55505			0.169379
0.61448			0.122128					0.55979			0.15584					0.042819				0.03628				0.56122			0.168722
0.62202			0.121982					0.56715			0.155406					0.054313				0.0386325				0.56738			0.168064
0.62955			0.121826					0.57451			0.154973					0.065807				0.0402075				0.57355			0.167407
0.63709			0.12168					0.58187			0.154539					0.077302				0.0420125				0.57971			0.16675
0.64463			0.121524					0.58923			0.154105					0.088757				0.04224				0.58588			0.166092
0.65216			0.121368					0.59659			0.15366					0.10026				0.0422575				0.59204			0.165435
0.6597			0.121222					0.60396			0.153227					0.11176				0.044775
0.66723			0.121066					0.61133			0.152793					0.12325				0.048215
0.67477			0.12091					0.6187			0.152359					0.13473				0.0499775				0				4.94264e-06
0.68231			0.120764					0.62606			0.151925					0.14622				0.0535525				0.01032				0.0105377
0.68984			0.120608					0.63343			0.151491					0.15769				0.0683				0.022729				0.0287184
0.69737			0.120462					0.64079			0.151058					0.16915				0.09709				0.035154				0.0550213
0.70488			0.120306					0.64815			0.150624					0.18063				0.128993				0.047582				0.0603837
0.71242			0.12015					0.65551			0.150179					0.19211				0.177547				0.060003				0.0621662
0.71995			0.120004					0.66287			0.149745					0.20359				0.235295				0.072425				0.0627991
0.72749			0.119848					0.67023			0.149312					0.21509				0.29745				0.084846				0.0638103
								0.67759			0.148878					0.22659				0.3596				0.097258				0.0653456
								0.68496			0.149008					0.23811				0.42415				0.10967				0.0674001
4.59e-07				0.000898				0.69233			0.14993					0.2496				0.489525				0.12208				0.0696845
0.001888				0.001494				0.6997			0.150852					0.2611				0.55295				0.1345				0.0719665
0.012162				0.002863				0.70707			0.151773					0.27259				0.615325				0.14691				0.0777739
0.022425				0.003398				0.71444			0.15455					0.28408				0.6777				0.15933				0.104786
0.032688				0.003323												0.29557				0.739575				0.17174				0.153896
0.042951				0.002921												0.30706				0.7999				0.18415				0.216574
0.053215				0.006242												0.31855				0.859725				0.19656				0.280854
0.063478				0.005753												0.33004				0.91835				0.20897				0.34684
0.073764				0.007338												0.34151				0.976975				0.22138				0.412802
0.084059				0.007128												0.35299				1.03357				0.2338				0.478788
0.094353				0.006349				-1.7e-06				-9.68998e-05				0.36446				1.08933				0.24622				0.54109
0.10465				0.005998				0.0051				-0.000217279				0.37593				1.1431				0.25863				0.603392
0.11494				0.005845				0.013631				0.001394				0.38743				1.1968				0.27104				0.665694
0.12524				0.008572				0.022161				0.00146223				0.39893				1.24867				0.28344				0.723794
0.13553				0.048317				0.030691				0.000516083				0.41043				1.30002				0.29585				0.780088
0.14582				0.142992				0.039221				0.00153855				0.42193				1.3496				0.30826				0.835097
0.1561				0.206159				0.047751				0.00328451				0.43343				1.39918				0.32068				0.888746
0.16639				0.247724				0.056291				0.00134788				0.44492				1.44508				0.3331				0.941184
0.17667				0.250898				0.064835				0.00401863				0.45642				1.49137				0.3455				0.992484
0.18696				0.251354				0.073379				0.00607634				0.46791				1.53765				0.3579				1.04381
0.19723				0.251801				0.081923				0.00813414				0.4794				1.5837				0.3703				1.09182
0.2075				0.252248				0.090466				0.0105633				0.49089				1.62815				0.38271				1.13897
0.21777				0.252695				0.09901				0.0187359				0.50237				1.6726				0.39512				1.18612
0.22805				0.253142				0.10755				0.037329				0.51385				1.71705				0.40753				1.23017
0.23832				0.253589				0.11609				0.0703433				0.52533				1.7615				0.41995				1.27349
0.2486				0.261191				0.12463				0.0882287				0.53681				1.80395				0.43237				1.31663
0.25889				0.269046				0.13317				0.110299				0.54828				1.8472				0.44479				1.35881
0.26918				0.290096				0.14171				0.163998				0.55976				1.89045				0.4572				1.39824
0.27947				0.304816				0.15025				0.216915				0.57123				1.93175				0.46961				1.43414
0.28977				0.323016				0.15879				0.266465				0.58274				1.97235				0.48203				1.47001
0.30007				0.370648				0.16734				0.272114				0.59425				2.01297				0.49444				1.50136
0.31036				0.440058				0.17588				0.273297				0.60576				2.05357				0.50686				1.53298
0.32066				0.57174				0.18442				0.274471				0.61725				2.09298				0.51927				1.56747
0.33095				0.740674				0.19296				0.275644				0.62873				2.13178				0.53169				1.60196
0.34123				0.943344				0.2015				0.276827				0.64022				2.16625				0.54411				1.63645
0.35151				1.16892				0.21004				0.278				0.65171				2.20415				0.5565				1.67094
0.36178				1.40634				0.21858				0.279183				0.66319				2.24202				0.56891				1.7054
0.37207				1.65383				0.22713				0.280356				0.67468				2.25818				0.58133				1.73989
0.38235				1.90124				0.23567				0.28153				0.68617				2.29685				0.59374				1.77438
0.39263				2.14918				0.24421				0.283158				0.69765				2.33555				0.60616				1.80867
0.40291				2.40491				0.25275				0.2923				0.70912				2.37295				0.61859				1.84177
0.41318				2.66065				0.2613				0.301452				0.7206				2.40935				0.63101				1.87488
0.42345				2.91648				0.26985				0.311313				0.73208				2.44572				0.64344				1.90798
0.43372				3.17221				0.27841				0.342551				0.74356				2.33485				0.65586				1.94108
0.44401				3.42444				0.28695				0.37379				0.75504				2.3924				0.66827				1.97416
0.4543				3.67229				0.2955				0.404019				0.76653				2.44805				0.68069				2.00727
0.4646				3.91461				0.30404				0.433229				0.77802				2.4889				0.69311				2.04003
0.4749				4.14922				0.31259				0.484217				0.78951				2.52975				0.70552				2.0716
0.48519				4.38208				0.32113				0.604714				0.801				2.5695				0.71794				2.10317
0.49549				4.6088				0.32968				0.747198				0.8125				2.60575				0.73034				2.1339
0.50578				4.8356				0.33822				0.910232				0.82399				2.642				0.74274				2.16429
0.51606				5.05303				0.34677				1.08589				0.83548				2.678				0.75514				2.19467
0.52635				5.26291				0.35531				1.26619				0.84697				2.71375				0.76754				2.22434
0.53663				5.45789				0.36386				1.46751				0.85846				2.7485				0.77997				2.25373
0.54692				5.63806				0.3724				1.66891				0.86995				2.783				0.79239				2.28246
0.5572				5.80402				0.38093				1.87032				0.88144				2.81775				0.80482				2.31008
0.56748				5.96122				0.38947				2.07145				0.89294				2.8525				0.81725				2.33626
0.57777				6.105				0.398				2.27221				0.90442				2.887				0.82967				2.36197
0.58804				6.24317				0.40654				2.46707				0.9159				2.92175				0.84209				2.3858
0.59831				6.3674				0.41508				2.65838				0.92737				2.956				0.8545				2.40815
0.60859				6.4833				0.42361				2.84968				0.93885				2.99025				0.86692				2.4282
0.61886				6.58807				0.43216				3.03872				0.95034				3.0245				0.87934				2.44432
0.62914				6.68345				0.44071				3.21929				0.96195				0.006155				0.89176				2.45446
0.63944				6.77884				0.44926				3.39986				0.97344				0.00489475				0.90417				2.45503
0.64974				6.86546				0.45781				3.58043				0.98493				0.00192515				0.91658				2.4238
0.66004				6.92841				0.46636				3.75755				0.99642				0.00193202				0.9291				0.0583243
0.67034				6.99153				0.47491				3.9323				1.0079				0.00193892				0.94149				0.0379228
0.68062				7.05211				0.48345				4.10714				1.0194				0.00194582				0.95389				0.0332105
0.6909				7.10875				0.49198				4.28189				1.0309				0.0019527				0.96629				0.0303773
0.70119				7.15679				0.50051				4.45674				1.0424				0.0019596				0.9787				0.0303204
0.71147				7.20939				0.50906				4.63094				1.0539				0.00196648				0.99111				0.0302635
0.72175				7.26813				0.5176				4.80151				1.0654				0.00197337				1.0035				0.0302067
0.73204				7.32687				0.52614				4.97207				1.0768				0.00198028				1.0159				0.0301523
0.74232				7.39324				0.53468				5.12954				1.0883				0.00198715				1.0284				0.0300954
0.7526				7.46145				0.54322				5.28555				1.0998				0.00199405				1.0408				0.0300386
0.76286				7.52896				0.55176				5.43956				1.1113				0.00200095				1.0532				0.0299817
0.77312				7.59418				0.5603				5.60749				1.1228				0.00200782				1.0656				0.0299248
0.78339				7.65932				0.56883				5.77587												1.078				0.029868
0.79366				7.73297				0.57737				5.93907				0.000766					0.002527			1.0904				0.0298111
0.80393				7.8067				0.58591				6.09554				0.014796					0.029512			1.1028				0.0297543
0.81421				7.88043				0.59444				6.24936				0.028782					0.035939			1.1152				0.0296974
0.8245				7.94171				0.60298				6.39664				0.042769					0.043261			1.1276				0.0288593
0.8348				8.00028				0.61152				6.54383				0.056753					0.046133			1.14				0.0286294
0.8451				8.05472				0.62009				6.68492				0.070711					0.051069			1.1524				0.0284019
0.8554				8.10469				0.62864				6.82483				0.084685					0.052195			1.1649				0.0281744
0.86569				8.15063				0.63719				6.96883				0.098664					0.053723			1.1773				0.027947
0.87598				8.19149				0.64576				7.11457				0.11264					0.061037			1.1897				0.0231566
0.88627				8.22454				0.65439				1.49743				0.12661					0.065803			1.2021				0.0304786
0.89655				8.23199				0.66292				0.145541				0.14056					0.073907			1.2146				0.0296084
0.90684				8.22963				0.67145				0.138563				0.15452					0.095899
0.91723				0.17572				0.67997				0.1384				0.16848					0.141064			1.1e-07					0.003812
0.9275				0.129947				0.6885				0.138236				0.18244					0.190533			0.007333					0.059038
0.93778				0.135943				0.69703				0.138072				0.19642					0.262659			0.019749					0.15467
0.94806				0.13469				0.70557				0.137908				0.21041					0.34248			0.032166					0.243717
0.95833				0.133436				0.71411				0.137745				0.22439					0.4268			0.044582					0.332751
0.96861				0.132182				0.72265				0.137581				0.23836					0.511653			0.056999					0.418276
0.97889				0.130937				0.73119				0.137417				0.25233					0.59888			0.069415					0.500231
0.98916				0.129684				0.73972				0.137253				0.2663					0.6852			0.081827					0.582109
0.99943				0.12843				0.74826				0.13709				0.28027					0.77152			0.094229					0.659572
								0.7568				0.136926				0.29424					0.85784			0.10663					0.734646
								0.76534				0.136762				0.30821					0.94272			0.11903					0.807615
-1.2e-06					-0.00269			0.77388				0.136599				0.32217					1.02653			0.13143					0.877016
-8.8e-07					-0.00145			0.78242				0.136435				0.33612					1.11035			0.14383					0.944182
0.006545					-0.00114			0.79096				0.136271				0.35007					1.19067			0.15626					1.00947
0.013715					0.001262			0.7995				0.136107				0.36404					1.2708			0.16869					1.07389
0.020895					0.00138			0.80805				0.135953				0.37801					1.34811			0.18111					1.13634
0.028075					0.00266			0.8166				0.135789				0.39198					1.42157			0.19352					1.19824
0.035254					0.004887			0.82515				0.135625				0.40596					1.49592			0.20594					1.26076
0.042434					0.003336							0.135461				0.41994					1.57013			0.21834					1.32248
0.049614					0.003362											0.43392					1.64203			0.23075					1.38372
0.056794					0.004576											0.44789					1.71333			0.24316					1.444
0.063976					0.003356											0.46186					1.78189			0.25556					1.50344
0.071167					0.005133											0.47582					1.85349			0.26796					1.5629
0.078357					0.008779											0.48977					1.92336			0.28037					1.61921
0.085548					0.023118			1.74e-06					0.001738			0.50374					1.9916			0.29277					1.67377
0.092738					0.048694			0.001432					0.014008			0.5177					2.05979			0.30518					1.71878
0.099929					0.129898			0.010241					0.030145			0.53167					2.12357			0.31759					1.7671
0.10712					0.206844			0.01905					0.034691			0.54563					2.18736			0.33001					1.81545
0.11431					0.249093			0.027859					0.038746			0.55961					2.24029			0.34242					1.86192
0.1215					0.272032			0.036667					0.041248			0.57359					2.29712			0.35484					1.90631
0.12869					0.292254			0.045475					0.046927			0.58757					2.35643			0.36725					1.94957
0.13588					0.299817			0.054283					0.060877			0.60155					2.41576			0.37967					1.99006
0.14307					0.302273			0.06309					0.070358			0.61554					2.46381			0.39209					2.02996
0.15026					0.304729			0.071897					0.082491			0.62952					2.51872			0.4045					2.06989
0.15745					0.307185			0.080705					0.099752			0.64349					2.57363			0.41692					2.10886
0.16464					0.309641			0.089512					0.129991			0.65747					2.62856			0.42933					2.1462
0.17183					0.312347			0.09832					0.159473			0.67144					2.68347			0.44175					2.18355
0.17902					0.315107			0.10713					0.182951			0.68541					2.7384			0.45417					2.22055
0.1862					0.317856			0.11594					0.200015			0.69936					2.79147			0.46659					2.25668
0.19338					0.320735			0.12476					0.218009			0.71331					2.72667			0.47899					2.29285
0.20057					0.329961			0.13357					0.243129			0.72727					2.80533			0.49139					2.32946
0.20775					0.339187			0.14239					0.259243			0.74123					2.86507			0.50381					2.3661
0.21493					0.348412			0.1512					0.271425			0.75521					2.92133			0.51622					2.40272
0.22211					0.357638			0.16001					0.283597			0.7692					2.9704			0.52864					2.43805
0.2293					0.370037			0.16883					0.295779			0.78318					3.01973			0.54106					2.47242
0.23648					0.384424			0.17764					0.307951			0.79716					3.06773			0.55348					2.50632
0.24366					0.398822			0.18645					0.320388			0.81114					3.11333			0.56591					2.53779
0.25084					0.413209			0.19526					0.332178			0.82511					3.15893			0.57833					2.56907
0.25803					0.435073			0.20407					0.34529			0.83909					3.20453			0.59075					2.59808
0.26524					0.468715			0.21288					0.36457			0.85306					3.24987			0.60316					2.62658
0.27244					0.546617			0.22169					0.383851			0.86703					3.29493			0.61558					2.65251
0.27963					0.697629			0.23051					0.405705			0.881					3.34			0.628					2.67844
0.28682					0.864354			0.23933					0.431601			0.89496					3.38533			0.64041					2.70258
0.29401					1.05175			0.24815					0.457497			0.90892					3.4312			0.65283					2.7262
0.3012					1.24856			0.25696					0.478466			0.92288					3.47947			0.66525					2.74751
0.30838					1.44568			0.26578					0.497728			0.93686					3.52747			0.67765					2.76908
0.31557					1.65671			0.2746					0.58205			0.95085					3.57573			0.69004					2.78962
0.32276					1.86773			0.28341					0.715737			0.96483					3.6232			0.70246					2.80939
0.32995					2.07876			0.29223					0.879526			0.97879					3.67013			0.71488					2.82941
0.33714					2.28979			0.30104					1.06641			0.99275					3.71627			0.72731					2.8479
0.34432					2.50081			0.30986					1.26579			1.0067					3.7608			0.73973					2.86536
0.35151					2.71184			0.31867					1.47264			1.0207					3.8056			0.75216					2.88282
0.3587					2.92244			0.32749					1.68552			1.0347					3.84773			0.76457					2.90002
0.36588					3.12781			0.3363					1.89831			1.0487					3.89013			0.77698					2.91594
0.37305					3.33308			0.34509					2.1111			1.0626					3.92027			0.78939					2.93212
0.38023					3.53835			0.35389					2.32252			1.0767					0.00514			0.8018					2.94649
0.38741					3.74372			0.3627					2.52263			1.0907					0.007238			0.81422					2.95728
0.39458					3.9478			0.37151					2.72283			1.1046					0.007066			0.82664					2.96113
0.40176					4.14698			0.38031					2.92485			1.1186					0.006893			0.83905					2.95368
0.40895					4.34627			0.38912					3.12787			1.1326					0.00672			0.85147					2.89488
0.41613					4.54545			0.39793					3.3309			1.1465					0.006547			0.86397					0.327488
0.42332					4.74464			0.40675					3.53393			1.1605					0.006374			0.87636					0.328027
0.4305					4.94013			0.41557					3.73321			1.1745					0.006202			0.88875					0.328592
0.43769					5.13377			0.42439					3.92994			1.1885					0.006029			0.90117					0.329157
0.44489					5.32741			0.4332					4.12101			1.2025					0.005856			0.9136					0.329696
0.45208					5.52105			0.44201					4.30825			1.2164					0.005683			0.92603					0.330261
0.45928					5.70752			0.45082					4.49558			1.2304					0.00551			0.93845					0.330826
0.46647					5.89377			0.45964					4.68173			1.2444					0.005338			0.95086					0.331365
0.47367					6.07535			0.46845					4.85756			1.2583					0.005165			0.96327					0.33193
0.48087					6.25106			0.47726					5.0334			1.2723					0.004992			0.97568					0.332495
0.48806					6.42731			0.48607					5.19874			1.2862					0.004819			0.98809					0.333034
0.49525					6.60292			0.49488					5.35842			1.3002					0.004575			1.0005					0.326076
0.50243					6.76983			0.50369					5.50898			1.3142					0.004065			1.0129					0.334343
0.50962					6.93673			0.5125					5.65479			1.3282					0.003554			1.0253					0.329593
0.51681					7.10354			0.52128					5.79431			1.3422					0.003043			1.0377					0.325768
0.52399					7.26295			0.53008					5.93218			1.3561					0.001272			1.0501					0.322866
0.53118					7.4204			0.53888					6.06039			1.3701					0.010941			1.0625					0.326307
0.53837					7.57416			0.54768					6.18859											1.0749					0.324895
0.54555					7.7213			0.55648					6.31688											1.0874					0.323508
0.55274					7.86854			0.56528					6.45129											1.0998					0.322096
0.55992					8.01578			0.5741					6.58689			5.06e-06						0.000158		1.1122					0.321583
0.5671					8.16106			0.58292					6.71929			0.008866						0.014721		1.1246					0.321506
0.57427					8.30602			0.59174					6.85032			0.020709						0.01515		1.137					0.321454
0.58152					0.16378			0.60055					6.98107			0.032551						0.032857		1.1494					0.321377
0.58869					0.147969			0.60937					7.10417			0.044391						0.071049		1.1619					0.321326
0.59587					0.147752			0.61819					7.22726			0.05622						0.083426		1.1743					0.321249
0.60305					0.147534			0.627					7.35035			0.068048						0.083169		1.1867					0.321197
0.61022					0.147317			0.63581					7.46788			0.079877						0.08294		1.1991					0.32112
0.61741					0.1471			0.64461					7.58358			0.091705						0.083369		1.2115					0.321043
0.62461					0.146882			0.65343					7.69728			0.10355						0.083509
0.63181					0.146665			0.66224					7.80148			0.1154						0.083649
0.63902					0.146448			0.67105					7.90304			0.12725						0.083789
0.64622					0.14623			0.67987					8.0077			0.1391						0.083929
0.65341					0.146013			0.68868					8.11428			0.15094						0.084069
0.6606					0.145796			0.69749					8.22095			0.16279						0.084211
0.66779					0.145578			0.70631					8.32679			0.17464						0.084351
0.67498					0.145361			0.71511					8.4299			0.18649						0.084491
0.68217					0.145144			0.72392					8.53301			0.19834						0.084994
0.68936					0.144926			0.73272					8.63612			0.21019						0.110737
0.69655					0.144709			0.74162					0.17556			0.22203						0.166663		3.34e-06						0.000102
								0.75042					0.15857			0.23386						0.22972		0.005143						0.007579
								0.75922					0.15742			0.2457						0.296543		0.014613						0.017366
								0.76802					0.157028			0.25751						0.354343		0.024083						0.026383
								0.77682					0.156645			0.26935						0.4134		0.033552						0.034051
								0.78565					0.156252			0.28119						0.475514		0.04302						0.041635
								0.79448					0.15586			0.29303						0.54		0.052489						0.048179
								0.8033					0.155468			0.30487						0.6082		0.061958						0.054753
								0.81212					0.155084			0.31672						0.676971		0.071414						0.061324
								0.82093					0.154692			0.32858						0.749143		0.080868						0.067283
								0.82974					0.1543			0.34043						0.821314		0.090323						0.073233
								0.83856					0.153907			0.35228						0.894971		0.099778						0.078179
								0.84738					0.153524			0.36412						0.969143		0.10923						0.08386
								0.8562					0.153132			0.37597						1.0432		0.11869						0.089539
																0.38781						1.11689		0.12815						0.095014
																0.39965						1.19057		0.13761						0.100252
																0.41149						1.26429		0.14708						0.105491
																0.42334						1.33814		0.15653						0.110731
																0.43515						1.41206		0.16599						0.115971
								0						0.003653		0.44698						1.48554		0.17545						0.121153
								0						0.003653		0.4588						1.55849		0.18491						0.125798
								0.000887						0.014619		0.47063						1.63143		0.19436						0.130443
								0.006594						0.071467		0.48247						1.7044		0.20382						0.135089
								0.012278						0.079179		0.49432						1.77649		0.21327						0.139734
								0.017962						0.07897		0.50617						1.84649		0.22273						0.14438
								0.023646						0.081074		0.51802						1.91649		0.2322						0.149025
								0.02933						0.082678		0.52987						1.98583		0.24166						0.152482
								0.035014						0.085511		0.54172						2.0538		0.25112						0.156697
								0.040698						0.088931		0.55356						2.12177		0.26058						0.160913
								0.046382						0.095059		0.56541						2.1894		0.27004						0.165128
								0.052066						0.101191		0.57725						2.25611		0.2795						0.169343
								0.05775						0.105783		0.5891						2.3232		0.28895						0.173558
								0.063436						0.108116		0.60094						2.39026		0.29841						0.177753
								0.069125						0.110449		0.61278						2.4554		0.30788						0.181626
								0.074814						0.109518		0.62461						2.52023		0.31734						0.185497
								0.080503						0.1076		0.63644						2.58506		0.32681						0.18937
								0.086192						0.117688		0.64827						2.64891		0.33628						0.193241
								0.091881						0.129647		0.6601						2.71246		0.34574						0.197114
								0.09757						0.141607		0.67195						2.776		0.35519						0.200985
								0.10326						0.153566		0.68381						2.83763		0.36465						0.204855
								0.10895						0.165517		0.69567						2.89829		0.3741						0.208728
								0.11464						0.178712		0.70751						2.95714		0.38355						0.212599
								0.12033						0.192341		0.71934						3.01457		0.39301						0.216172
								0.12602						0.20596		0.73118						3.06571		0.40247						0.219568
								0.13171						0.216786		0.74302						3.11629		0.41194						0.222968
								0.13739						0.224983		0.75485						3.16114		0.4214						0.226364
								0.14308						0.23319		0.76683						0.065111		0.43086						0.229763
								0.14877						0.240447		0.77865						0.04324		0.44032						0.233172
								0.15446						0.242318		0.79048						0.037066		0.44979						0.236548
								0.16015						0.2442		0.80231						0.041191		0.45925						0.239947
								0.16584						0.246071		0.81413						0.045317		0.46871						0.243346
								0.17154						0.247943		0.82596						0.045977		0.47817						0.246745
								0.17723						0.249815		0.83779						0.045646		0.48764						0.250144
								0.18292						0.251696		0.84963						0.045317		0.49712						0.253312
								0.18861						0.25283		0.86148						0.044986		0.50658						0.256387
								0.1943						0.253835		0.87332						0.044657		0.51604						0.259462
0.002053						0.009052		0.19999						0.254841		0.88517						0.044326		0.5255						0.262515
0.012599						0.009046		0.20568						0.255855		0.89702						0.043997		0.53496						0.26559
0.023144						0.001195		0.21137						0.25686		0.90887						0.043666		0.54441						0.268665
0.03369						0.004234		0.21706						0.258464		0.92072						0.043334		0.55387						0.271741
0.044236						0.004513		0.22274						0.261544		0.93257						0.042697		0.56333						0.274585
0.054782						0.005726		0.22843						0.264633		0.94441						0.044923		0.57279						0.277267
0.062578						0.00747		0.23412						0.267722		0.95626						0.045069		0.58224						0.279926
0.072965						0.008622		0.2398						0.270802		0.9681						0.051994		0.59171						0.282609
0.083353						0.010299		0.24549						0.273891		0.97993						0.05228		0.60117						0.285291
0.093741						0.020218		0.25118						0.27698		0.99177						0.05364		0.61064						0.287973
0.10413						0.032447		0.25687						0.28006		1.0036						0.045357		0.6201						0.290655
0.11452						0.053127		0.26256						0.283149		1.0154						0.04528		0.62956						0.293083
0.1249						0.110283		0.26825						0.286238		1.0273						0.045206		0.63902						0.295257
0.13529						0.185565		0.27394						0.30066		1.0391						0.045131		0.64848						0.297453
0.14568						0.264592		0.27963						0.316566		1.051						0.045057		0.65795						0.299627
0.15607						0.301015		0.28532						0.334694		1.0628						0.04498		0.66741						0.301824
0.16646						0.311751		0.291						0.355045		1.0747						0.044906		0.67687						0.303211
0.17684						0.320716		0.29669						0.393976		1.0865						0.044831		0.68634						0.303859
0.18723						0.322937		0.30237						0.448491		1.0984						0.044757		0.69581						0.303142
0.19761						0.325158		0.30805						0.518884		1.1102						0.04468		0.70528						0.298124
0.208						0.327378		0.31374						0.598461		1.122						0.044606		0.71474						0.271232
0.21838						0.331022		0.31942						0.684373		1.1339						0.044531		0.7242						0.067544
0.22877						0.334184		0.3251						0.770285		1.1457						0.044457		0.73365						0.018178
0.23917						0.335146		0.33078						0.856188		1.1576						0.044383		0.74311						0.014966
0.24956						0.336098		0.33647						0.942662										0.75256						0.011755
0.25995						0.341962		0.34216						1.03146										0.76202						0.008543
0.27034						0.349494		0.34786						1.12035										0.77148						0.005332
0.28072						0.364938		0.35355						1.20915										0.78094						0.00212
0.29111						0.146491		0.35924						1.29795										0.7904						0.00102
0.30149						0.146429		0.36494						1.38269										0.79986						0.000457
0.31187						0.146358		0.37063						1.46337										0.80933						-0.00011
0.32226						0.146286		0.37632						1.54415										0.81879						-0.00067
0.33265						0.146215		0.38202						1.61948										0.82825						-0.00123
0.34304						0.146153		0.38771						0.158988										0.83771						-0.00179
0.35343						0.146081		0.3934						0.107498										0.84717						-0.00236
0.3638						0.14601		0.39909						0.129131										0.85662						-0.00292
0.37418						0.145938		0.40478						0.128882										0.86609						-0.00348
0.38456						0.145877		0.41047						0.128642										0.87555						-0.00378
0.39494						0.145805		0.41616						0.128393										0.88501						-0.00398
0.40532						0.145734		0.42185						0.128144										0.89447						-0.00418
0.4157						0.145672		0.42754						0.127895										0.90393						-0.00438
0.42609						0.1456		0.43323						0.127646										0.91338						-0.00458
0.43648						0.145529		0.43891						0.127397										0.92284						-0.00478
0.44687						0.145457		0.4446						0.127148
0.45726						0.145396		0.45029						0.126909
0.46763						0.145324		0.45598						0.12666
0.47799						0.145253		0.46167						0.126411
						0.145181		0.46736						0.126162
						0.145119		0.47305						0.125913
								0.47874						0.125664
								0.48443						0.125415
								0.49012						0.125166
								0.49581						0.124926
								0.5015						0.124677
								0.50719						0.124428
								0.51288						0.124179
								0.51857						0.12393
								0.52426						0.123681
								0.52996						0.123432
								0.53565						0.123192
								0.54134						0.122943
								0.54704						0.122695
