# Supplementary material for: Tunable backbone-degradable robust tissue adhesives via in situ radical ring-opening polymerization
Source: Nat Commun. 2023 Sep 28;14:6063. doi: 10.1038/s41467-023-41610-1 (PMC10539349; doi:10.1038/s41467-023-41610-1)
Supplement: Supplementary file 10 — Source data [file 41467_2023_41610_MOESM10_ESM.zip › Supplementary Fig. 25.xlsx]

## Sheet: Sheet1
BDRA	Suture	CA	Staple
8.62	162	10	10
10	147	8	12
14	170	7	16
10	125	10	16
12	205	10	15
10	150	8	28
14	195	9	25
10	140	12	23
