# Supplementary material for: Tunable backbone-degradable robust tissue adhesives via in situ radical ring-opening polymerization
Source: Nat Commun. 2023 Sep 28;14:6063. doi: 10.1038/s41467-023-41610-1 (PMC10539349; doi:10.1038/s41467-023-41610-1)
Supplement: Supplementary file 10 — Source data [file 41467_2023_41610_MOESM10_ESM.zip › Supplementary Fig. 26.xlsx]

## Sheet: Sheet1
BDRA	Surgice	CA	Fibingluraas
21.6	131.09	230	69
11.7	30.8	66.2	89.6
21.8	39.9	59.2	76.5
33.9	28.1	103.53	73.4
