# Supplementary material for: Tunable backbone-degradable robust tissue adhesives via in situ radical ring-opening polymerization
Source: Nat Commun. 2023 Sep 28;14:6063. doi: 10.1038/s41467-023-41610-1 (PMC10539349; doi:10.1038/s41467-023-41610-1)
Supplement: Supplementary file 10 — Source data [file 41467_2023_41610_MOESM10_ESM.zip › Supplementary Fig. 5.xlsx]

## Sheet: Sheet1
a
	Ti			SUS
BDRA	4.06	5.16	3.96	3.05	3.51	3.45
Super glue	9.61	9.097	7.63	6.47	6.57	10.49
4011	14.16	7.04	10.78	6.22	10.06	11.02
PR100	9.16	6.6	2.44	5.37	9.28	4.38
DP100Plus	0.425	0.664	0.259	0.894	1.136	0.955
b
	PLA			PET			PVC			TPU			PDMS			POE			SEBS
BDRA	2150	1670	1860	710	633	662	46	115	52	141.1	127	92	64	54.4	69	99	108.5	113.1	94	150	142
Super glue	1530	777	1410	365.72	316.66	507	312	323	310	79	51	46	91	88	59	66	124	94	117	142	99.5
4011	482	646	504	534	799	1257	48	179	254	103	200	106	112	130	61	111	103.5	125	101	96	134
PR100	610	886	481	742	625	296	153	258	202	98	99	74	92	50	97	113	122	125	93	139	169
DP100Plus	585	262	296	905.8	762	400	156	108	83	112	119.5	83	71	52	54	65	93	56	123.3	122	99
