# Supplementary material for: Tunable backbone-degradable robust tissue adhesives via in situ radical ring-opening polymerization
Source: Nat Commun. 2023 Sep 28;14:6063. doi: 10.1038/s41467-023-41610-1 (PMC10539349; doi:10.1038/s41467-023-41610-1)
Supplement: Supplementary file 10 — Source data [file 41467_2023_41610_MOESM10_ESM.zip › Supplementary Fig. 6.xlsx]

## Sheet: Sheet1
	Water							MDO/HEMA							MDO/HEA
TPU	105.5	106.2	101.38	106.32	100.63	105.7		50.32	53.16	54.5	56.03	57.12	59.05		49.84	53.07	53.67	53.88	55.03	62.86
PDMS	114.9	114.11	111.12	110.29	112.67	116.35		72.9	76.11	78.74	79.92	80.55	80.74		46.14	48.54	51.13	54.53	59.88	60.47
PP	95.42	90.91	95.55	101.4	85.45	89.49		36.62	38.94	39.76	40.51	44.02	44.73		38.72	49.2	53.22	53.63	54.4	56.08
PE	98.86	99.69	102.5	97.79	101.62	104.03		38.34	46.43	51.37	53.02	53.98	54.51		32.26	34.92	36.36	37.35	41.23	42.84
PI	97.46	96.08	85.95	80.94	74.74	93.29		1.04	1.9	1.55	2.33	2.43	2.35		8.43	12.88	14.52	15.1	17.2	19.18
PET	90.78	85.33	92.88	91.54	90.63	91.54		19.1	28.48	30.2	33.3	35.8	35.44		16.48	26.73	28.68	30.03	32.79	36.66
PTFE	103.28	104.5	105.01	105.47	101.1	101.29		47.06	48.38	52.79	52.99	53.71	57.52		45.16	49.87	52.79	56.29	56.98	59.12
Skin	70.63	62.9	65.47	91.71	57.93	64.31		5.46	9.4	14.22	24.83	29.25	33.05		30.92	35.39	36.36	41.51	47.16	8.25
Bone	4.86	12.74	13.63	16.63	17.34	27.2		0	0	0	0	0	0		0	0	0	0
SUS	53.43	60.77	61.03	65.44	78.9	83.81		2.53	7.4	9.7	12.25	15.23	16.76		1.03	3.72	2.43	2.8	4.12	1.25
Ti	89.46	90.2	83.58	74.46	80.3	79.71		0	2.72	5.16	6.48	13.69	2.2		0	0	0	0
Glass	57.89	59.95	61.64	64.97	65.11	68.11		5.85	6.2	7.15	7.43				18.6	21.04	21.5	22.04	22.39	35.57
