# Supplementary material for: Tunable backbone-degradable robust tissue adhesives via in situ radical ring-opening polymerization
Source: Nat Commun. 2023 Sep 28;14:6063. doi: 10.1038/s41467-023-41610-1 (PMC10539349; doi:10.1038/s41467-023-41610-1)
Supplement: Supplementary file 10 — Source data [file 41467_2023_41610_MOESM10_ESM.zip › Supplementary Fig. 7.xlsx]

## Sheet: Sheet1
	min	Depth
	1	50	40.1	38.1	32	37
	3	72.1	115	117	113	104
	10	165	161	158	165	125
	60	135	197.4	216.1	202.3	210
	120	215.6	202	190	248.1	250.1
	540	388.3	333	373.4	354	379.1
	720	492.1	435.3	448.2	520.6	413
	1440	665.3	589.1	501.1	689.2	501
