# Supplementary material for: Tunable backbone-degradable robust tissue adhesives via in situ radical ring-opening polymerization
Source: Nat Commun. 2023 Sep 28;14:6063. doi: 10.1038/s41467-023-41610-1 (PMC10539349; doi:10.1038/s41467-023-41610-1)
Supplement: Supplementary file 10 — Source data [file 41467_2023_41610_MOESM10_ESM.zip › Supplementary Fig. 8.xlsx]

## Sheet: Sheet1
	MDO/HEA	MDO/BA	HEA	MDO	HEMA	MDO/HEMA
	201	24	182.9	29.9	68.5	158.1
	177	29	170.2	20.9	54.3	170.9
	153	27.1	148	35.4	86.1	146.4
	165.2	30.3	132.2	38	74.2	101
	186.2	22.2	171.2	45.1	96.8	124.1
